# Supplementary material for: The crystal structures of three pyrazine-2,5-dicarb­oxamides: three-dimensional supra­molecular structures
Source: Acta Crystallogr E Crystallogr Commun. 2017 Apr 21;73(Pt 5):729–34. doi: 10.1107/S2056989017005898 (PMC5418794; doi:10.1107/S2056989017005898)
Supplement: Supplementary file 1 [file e-73-00729-sup1.cif]

##############################################################################
#                                                                            #
# This CIF contains the data in a paper accepted for publication in          #
# Acta Crystallographica Section E. It conforms to the requirements of       #
# Notes for Authors for Acta Crystallographica Section E, and has been       #
# peer reviewed under the auspices of the IUCr Commission on Journals.       #
#                                                                            #
# Full details of the Crystallographic Information File format               #
# are given in the paper "The Crystallographic Information File (CIF):       #
# a New Standard Archive File for Crystallography" by S. R. Hall, F. H.      #
# Allen and I. D. Brown [Acta Cryst. (1991), A47, 655-685].                  #
#                                                                            #
# The current version of the core CIF dictionary is obtainable from          #
# ftp://ftp.iucr.org/pub/cif_core.dic.                                       #
#                                                                            #
# Software is freely available for graphical display of the structure(s)     #
# in this CIF. For information consult the CIF software page                 #
# http://www.iucr.org/resources/cif/software.                                #
#                                                                            #
# This file may be used for bona fide research purposes within the           #
# scientific community so long as proper attribution is given to the journal # 
# article from which it was obtained.                                        #
#                                                                            #
##############################################################################
data_I
_audit_creation_method     'SHELXL-2016/6'
_chemical_name_systematic
;
<i>N</i>^2^,<i>N</i>^5^-Bis(pyridin-2-ylmethyl)pyrazine-2,5-dicarboxamide
;
_chemical_name_common     ?
_chemical_formula_moiety     'C18 H16 N6 O2'
_chemical_formula_sum     'C18 H16 N6 O2'
_chemical_formula_iupac     'C18 H16 N6 O2'
_chemical_formula_weight     348.37
_chemical_melting_point     ?
_shelx_space_group_comment
;
The symmetry employed for this shelxl refinement is uniquely defined
by the following loop, which should always be used as a source of
symmetry information in preference to the above space-group names.
They are only intended as comments.
;
_space_group_crystal_system     monoclinic
_space_group_name_H-M_alt     'P 21/c'
_space_group_name_Hall     '-P 2ybc'
loop_
    _space_group_symop_operation_xyz
    'x, y, z'
    '-x, y+1/2, -z+1/2'
    '-x, -y, -z'
    'x, -y-1/2, z-1/2'
_cell_length_a     8.0769(9)
_cell_length_b     5.6076(7)
_cell_length_c     18.3724(18)
_cell_angle_alpha     90
_cell_angle_beta     100.781(12)
_cell_angle_gamma     90
_cell_volume     817.44(16)
_cell_formula_units_Z     2
_cell_measurement_reflns_used     3344
_cell_measurement_theta_min     2.26
_cell_measurement_theta_max     25.91
_cell_measurement_temperature     153(2)
_exptl_crystal_description     plate
_exptl_crystal_colour     colourless
_exptl_crystal_size_max     0.45
_exptl_crystal_size_mid     0.25
_exptl_crystal_size_min     0.15
_exptl_crystal_density_diffrn     1.415
_exptl_crystal_density_meas     ?
_exptl_crystal_density_method     ?
_exptl_crystal_F_000     364
_exptl_absorpt_coefficient_mu     0.098
_exptl_absorpt_correction_type     multi-scan
_exptl_absorpt_process_details
;
(MULABS; Spek, 2009)
;
_shelx_estimated_absorpt_T_min     ?
_shelx_estimated_absorpt_T_max     ?
_exptl_absorpt_correction_T_min     0.987
_exptl_absorpt_correction_T_max     1.000
_diffrn_ambient_temperature     153(2)
_diffrn_radiation_type     MoK\a
_diffrn_radiation_wavelength     0.71073
_diffrn_radiation_source     'fine-focus sealed tube'
_diffrn_radiation_monochromator     'plane graphite'
_diffrn_measurement_device_type     'Stoe IPDS 1'
_diffrn_measurement_device     '1 circle goniometer'
_diffrn_measurement_method     '\f rotation'
_diffrn_detector_area_resol_mean     ?
_diffrn_reflns_number     5998
_diffrn_reflns_av_R_equivalents     0.0370
_diffrn_reflns_theta_min     2.257
_diffrn_reflns_theta_max     25.911
_diffrn_reflns_theta_full     25.242
_diffrn_measured_fraction_theta_max     0.994
_diffrn_measured_fraction_theta_full     1.000
_diffrn_reflns_limit_h_min     -9
_diffrn_reflns_limit_h_max     9
_diffrn_reflns_limit_k_min     -6
_diffrn_reflns_limit_k_max     6
_diffrn_reflns_limit_l_min     -22
_diffrn_reflns_limit_l_max     22
_refine_special_details     ?
_reflns_number_total     1574
_reflns_number_gt     1024
_reflns_threshold_expression     'I > 2\s(I)'
_refine_ls_structure_factor_coef     Fsqd
_refine_ls_matrix_type     full
_refine_ls_R_factor_all     0.0583
_refine_ls_R_factor_gt     0.0316
_refine_ls_wR_factor_gt     0.0702
_refine_ls_wR_factor_ref     0.0756
_refine_ls_goodness_of_fit_ref     0.866
_refine_ls_restrained_S_all     0.866
_refine_ls_number_reflns     1574
_refine_ls_number_parameters     123
_refine_ls_number_restraints     0
_refine_ls_hydrogen_treatment     mixed
_refine_ls_weighting_scheme     calc
_refine_ls_weighting_details
                      'w=1/[\s^2^(Fo^2^)+(0.0456P)^2^] where P=(Fo^2^+2Fc^2^)/3'
_atom_sites_solution_hydrogens     mixed
_atom_sites_solution_primary     direct
_atom_sites_solution_secondary     difmap
_refine_ls_shift/su_max     0.000
_refine_ls_shift/su_mean     0.000
_refine_diff_density_max     0.157
_refine_diff_density_min     -0.147
_refine_ls_extinction_method
;
SHELXL2016 (Sheldrick, 2015)
;
_refine_ls_extinction_coef     0.029(3)
_refine_ls_extinction_expression
                                  'Fc^*^=kFc[1+0.001xFc^2^\l^3^/sin(2\q)]^-1/4^'
loop_
    _atom_type_symbol
    _atom_type_description
    _atom_type_scat_dispersion_real
    _atom_type_scat_dispersion_imag
    _atom_type_scat_source
    'C' 'C' 0.0033 0.0016
                         'International Tables Vol C Tables 4.2.6.8 and 6.1.1.4'
    'H' 'H' 0.0000 0.0000
                         'International Tables Vol C Tables 4.2.6.8 and 6.1.1.4'
    'N' 'N' 0.0061 0.0033
                         'International Tables Vol C Tables 4.2.6.8 and 6.1.1.4'
    'O' 'O' 0.0106 0.0060
                         'International Tables Vol C Tables 4.2.6.8 and 6.1.1.4'
_computing_data_collection
;
EXPOSE in <i>IPDS-I </i>(Stoe & Cie, 2004)
;
_computing_cell_refinement
;
CELL in <i>IPDS-I </i>(Stoe & Cie, 2004)
;
_computing_data_reduction
;
INTEGRATE in <i>IPDS-I </i>(Stoe & Cie, 2004)
;
_computing_structure_solution
;
SHELXS97 (Sheldrick, 2008)
;
_computing_structure_refinement
;
SHELXL2014 (Sheldrick, 2015)
;
_computing_molecular_graphics
;
Mercury (Macrae <i>et al.</i>,  2008)
;
_computing_publication_material
;
SHELXL2014 (Sheldrick, 2015), PLATON (Spek, 2009) and
publCIF (Westrip, 2010)
;
loop_
    _atom_site_type_symbol
    _atom_site_label
    _atom_site_fract_x
    _atom_site_fract_y
    _atom_site_fract_z
    _atom_site_U_iso_or_equiv
    _atom_site_adp_type
    _atom_site_calc_flag
    _atom_site_occupancy
    _atom_site_disorder_assembly
    _atom_site_disorder_group
    N N1 0.05799(15) 0.0574(2) 0.93513(7) 0.0261(3) Uani d 1 . .
    N N2 -0.05730(16) 0.4484(2) 0.85602(7) 0.0274(3) Uani d 1 . .
    H H2N 0.031(2) 0.366(3) 0.8485(10) 0.045(5) Uiso d 1 . .
    N N3 -0.26574(14) 0.7526(2) 0.68676(7) 0.0274(3) Uani d 1 . .
    O O1 -0.24558(13) 0.51737(18) 0.93146(6) 0.0336(3) Uani d 1 . .
    C C1 -0.06037(17) 0.1872(2) 0.95909(8) 0.0232(3) Uani d 1 . .
    C C2 0.11771(18) -0.1299(3) 0.97651(8) 0.0262(4) Uani d 1 . .
    H H2A 0.201781 -0.226769 0.961478 0.031 Uiso calc 1 . .
    C C3 -0.13034(17) 0.4004(3) 0.91401(8) 0.0253(4) Uani d 1 . .
    C C4 -0.10976(18) 0.6452(3) 0.80607(8) 0.0283(4) Uani d 1 . .
    H H4A -0.009417 0.709655 0.789038 0.034 Uiso calc 1 . .
    H H4B -0.155051 0.773295 0.833863 0.034 Uiso calc 1 . .
    C C5 -0.24122(16) 0.5825(3) 0.73894(8) 0.0223(3) Uani d 1 . .
    C C6 -0.33024(18) 0.3704(3) 0.73168(9) 0.0278(4) Uani d 1 . .
    H H6 -0.308875 0.252378 0.769361 0.033 Uiso calc 1 . .
    C C7 -0.45098(18) 0.3331(3) 0.66858(9) 0.0317(4) Uani d 1 . .
    H H7 -0.513660 0.188834 0.662344 0.038 Uiso calc 1 . .
    C C8 -0.47904(19) 0.5068(3) 0.61521(9) 0.0323(4) Uani d 1 . .
    H H8 -0.561978 0.485946 0.571644 0.039 Uiso calc 1 . .
    C C9 -0.38401(19) 0.7125(3) 0.62623(9) 0.0332(4) Uani d 1 . .
    H H9 -0.403298 0.832226 0.589013 0.040 Uiso calc 1 . .
loop_
    _atom_site_aniso_label
    _atom_site_aniso_U_11
    _atom_site_aniso_U_22
    _atom_site_aniso_U_33
    _atom_site_aniso_U_12
    _atom_site_aniso_U_13
    _atom_site_aniso_U_23
    N1 0.0263(6) 0.0271(7) 0.0233(7) 0.0005(5) 0.0001(5) 0.0007(6)
    N2 0.0282(7) 0.0282(7) 0.0240(7) 0.0038(6) 0.0001(6) 0.0040(6)
    N3 0.0286(7) 0.0269(7) 0.0256(7) 0.0020(6) 0.0024(6) 0.0033(6)
    O1 0.0294(6) 0.0338(6) 0.0371(7) 0.0068(5) 0.0051(5) 0.0049(5)
    C1 0.0216(7) 0.0249(8) 0.0210(8) -0.0027(6) -0.0018(6) -0.0015(6)
    C2 0.0244(7) 0.0269(8) 0.0257(8) 0.0023(6) 0.0006(6) -0.0024(7)
    C3 0.0229(7) 0.0262(8) 0.0240(8) -0.0019(6) -0.0026(6) -0.0006(7)
    C4 0.0298(8) 0.0260(8) 0.0265(9) -0.0019(6) -0.0012(7) 0.0036(7)
    C5 0.0207(7) 0.0243(8) 0.0222(8) 0.0032(6) 0.0046(6) 0.0001(6)
    C6 0.0283(8) 0.0270(8) 0.0278(9) -0.0013(6) 0.0048(6) 0.0022(7)
    C7 0.0247(8) 0.0341(9) 0.0365(10) -0.0053(7) 0.0058(7) -0.0071(8)
    C8 0.0245(8) 0.0433(10) 0.0267(9) 0.0011(7) -0.0014(6) -0.0057(8)
    C9 0.0332(9) 0.0380(9) 0.0258(9) 0.0062(7) -0.0014(7) 0.0049(7)
_geom_special_details
;
 All esds (except the esd in the dihedral angle between two l.s. planes)
 are estimated using the full covariance matrix.  The cell esds are taken
 into account individually in the estimation of esds in distances, angles
 and torsion angles; correlations between esds in cell parameters are only
 used when they are defined by crystal symmetry.  An approximate (isotropic)
 treatment of cell esds is used for estimating esds involving l.s. planes.
;
loop_
    _geom_bond_atom_site_label_1
    _geom_bond_atom_site_label_2
    _geom_bond_site_symmetry_2
    _geom_bond_distance
    _geom_bond_publ_flag
    N1 C2 . 1.3330(19) ?
    N1 C1 . 1.3397(18) ?
    N2 C3 . 1.338(2) ?
    N2 C4 . 1.4475(19) ?
    N2 H2N . 0.879(19) ?
    N3 C5 . 1.3405(18) ?
    N3 C9 . 1.3424(19) ?
    O1 C3 . 1.2290(17) ?
    C1 C2 3_557 1.387(2) ?
    C1 C3 . 1.503(2) ?
    C2 H2A . 0.9500 ?
    C4 C5 . 1.5107(19) ?
    C4 H4A . 0.9900 ?
    C4 H4B . 0.9900 ?
    C5 C6 . 1.383(2) ?
    C6 C7 . 1.384(2) ?
    C6 H6 . 0.9500 ?
    C7 C8 . 1.370(2) ?
    C7 H7 . 0.9500 ?
    C8 C9 . 1.380(2) ?
    C8 H8 . 0.9500 ?
    C9 H9 . 0.9500 ?
loop_
    _geom_angle_atom_site_label_1
    _geom_angle_atom_site_label_2
    _geom_angle_atom_site_label_3
    _geom_angle_site_symmetry_1
    _geom_angle_site_symmetry_3
    _geom_angle
    _geom_angle_publ_flag
    C2 N1 C1 . . 116.42(13) ?
    C3 N2 C4 . . 122.52(13) ?
    C3 N2 H2N . . 120.6(12) ?
    C4 N2 H2N . . 116.8(12) ?
    C5 N3 C9 . . 117.41(13) ?
    N1 C1 C2 . 3_557 121.83(13) ?
    N1 C1 C3 . . 117.97(13) ?
    C2 C1 C3 3_557 . 120.21(13) ?
    N1 C2 C1 . 3_557 121.75(13) ?
    N1 C2 H2A . . 119.1 ?
    C1 C2 H2A 3_557 . 119.1 ?
    O1 C3 N2 . . 124.66(14) ?
    O1 C3 C1 . . 120.38(14) ?
    N2 C3 C1 . . 114.96(13) ?
    N2 C4 C5 . . 114.69(12) ?
    N2 C4 H4A . . 108.6 ?
    C5 C4 H4A . . 108.6 ?
    N2 C4 H4B . . 108.6 ?
    C5 C4 H4B . . 108.6 ?
    H4A C4 H4B . . 107.6 ?
    N3 C5 C6 . . 122.56(13) ?
    N3 C5 C4 . . 113.93(12) ?
    C6 C5 C4 . . 123.51(13) ?
    C5 C6 C7 . . 118.86(14) ?
    C5 C6 H6 . . 120.6 ?
    C7 C6 H6 . . 120.6 ?
    C8 C7 C6 . . 119.23(14) ?
    C8 C7 H7 . . 120.4 ?
    C6 C7 H7 . . 120.4 ?
    C7 C8 C9 . . 118.44(14) ?
    C7 C8 H8 . . 120.8 ?
    C9 C8 H8 . . 120.8 ?
    N3 C9 C8 . . 123.49(15) ?
    N3 C9 H9 . . 118.3 ?
    C8 C9 H9 . . 118.3 ?
loop_
    _geom_torsion_atom_site_label_1
    _geom_torsion_atom_site_label_2
    _geom_torsion_atom_site_label_3
    _geom_torsion_atom_site_label_4
    _geom_torsion_site_symmetry_1
    _geom_torsion_site_symmetry_2
    _geom_torsion_site_symmetry_3
    _geom_torsion_site_symmetry_4
    _geom_torsion
    _geom_torsion_publ_flag
    C2 N1 C1 C2 . . . 3_557 0.0(2) ?
    C2 N1 C1 C3 . . . . 179.79(12) ?
    C1 N1 C2 C1 . . . 3_557 0.0(2) ?
    C4 N2 C3 O1 . . . . -1.0(2) ?
    C4 N2 C3 C1 . . . . 179.29(12) ?
    N1 C1 C3 O1 . . . . 175.99(13) ?
    C2 C1 C3 O1 3_557 . . . -4.2(2) ?
    N1 C1 C3 N2 . . . . -4.33(18) ?
    C2 C1 C3 N2 3_557 . . . 175.43(12) ?
    C3 N2 C4 C5 . . . . -92.36(17) ?
    C9 N3 C5 C6 . . . . 1.1(2) ?
    C9 N3 C5 C4 . . . . -178.26(13) ?
    N2 C4 C5 N3 . . . . -168.30(13) ?
    N2 C4 C5 C6 . . . . 12.3(2) ?
    N3 C5 C6 C7 . . . . -0.9(2) ?
    C4 C5 C6 C7 . . . . 178.46(14) ?
    C5 C6 C7 C8 . . . . 0.0(2) ?
    C6 C7 C8 C9 . . . . 0.6(2) ?
    C5 N3 C9 C8 . . . . -0.5(2) ?
    C7 C8 C9 N3 . . . . -0.3(2) ?
loop_
    _geom_hbond_atom_site_label_D
    _geom_hbond_atom_site_label_H
    _geom_hbond_atom_site_label_A
    _geom_hbond_site_symmetry_A
    _geom_hbond_distance_DH
    _geom_hbond_distance_HA
    _geom_hbond_distance_DA
    _geom_hbond_angle_DHA
    N2 H2N N3 2_546 0.88(2) 2.209(17) 3.0657(18) 164(2)
    C7 H7 O1 2_446 0.95 2.53 3.292(2) 137
_shelx_hkl_file
;
  -9   0   1    7.33   17.75
   9   0  -1    3.09   12.69
  -9   0   2   77.21   13.25
   9   0  -2   77.86   13.20
   9   0  -3   -3.42   12.94
  -9   0   3   -0.76   12.71
   9   0  -4  408.47   15.11
  -9   0   4  442.31   15.28
   9   0  -5   -2.18   18.19
  -9   0   5    4.33   18.12
  -9   0   6    5.18   12.75
   9   0  -6   -8.95   18.03
   9   0  -7   -5.19   12.74
  -9   0   7   -4.83   17.70
   9   0  -8   18.53   17.94
  -9   0   8    2.89   12.90
  -9   0   9  -14.60   18.31
   9   0  -9   17.80   12.44
  -9   0  10   21.19   18.23
   9   0 -10    9.42   13.05
  -9   0  11   -1.77   12.90
   9   0 -11    5.92   13.02
   9   0 -12   -4.31   15.75
  -9   0  12   10.59   15.37
  -9   0  13    2.44   15.29
   9  -1  -1  119.63   13.71
  -9   1   1  131.01   18.54
   9   1  -1  110.68   18.95
  -9  -1   1  101.18   19.00
  -9   1   2  279.56   14.25
  -9  -1   2  290.20   19.20
   9  -1  -2  263.44   14.43
   9   1  -2  267.43   19.31
  -9   1   3   73.12   13.47
   9  -1  -3   84.96   13.41
  -9  -1   3   99.73   18.33
   9   1  -3   86.51   18.51
  -9  -1   4   46.03   12.70
   9  -1  -4   43.17   12.80
   9   1  -4   35.27   18.04
  -9   1   4   34.68   17.95
   9   1  -5   28.70   17.74
  -9  -1   5   10.53   12.60
  -9   1   5    2.64   12.53
   9  -1  -5    9.88   17.90
  -9   1   6   61.72   18.42
  -9  -1   6   76.98   18.24
   9  -1  -6   49.56   18.69
   9   1  -6   70.55   13.09
   9   1  -7  154.99   13.97
  -9   1   7  149.50   13.87
   9  -1  -7  137.24   14.25
  -9  -1   7  144.53   18.99
   9   1  -8   12.87   18.31
  -9   1   8   18.60   12.99
  -9  -1   8   38.37   12.90
   9  -1  -8   30.33   18.28
  -9   1   9   10.05   12.96
   9  -1  -9   10.43   18.26
  -9  -1   9   24.18   18.19
   9   1  -9    7.90   13.04
   9  -1 -10   20.85   12.72
  -9   1  10    4.29   18.43
  -9  -1  10   16.52   12.96
   9   1 -10   11.73   13.12
  -9  -1  11   10.58   15.15
   9   1 -11   -4.86   20.09
  -9   1  11    1.41   20.00
   9  -1 -11    1.00   13.17
   9   1 -12    9.49   21.91
  -9  -1  12   24.29   21.67
  -9   1  12   23.57   21.60
   9  -1 -12   -1.12   22.09
  -9  -2   1    0.09   12.90
   9  -2  -1    1.28   12.95
   9   2  -1   -2.55   13.08
  -9   2   1   -0.60   12.87
   9  -2  -1   -5.06   12.84
  -9   2   2   -5.07   13.21
   9  -2  -2    1.30   12.91
  -9  -2   2   -2.19   13.14
   9   2  -2   23.13   12.70
   9  -2  -2   14.59   18.22
  -9   2   3   37.76   13.21
   9   2  -3   40.22   13.18
  -9  -2   3   44.70   13.16
   9  -2  -3   49.89   12.91
   9  -2  -3   45.35   18.42
  -9   2   4   25.93   18.40
   9   2  -4   20.01   13.10
  -9  -2   4   29.23   13.15
   9  -2  -4   18.75   18.59
   9  -2  -5   55.58   18.95
  -9  -2   5   64.24   13.53
   9   2  -5   81.78   13.30
  -9   2   5   88.30   13.35
   9   2  -6   15.54   12.97
  -9  -2   6   13.68   18.41
   9  -2  -6   23.04   12.93
  -9   2   6    9.86   13.07
   9  -2  -7   36.45   18.61
   9   2  -7   41.34   18.42
  -9   2   7   42.30   18.43
  -9  -2   7   42.45   13.23
  -9   2   8    7.76   18.11
  -9  -2   8  -12.09   13.13
   9   2  -8    4.79   15.12
   9  -2  -8   -5.09   13.16
   9   2  -9   -3.71   15.29
  -9   2   9    7.11   21.45
  -9  -2   9   -1.85   19.85
   9  -2  -9   -1.16   15.33
  -9   2  10   32.91   21.82
   9  -2 -10   17.35   22.01
  -9  -2  10   22.52   15.42
  -8   0   1   12.55   13.26
   8   0  -1   -0.47   14.76
  -8   0   2    3.09   10.33
   8   0  -2    1.53   13.65
   8   0  -3   -7.25   13.42
  -8   0   3    0.40    8.50
   8   0  -4   -0.87    8.70
  -8   0   4    3.83    8.49
   8   0  -5   -5.12    8.84
  -8   0   5   10.00   13.29
   8   0  -6  102.25   11.47
  -8   0   6  102.00   15.33
   8   0  -7    4.63   14.75
  -8   0   7    8.60   10.20
  -8   0   8    1.28   14.73
   8   0  -8   -4.50   10.46
  -8   0   9   -1.08   10.57
   8   0  -9    2.31   10.55
  -8   0  10  515.66   17.95
   8   0 -10  480.10   14.26
   8   0 -11    2.96   10.50
  -8   0  11    4.72   14.99
   8   0 -12    8.34   15.09
  -8   0  12   -4.49   10.78
  -8   0  13   -6.18   12.83
   8   0 -13    0.98   17.98
  -8   0  14   36.93   13.16
   8   0 -14   28.55   13.33
  -8   0  15   -6.36   18.40
   8   0 -15    1.87   12.89
  -8   0  16   35.02   21.23
   8   0 -16   -2.55   21.83
   8   1  -1   -6.73   14.97
   8  -1  -1    0.55   10.42
  -8  -1   1   -0.25   10.26
  -8   1   1   -7.06   10.50
  -8   1   2    7.48   14.48
   8  -1  -2    5.90   10.27
   8   1  -2    8.30   14.61
  -8  -1   2   -2.73   10.31
  -8  -1   3   45.47   10.50
  -8   1   3   38.71   10.45
   8   1  -3   35.24   10.60
   8  -1  -3   33.05   10.69
   8   1  -4   91.66   10.89
   8  -1  -4   80.36   10.91
  -8  -1   4   98.57   11.00
  -8   1   4   74.59   11.08
  -8   1   5   33.60   14.75
   8  -1  -5   36.67   15.00
  -8  -1   5   43.01   10.75
   8   1  -5   38.20   10.49
   8  -1  -6    1.29   10.61
   8   1  -6   -2.90   14.75
  -8  -1   6    6.14   10.52
  -8   1   6   18.65   10.15
   8   1  -7  234.71   12.06
  -8   1   7  249.93   16.26
  -8  -1   7  249.83   16.27
   8  -1  -7  240.69   16.28
  -8   1   8   69.03   15.17
   8  -1  -8   57.31   15.26
  -8  -1   8   55.73   11.06
   8   1  -8   60.93   15.12
   8  -1  -9  153.32   15.93
   8   1  -9  142.60   15.79
  -8  -1   9  170.47   11.72
  -8   1   9  145.30   11.96
   8  -1 -10    4.11   15.07
   8   1 -10    3.26   10.77
  -8   1  10   15.25   10.55
  -8  -1  10    9.17   10.53
   8   1 -11   10.73   10.87
  -8  -1  11   21.10   14.95
   8  -1 -11   10.77   15.05
  -8   1  11   13.09   10.75
   8  -1 -12   -4.79   18.08
   8   1 -12    1.84   12.65
  -8   1  12    1.81   12.56
  -8  -1  12    4.78   12.48
  -8  -1  13    6.42   12.65
   8   1 -13    4.79   12.57
   8  -1 -13    3.02   12.65
  -8   1  13    7.12   12.41
   8  -1 -14    5.56   13.14
   8   1 -14   -3.37   18.23
  -8  -1  14   -1.29   18.32
  -8   1  14   -2.19   18.38
   8   1 -15   67.57   19.14
   8  -1 -15   79.37   14.02
  -8  -1  15   87.26   18.96
  -8   1  15   74.99   14.15
   8   1 -16   13.44   15.26
   8   2  -1  194.24   11.79
   8  -2  -1  205.51   11.78
  -8   2   1  216.91   11.78
  -8  -2   1  196.03   11.79
   8  -2  -1  188.36   12.10
   8   2  -2   88.96   11.51
  -8   2   2   95.41   15.32
  -8  -2   2   96.60   15.45
   8  -2  -2   89.80   15.48
   8  -2  -3  319.77   16.52
  -8  -2   3  320.53   16.23
  -8   2   3  345.97   12.90
   8   2  -3  309.64   12.45
   8   2  -4   -3.49   10.64
  -8  -2   4    4.66   14.69
  -8   2   4    3.81   10.45
   8  -2  -4    6.14   10.20
  -8  -2   5   17.56   10.54
  -8   2   5   14.81   14.95
   8   2  -5   14.05   10.80
   8  -2  -5   19.50   10.73
   8   2  -6  123.91   15.46
  -8   2   6  116.97   11.70
  -8  -2   6  127.32   11.29
   8  -2  -6  142.46   15.53
   8  -2  -7   33.48   11.01
  -8  -2   7   47.73   10.74
  -8   2   7   45.04   10.78
   8   2  -7   50.18   10.87
   8   2  -8   11.37   10.45
   8  -2  -8    4.50   10.71
  -8   2   8    8.23   10.30
  -8  -2   8    9.10   14.85
   8   2  -9   -5.52   10.68
  -8   2   9    4.69   10.44
   8  -2  -9   -2.98   10.94
  -8  -2   9   -6.18   10.58
   8   2 -10    5.27   18.08
  -8  -2  10   -0.27   17.89
  -8   2  10   -6.98   12.68
   8  -2 -10   -2.31   18.06
  -8   2  11    7.28   18.19
   8  -2 -11    7.81   18.31
   8   2 -11   25.17   12.55
  -8  -2  11   13.82   12.77
   8  -2 -12   47.92   18.69
  -8   2  12   44.07   13.22
  -8  -2  12   42.25   18.42
   8   2 -12   38.76   13.32
   8   2 -13   -0.79   18.22
  -8   2  13    5.35   18.19
  -8  -2  13   23.66   18.12
   8  -2 -13   -7.64   18.54
   8  -2 -14   52.52   21.88
   8   2 -14   66.75   21.58
  -8  -2  14   37.33   15.57
   8  -2 -14   46.29   22.03
  -8   2  14   63.85   21.74
  -8   3   1   23.04   17.86
   8  -3  -1   21.61   17.87
   8   3  -1    8.84   12.68
   8  -3  -1   12.04   18.20
  -8  -3   1   22.90   12.82
   8  -3  -2    5.03   18.16
  -8   3   2   11.23   12.87
  -8  -3   2   13.80   12.89
   8  -3  -2   17.29   12.76
   8   3  -2    6.36   12.75
   8  -3  -3   18.64   12.94
  -8  -3   3   -0.35   12.83
   8   3  -3   20.85   12.58
   8  -3  -3    7.32   18.12
  -8   3   3    6.74   12.76
  -8   3   4    3.72   18.19
   8   3  -4    3.28   12.80
  -8  -3   4   30.83   12.46
   8  -3  -4   22.86   18.00
   8  -3  -4    5.97   18.16
   8  -3  -5   18.65   18.03
  -8  -3   5    2.86   12.94
  -8   3   5   22.93   18.02
   8  -3  -5   12.55   12.76
   8   3  -5    3.45   12.85
   8   3  -6    5.29   12.74
   8  -3  -6   -2.11   12.89
  -8  -3   6   -4.87   12.72
   8  -3  -6   -8.61   18.37
  -8   3   6  -13.55   18.01
   8   3  -7   -1.53   12.69
   8  -3  -7   10.95   18.11
  -8  -3   7   10.33   17.96
   8  -3  -7   16.85   18.04
  -8   3   7   19.27   18.01
  -8   3   8   31.28   13.06
   8   3  -8   31.92   18.28
   8  -3  -8   15.65   18.40
  -8  -3   8   24.25   18.31
   8  -3  -8   24.75   13.10
  -8  -3   9    7.25   12.77
  -8   3   9  -10.50   18.13
   8   3  -9  -12.25   12.83
   8  -3  -9    6.18   17.97
   8  -3  -9    2.16   18.34
   8  -3 -10   10.51   17.96
  -8  -3  10    5.58   18.07
   8   3 -10   -4.02   12.90
   8  -3 -10    8.31   18.18
  -8   3  10    9.86   17.96
   8  -3 -11   -0.54   15.15
  -8  -3  11    2.67   15.21
  -8   3  11    0.20   21.40
   8   3 -11  -22.41   19.98
   8  -3 -11   19.11   21.40
   8  -3 -12   -8.09   21.89
   8   3 -12    2.06   15.32
  -8  -3  12    9.39   15.21
   8  -4  -2    9.91   15.55
  -8  -4   2   19.41   15.37
   8  -4  -2   23.07   15.31
   8  -4  -3    9.86   15.16
  -8  -4   3    8.28   15.21
   8  -4  -3    3.31   15.17
   8  -4  -4   -3.10   15.43
  -8  -4   4   -6.01   15.57
   8  -4  -4    0.92   15.48
   8   4  -4    2.30   15.46
   8  -4  -5   -3.24   15.35
   8   4  -5  -15.72   15.37
   8  -4  -5    6.83   15.13
  -8  -4   5   12.82   15.10
  -7   0   1   -3.92   11.99
   7   0  -1    8.33    8.45
  -7   0   2  156.48   12.77
   7   0  -2  153.36    9.62
   7   0  -3    1.18    8.43
  -7   0   3   -0.74   11.85
   7   0  -4   20.55    8.58
  -7   0   4   20.02    8.51
   7   0  -5   -7.80   12.28
  -7   0   5    1.86    8.48
  -7   0   6   20.00    8.58
   7   0  -6   20.94    8.63
  -7   0   7    1.73   11.85
   7   0  -7    0.08    8.60
  -7   0   8   26.20    8.72
   7   0  -8   30.26    8.63
  -7   0   9   -2.00    8.57
   7   0  -9    2.56    8.51
   7   0 -10 1000.14   18.77
  -7   0  10 1012.06   18.96
  -7   0  11   -9.57   12.39
   7   0 -11   -0.67    8.66
  -7   0  12  217.86   12.19
   7   0 -12  234.18   16.13
  -7   0  13   -0.92   10.51
   7   0 -13    2.58   14.81
  -7   0  14   13.77   10.60
   7   0 -14   15.89   10.37
  -7   0  15    1.49   14.95
   7   0 -15    3.34   14.81
   7   0 -16    8.06   18.15
  -7   0  16    3.37   18.35
   7   0 -17   -6.78   13.24
  -7   0  17   -0.71   12.85
  -7   0  18   53.76   22.12
   7   0 -18   56.64   21.97
   7  -1  -1   15.21    8.73
  -7   1   1   23.33    8.38
  -7  -1   1   22.73    8.54
   7   1  -1   14.50    8.75
   7  -1  -2  117.62   12.88
   7   1  -2  142.28    9.59
  -7  -1   2  142.80    9.38
  -7   1   2  148.00   12.62
   7  -1  -3    0.51   11.93
  -7  -1   3    5.05   12.03
  -7   1   3    4.37   11.82
   7   1  -3    1.55    8.64
   7  -1  -4    8.76    8.62
   7   1  -4   17.14   11.99
  -7   1   4    6.21    8.44
  -7  -1   4    1.16   12.00
  -7   1   5  393.22   11.70
   7  -1  -5  397.47   14.79
  -7  -1   5  410.64   14.15
   7   1  -5  369.48   11.62
  -7  -1   6   15.02   12.15
  -7   1   6   15.41   12.16
   7   1  -6   23.54   12.21
   7  -1  -6   23.58   12.17
  -7   1   7  219.14   10.52
  -7  -1   7  219.44   10.20
   7  -1  -7  223.77   13.72
   7   1  -7  233.72   13.45
  -7  -1   8   48.04    8.85
  -7   1   8   48.13    8.77
   7   1  -8   53.43   12.34
   7  -1  -8   49.60   12.54
   7   1  -9   48.19   12.55
  -7   1   9   61.90   12.32
   7  -1  -9   60.32   12.76
  -7  -1   9   59.06   12.35
  -7   1  10    6.81   12.05
   7   1 -10    8.16   12.16
   7  -1 -10    6.83    8.76
  -7  -1  10    4.41    8.58
  -7  -1  11    1.54   11.96
  -7   1  11    3.90   13.41
   7   1 -11    3.31   13.21
   7  -1 -11    0.93    8.58
   7   1 -12   15.72   14.83
  -7  -1  12   27.70   10.27
  -7   1  12   14.82   14.75
   7  -1 -12   17.17   10.67
  -7  -1  13    8.92   10.61
  -7   1  13   19.48   14.68
   7   1 -13   11.16   10.59
   7  -1 -13   17.87   14.82
   7   1 -14   27.59   15.27
   7  -1 -14   38.08   15.21
  -7   1  14   43.08   11.00
  -7  -1  14   34.46   15.40
   7   1 -15    0.52   10.57
  -7   1  15    9.07   16.34
   7  -1 -15    0.71   16.57
  -7  -1  15    1.68   16.68
   7   1 -16   18.35   18.35
  -7  -1  16    8.27   18.43
   7  -1 -16   19.44   18.44
  -7   1  16   15.63   18.18
  -7   1  17    6.34   17.89
   7   1 -17    2.52   18.40
  -7  -1  17    5.95   12.91
   7  -1 -17    5.42   18.19
   7  -1 -18    3.54   21.46
  -7  -1  18    6.95   21.53
   7   1 -18    6.63   21.65
  -7   1  18    6.35   21.51
  -7  -2   1    7.60   11.89
  -7   2   1    6.61    8.61
   7  -2  -1   -1.98   12.10
   7  -2  -1    3.47    8.58
   7   2  -1    8.67    8.48
   7   2  -2   42.21    8.93
  -7  -2   2   34.50    8.95
   7  -2  -2   36.29   12.35
  -7   2   2   44.30   12.05
  -7   2   3   26.05    8.52
  -7  -2   3   19.52    8.71
   7  -2  -3   16.48   12.08
   7   2  -3   15.66    8.69
   7   2  -4   32.70   12.26
  -7   2   4   18.74   12.30
  -7  -2   4   26.37    8.78
   7  -2  -4   25.91    8.80
  -7   2   5   46.49    8.71
   7   2  -5   40.21   12.24
   7  -2  -5   41.81   12.25
  -7  -2   5   31.87    8.66
   7   2  -6   16.75    8.72
   7  -2  -6   15.72    8.66
  -7   2   6   10.79    8.48
  -7  -2   6   16.32    8.57
  -7   2   7    0.08    8.42
   7  -2  -7   -0.40    8.56
  -7  -2   7    2.92    8.53
   7   2  -7    7.22   12.04
   7   2  -8   35.56    8.90
   7  -2  -8   40.73    8.97
  -7   2   8   41.35    8.88
  -7  -2   8   29.52   12.59
  -7   2   9    0.34   10.24
  -7  -2   9    1.85   10.43
   7   2  -9    8.38   10.30
   7  -2  -9    7.15   13.38
  -7  -2  10   10.21   10.45
   7   2 -10    7.63   14.73
   7  -2 -10   10.26   10.63
  -7   2  10   11.56   10.45
  -7  -2  11   33.38   15.23
   7   2 -11   53.47   14.82
   7  -2 -11   40.15   10.87
  -7   2  11   57.44   14.84
   7   2 -12   28.75   14.89
  -7   2  12   31.71   14.97
  -7  -2  12   22.33   15.14
   7  -2 -12   23.71   15.18
  -7   2  13  147.43   12.07
   7  -2 -13  142.41   16.45
   7   2 -13  136.87   15.64
  -7  -2  13  142.13   11.62
   7  -2 -14   44.14   18.58
   7   2 -14   28.76   18.45
   7  -2 -14   45.24   18.72
  -7   2  14   43.45   18.24
  -7  -2  14   46.17   13.07
   7   2 -15  120.43   18.91
  -7   2  15  125.58   19.54
   7  -2 -15  105.65   19.28
  -7  -2  15  118.50   19.05
   7  -2 -15  123.61   19.53
   7  -2 -16   35.30   18.95
   7  -2 -16   25.15   19.13
   7   2 -16   42.91   13.18
  -7   2  16   48.48   18.93
  -7  -2  16   53.80   18.58
   7  -2 -17   58.85   22.51
  -7  -2  17   58.43   22.27
  -7   2  17   65.91   22.35
   7   2 -17   46.02   16.06
   7  -2 -17   50.66   22.62
   7   3  -1    2.56   14.83
  -7  -3   1   -6.70   10.44
   7  -3  -1   -1.98   10.60
  -7   3   1    3.62   10.38
   7  -3  -1    1.47   10.26
  -7   3   2   73.07   14.93
  -7  -3   2   46.43   10.88
   7   3  -2   64.24   14.88
   7  -3  -2   56.39   10.90
   7  -3  -2   43.95   15.37
   7   3  -3   17.69   14.80
  -7   3   3    8.60   14.87
   7  -3  -3   19.08   15.04
   7  -3  -3   15.93   10.36
  -7  -3   3   14.97   10.63
  -7   3   4    1.71   10.41
   7  -3  -4   -3.23   10.46
  -7  -3   4    4.21   10.43
   7  -3  -4    0.17   10.40
   7   3  -4   -0.72   14.55
  -7   3   5   12.71   10.51
  -7  -3   5    4.74   10.68
   7  -3  -5   20.06   10.51
   7   3  -5   23.37   10.34
   7  -3  -5   22.08   14.68
   7  -3  -6    0.87   10.73
   7   3  -6   -2.51   10.48
  -7   3   6   -2.94   14.81
  -7  -3   6    7.22   10.48
   7  -3  -6    5.01   14.82
   7   3  -7   16.68   14.72
  -7   3   7    8.82   14.76
   7  -3  -7   -1.46   15.02
   7  -3  -7   -1.15   14.87
  -7  -3   7    0.30   10.44
   7   3  -8   84.03   10.89
  -7   3   8   94.94   11.54
   7  -3  -8   83.78   11.43
  -7  -3   8  107.34   15.30
   7  -3  -8   96.37   15.58
   7  -3  -9   24.48   10.84
  -7   3   9   33.69   14.90
  -7  -3   9   24.98   10.57
   7  -3  -9   16.18   15.21
   7   3  -9   20.88   10.69
   7  -3 -10   38.56   15.49
   7   3 -10   35.53   11.23
  -7  -3  10   33.07   10.98
  -7   3  10   42.72   15.63
   7  -3 -10   48.23   10.81
  -7  -3  11  313.01   14.32
   7  -3 -11  264.74   15.25
   7  -3 -11  297.64   20.28
   7   3 -11  280.31   14.45
  -7  -3  12   -1.70   17.92
   7   3 -12   -1.49   12.90
   7  -3 -12    1.63   18.35
   7  -3 -12   -5.00   18.31
   7  -3 -13   -2.00   18.38
   7  -3 -13    2.41   18.30
  -7  -3  13    4.09   12.69
   7   3 -13   10.60   18.16
  -7  -3  14    7.52   12.97
   7   3 -14   16.34   18.16
   7  -3 -14   -1.85   18.39
   7  -3 -14    1.09   18.40
   7  -3 -15    8.60   21.89
   7  -3 -15    3.67   26.63
   7   3 -15   18.28   15.12
  -7  -3  15   13.96   21.62
  -7  -4   1   61.52   13.28
   7  -4  -1   48.57   13.30
   7   4  -1   58.07   13.19
   7  -4  -1   71.97   18.08
   7  -4  -2    4.02   12.84
   7  -4  -2   24.54   12.74
   7   4  -2   12.56   18.00
  -7  -4   2    3.05   12.96
   7  -4  -3   12.13   12.58
   7   4  -3   20.91   17.60
  -7  -4   3    6.64   12.83
   7  -4  -3    5.65   12.89
   7   4  -4   60.21   17.92
  -7  -4   4   56.09   13.16
   7  -4  -4   62.43   13.10
   7  -4  -4   50.32   18.58
   7  -4  -5  117.63   18.65
  -7  -4   5  107.78   13.59
   7  -4  -5  119.19   18.76
   7   4  -5   98.66   18.62
  -7  -4   6    6.85   12.68
   7  -4  -6    0.42   12.81
   7  -4  -6    7.24   12.70
   7   4  -6    2.00   18.19
   7   4  -7   38.18   18.82
   7  -4  -7   56.36   18.47
   7  -4  -7   53.64   18.49
  -7  -4   7   76.82   18.34
   7  -4  -8    4.03   18.44
   7   4  -8   36.39   12.70
  -7  -4   8    6.42   13.05
   7  -4  -8    6.01   18.39
   7   4  -9   -6.53   12.89
  -7  -4   9    2.71   12.77
   7  -4  -9   -2.19   13.02
   7  -4  -9    5.50   18.00
   7  -4 -10   12.02   18.30
  -7  -4  10   19.28   12.99
   7  -4 -10   14.02   18.46
   7   4 -10    6.18   18.20
   7   4 -11   11.20   15.06
  -7  -4  11   21.14   14.72
   7  -4 -11    4.61   21.49
   7  -4 -11   13.09   21.42
  -6   0   1    1.16    6.73
   6   0  -1    3.06    6.86
   6   0  -2   -0.55    9.81
  -6   0   2   12.19    9.48
  -6   0   3   -3.21    9.51
   6   0  -3    1.21    6.98
   6   0  -4  102.91    8.13
  -6   0   4  106.35    7.97
  -6   0   5    3.27    6.75
   6   0  -5   -2.60    6.85
   6   0  -6    3.26    6.82
  -6   0   6    3.31    6.80
  -6   0   7   -2.54    9.64
   6   0  -7   -0.43    6.82
  -6   0   8 1740.34   21.10
   6   0  -8 1739.96   21.10
  -6   0   9   -0.23    7.00
   6   0  -9    3.15    6.97
  -6   0  10  318.02   14.58
   6   0 -10  315.96   11.56
  -6   0  11   -2.77    8.60
   6   0 -11   -0.26    8.52
  -6   0  12   22.57   12.08
   6   0 -12   13.41    8.67
  -6   0  13   -0.59   12.03
   6   0 -13   -2.46    8.55
   6   0 -14    9.50   12.14
  -6   0  14    0.51   12.11
  -6   0  15    2.29   14.63
   6   0 -15   -3.59   10.61
   6   0 -16  285.94   17.64
  -6   0  16  271.91   17.31
   6   0 -17   -7.03   15.26
  -6   0  17   -9.04   15.19
   6   0 -18    9.46   18.09
  -6   0  18   12.07   18.00
  -6   0  19  -11.02   18.49
   6   0 -19    2.55   18.32
   6   0 -20    2.23   21.50
  -6   0  20  -15.95   22.05
   6   1  -1   77.04   10.32
  -6  -1   1   70.60    7.52
   6  -1  -1   73.75   10.30
  -6   1   1   81.44   10.14
   6   1  -2   15.50    6.88
  -6   1   2   22.87    9.59
   6  -1  -2   18.04    6.97
  -6  -1   2   15.22    9.59
  -6   1   3   45.35    9.76
  -6  -1   3   41.60    7.06
   6  -1  -3   35.81    7.25
   6   1  -3   31.58    7.39
   6  -1  -4    5.44    6.90
  -6   1   4    3.43    6.58
  -6  -1   4   -0.88    6.86
   6   1  -4    1.93    7.04
   6  -1  -5   44.52    7.38
  -6  -1   5   37.06    7.21
  -6   1   5   36.11    7.21
   6   1  -5   44.73    9.96
   6  -1  -6  143.42    8.49
  -6   1   6  151.85   10.72
   6   1  -6  144.40   10.95
  -6  -1   6  140.30    8.37
   6  -1  -7    3.82    6.98
   6   1  -7    0.46    9.75
  -6  -1   7    1.70    6.91
  -6   1   7   -0.04    6.92
  -6  -1   8   98.56    7.81
  -6   1   8   98.26   10.48
   6  -1  -8   91.96    8.05
   6   1  -8   98.20   10.57
  -6   1   9   14.54    8.43
  -6  -1   9    2.76    8.45
   6  -1  -9    9.33   12.16
   6   1  -9    7.96    8.56
  -6   1  10   59.27    9.02
   6   1 -10   53.80    9.07
   6  -1 -10   55.40   12.73
  -6  -1  10   49.23   12.40
   6   1 -11  166.69   13.38
   6  -1 -11  164.83   10.45
  -6   1  11  162.69   10.46
  -6  -1  11  162.81   10.17
  -6  -1  12  146.82   13.14
   6   1 -12  137.80   10.07
   6  -1 -12  145.56   13.52
  -6   1  12  147.68   10.47
   6   1 -13  149.79   10.22
  -6   1  13  175.26   13.91
  -6  -1  13  172.67   13.56
   6  -1 -13  170.23   13.95
  -6   1  14    9.63   13.39
  -6  -1  14    7.29    8.80
   6  -1 -14   11.10   13.46
   6   1 -14    0.20   13.66
   6   1 -15   15.62   14.98
  -6   1  15   25.16   14.86
  -6  -1  15   16.61   10.66
   6  -1 -15   16.76   15.24
  -6   1  16   18.19   14.72
   6  -1 -16   17.23   15.21
  -6  -1  16   16.71   10.66
   6   1 -16   11.92   15.22
   6  -1 -17    9.73   19.70
  -6   1  17   11.84   16.37
  -6  -1  17   14.66   16.61
   6   1 -17   14.81   16.59
  -6  -1  18   -3.46   18.18
   6  -1 -18    0.04   22.45
   6   1 -18   -1.75   18.34
  -6   1  18    0.55   18.13
  -6  -1  19   -5.06   12.99
   6  -1 -19    0.21   22.26
  -6   1  19   -0.94   22.33
   6   1 -19   -6.42   18.67
   6   2  -1   30.68    7.13
  -6   2   1   34.16    9.79
   6  -2  -1   33.76    7.16
  -6  -2   1   23.00    9.90
   6  -2  -1   34.86    9.90
  -6  -2   2    3.85    6.76
   6  -2  -2    3.09    6.72
  -6   2   2    2.18    6.64
   6   2  -2    6.70    9.59
   6  -2  -2   -2.12    6.93
  -6   2   3    8.78    9.50
   6   2  -3    4.72    6.86
  -6  -2   3   10.20    6.79
   6  -2  -3    7.69    9.76
  -6  -2   4   33.08    7.20
  -6   2   4   39.08    7.15
   6   2  -4   36.81    9.88
   6  -2  -4   44.54    7.34
   6   2  -5    9.96    6.95
  -6   2   5   13.68    9.51
   6  -2  -5   12.02    9.69
  -6  -2   5   12.82    9.64
  -6   2   6   21.13   12.10
   6   2  -6    8.15   12.31
  -6  -2   6   33.86   10.87
   6  -2  -6   19.29   12.31
  -6  -2   7  162.31   12.98
   6   2  -7  144.12    9.88
  -6   2   7  178.08   13.32
   6  -2  -7  159.96   13.29
  -6   2   8    9.67   11.76
  -6  -2   8    9.36    8.41
   6  -2  -8    1.12    8.55
   6   2  -8    0.01    8.47
  -6  -2   9    2.33    8.60
   6   2  -9    9.51    8.55
  -6   2   9    4.81   12.12
   6  -2  -9    9.26    8.71
  -6  -2  10  517.86   15.34
  -6   2  10  516.37   14.14
   6  -2 -10  510.77   16.77
   6   2 -10  508.96   12.71
   6  -2 -11    5.15   12.25
  -6   2  11    2.17   12.18
  -6  -2  11    6.13    8.54
   6   2 -11    2.32    8.61
   6   2 -12   78.50    9.29
  -6  -2  12   86.84   12.57
  -6   2  12   85.85   13.00
   6  -2 -12   82.55    9.81
   6  -2 -12   77.54   13.01
   6  -2 -13    2.48   14.68
   6   2 -13   -1.50   10.44
   6  -2 -13    0.96   14.90
  -6   2  13   -2.81   14.56
  -6  -2  13   -0.02   10.44
   6  -2 -14  277.01   18.15
   6   2 -14  255.25   16.42
   6  -2 -14  228.46   17.69
  -6  -2  14  268.19   12.62
  -6   2  14  280.95   18.09
  -6  -2  15   34.16   10.90
   6   2 -15   31.13   15.17
  -6   2  15   34.61   18.77
   6  -2 -15   34.44   15.53
   6  -2 -15   36.04   15.62
   6  -2 -16    5.74   18.27
  -6  -2  16    4.12   12.91
   6  -2 -16    4.09   18.13
   6   2 -16    8.43   12.94
  -6   2  16    9.15   18.01
   6   2 -17   -1.97   18.18
  -6  -2  17    4.76   12.92
   6  -2 -17    1.91   25.80
   6  -2 -17    2.76   28.71
  -6  -2  18    2.98   12.94
   6   2 -18    3.10   12.86
  -6   3   1    6.24    8.36
  -6  -3   1    7.35    8.45
   6  -3  -1    7.93    8.57
   6  -3  -1    3.25   11.98
   6   3  -1   -1.86   11.88
  -6   3   2  105.00    9.45
  -6  -3   2  107.64    9.24
   6  -3  -2   95.02    9.48
   6  -3  -2  114.54   12.60
   6   3  -2  105.83    9.21
   6  -3  -3    4.01   11.97
   6   3  -3    1.24    8.44
  -6   3   3    0.14    8.35
   6  -3  -3    5.72   12.12
  -6  -3   3    0.03   12.13
   6  -3  -4   60.17    9.20
  -6  -3   4   71.51   12.34
   6   3  -4   60.04    8.96
   6  -3  -4   56.24   12.58
  -6   3   4   63.04   12.39
   6  -3  -5  157.15   13.13
   6   3  -5  150.51   12.97
  -6   3   5  157.48    9.91
  -6  -3   5  149.92    9.67
   6  -3  -5  148.06    9.87
   6  -3  -6   26.10   12.32
   6   3  -6   24.56    8.73
  -6   3   6   33.28    8.69
  -6  -3   6   39.08   12.11
   6  -3  -6   31.06    8.75
   6  -3  -7  138.21   13.34
   6   3  -7  134.71    9.70
  -6  -3   7  149.59   12.80
  -6   3   7  159.34   13.14
   6  -3  -7  140.74   13.44
  -6  -3   8   45.13    9.08
   6   3  -8   39.04    8.93
  -6   3   8   48.29    8.94
   6  -3  -8   42.24    8.94
   6  -3  -8   36.12   12.45
  -6  -3   9   17.07    8.62
   6   3  -9    5.74   12.17
   6  -3  -9   12.10    8.83
   6  -3  -9   12.89   12.30
   6  -3 -10   32.78   15.01
   6  -3 -10   24.42   11.02
  -6  -3  10   34.74   14.93
   6   3 -10   20.32   10.79
   6   3 -11   22.05   14.92
   6  -3 -11    6.16   15.11
  -6  -3  11   14.54   10.73
   6  -3 -11   15.23   14.96
   6  -3 -12  325.57   15.01
  -6  -3  12  386.56   16.97
   6   3 -12  357.44   16.83
   6  -3 -12  380.19   18.90
   6  -3 -13   29.99   15.59
   6   3 -13   26.52   10.93
   6  -3 -13   24.61   15.40
  -6  -3  13   26.78   15.35
   6   3 -14  105.54   13.26
   6  -3 -14  118.65   19.49
  -6  -3  14  111.38   13.38
   6  -3 -14  101.56   19.35
   6  -3 -15    4.78   22.34
   6  -3 -15    4.88   22.12
  -6  -3  15    9.72   12.96
   6   3 -15   17.06   12.77
   6   3 -16   14.12   12.90
  -6  -3  16   10.99   13.00
  -6  -3  17   18.05   15.24
   6   3 -17   -9.15   15.55
   6  -4  -1   -1.02   10.47
   6   4  -1   -4.93   10.42
   6  -4  -1   -6.87   10.45
  -6  -4   1    5.25   10.44
   6  -4  -2   28.74   10.52
   6   4  -2   30.96   10.44
   6  -4  -2   24.62   10.45
  -6  -4   2   26.30   10.58
   6   4  -3   67.62   10.63
   6  -4  -3   69.89   14.89
   6  -4  -3   54.57   10.96
  -6  -4   3   57.34   15.06
   6  -4  -4   22.03   14.77
   6   4  -4   12.28   10.51
   6  -4  -4   21.11   10.47
  -6  -4   4    3.71   14.92
   6  -4  -5   48.87   10.62
  -6  -4   5   38.80   14.97
   6   4  -5   41.07   10.71
   6  -4  -5   45.04   10.76
   6  -4  -6    7.89   14.77
  -6  -4   6    0.30   10.57
   6   4  -6   12.50   14.93
   6  -4  -6    6.64   14.88
   6   4  -7   -1.63   14.84
   6  -4  -7    8.50   14.76
  -6  -4   7    2.21   10.60
   6  -4  -7   -2.13   10.79
   6  -4  -8    1.98   10.61
   6  -4  -8    6.61   14.65
   6   4  -8    1.97   10.51
  -6  -4   8    4.02   15.03
   6   4  -9   -2.77   10.74
   6  -4  -9    2.50   15.11
   6  -4  -9   -0.89   14.81
  -6  -4   9    3.06   10.60
   6   4 -10   35.11   16.31
   6  -4 -10   14.86   16.60
  -6  -4  10   20.65   10.47
   6  -4 -10   12.26   12.74
  -6  -4  11   16.16   12.68
   6  -4 -11    2.77   18.07
   6  -4 -11    3.91   18.28
   6   4 -11    1.66   12.95
   6   4 -12    4.88   17.96
   6  -4 -12   -0.58   18.08
  -6  -4  12    0.68   18.15
   6  -4 -12    5.94   18.09
   6  -4 -13   -0.61   18.48
   6  -4 -13    4.41   18.15
   6   4 -13    8.56   12.78
  -6  -4  13    0.38   12.97
  -6  -4  14   47.08   15.80
   6  -4 -14   53.24   27.31
   6   4 -14   49.30   22.03
   6  -4 -14   61.41   27.52
   6  -5  -1    4.22   12.87
   6  -5  -1   14.05   12.88
  -6  -5   1   -8.16   13.03
   6   5  -1    8.49   13.07
   6  -5  -2   24.49   17.93
   6  -5  -2    1.71   13.03
   6   5  -2   23.09   12.38
  -6  -5   2   16.41   12.80
   6  -5  -3    7.01   12.59
   6   5  -3   -3.90   13.10
   6  -5  -3   11.29   18.27
  -6  -5   3    8.31   12.96
   6  -5  -4   48.34   13.23
   6  -5  -4   39.41   13.16
   6   5  -4   45.80   18.44
  -6  -5   4   45.69   13.13
   6   5  -5  -14.02   18.37
  -6  -5   5   17.17   13.08
   6  -5  -5   -1.28   18.50
   6  -5  -5   19.42   18.17
   6   5  -6   77.91   18.44
  -6  -5   6   83.38   18.74
   6  -5  -6   80.23   18.81
   6  -5  -6   93.66   18.85
   6   5  -7  -32.36   18.57
   6  -5  -7   -0.93   18.45
   6  -5  -7   -1.89   12.91
  -6  -5   7   -2.09   13.02
  -6  -5   8   45.87   13.57
   6  -5  -8   38.60   20.41
   6   5  -8   40.65   20.61
   6  -5  -8   48.30   15.48
   6  -5  -9   15.59   15.24
   6  -5  -9   18.26   21.76
  -6  -5   9   19.85   21.59
   6   5  -9   19.99   21.47
  -5   0   1   -1.55    5.46
   5   0  -1    3.16    7.89
   5   0  -2   17.72    7.96
  -5   0   2   20.74    5.84
   5   0  -3   -3.06    5.56
  -5   0   3   -1.39    5.26
   5   0  -4  188.21   11.61
  -5   0   4  191.05   11.47
  -5   0   5    1.37    6.95
   5   0  -5    4.48    6.82
   5   0  -6   33.15   10.39
  -5   0   6   43.33    7.33
  -5   0   7    0.51    6.63
   5   0  -7   -2.16    6.90
   5   0  -8  490.18   12.52
  -5   0   8  495.01   12.43
   5   0  -9    1.25    6.99
  -5   0   9   -7.02    6.92
   5   0 -10  150.54   11.49
  -5   0  10  154.08   11.47
  -5   0  11    0.81    6.74
   5   0 -11    2.15    6.72
  -5   0  12  203.61   11.98
   5   0 -12  179.99    9.84
   5   0 -13    3.82   12.06
  -5   0  13    1.59   12.10
   5   0 -14   21.78   12.25
  -5   0  14   21.41    8.92
   5   0 -15    3.46   12.04
  -5   0  15    3.47   11.96
  -5   0  16  107.85   13.40
   5   0 -16   93.34   10.25
   5   0 -17   -4.00   15.07
  -5   0  17    3.86   10.21
  -5   0  18    5.69   15.01
   5   0 -18   -0.78   15.18
  -5   0  19    2.67   17.89
   5   0 -19    2.80   18.02
  -5   0  20    2.37   18.32
   5   0 -20    8.96   18.20
  -5   0  21   -4.90   21.80
   5   0 -21   -1.97   26.69
  -5   1   1  679.02   12.91
   5   1  -1  661.13   14.80
  -5  -1   1  680.25   14.71
   5  -1  -1  641.20   14.62
  -5  -1   2   19.47    7.09
   5   1  -2   20.78    7.25
   5  -1  -2   17.98    7.20
  -5   1   2   20.19    6.92
  -5   1   3  595.12   12.77
  -5  -1   3  592.17   12.32
   5   1  -3  560.59   12.31
   5  -1  -3  616.24   14.53
   5   1  -4   45.68    7.81
   5  -1  -4   55.02   10.33
  -5   1   4   53.73    7.42
  -5  -1   4   44.30    7.39
   5  -1  -5   -1.90    7.06
   5   1  -5    3.54    7.10
  -5   1   5    4.78    9.66
  -5  -1   5   11.19    9.65
   5  -1  -6  356.50   13.13
  -5  -1   6  340.05   10.39
   5   1  -6  339.52   10.52
  -5   1   6  342.15   12.79
   5   1  -7    1.17    9.79
  -5   1   7    0.51    6.68
   5  -1  -7    5.63    9.69
  -5  -1   7    2.23    6.86
   5  -1  -8    3.72    6.93
   5   1  -8   -4.78    6.89
  -5   1   8   -4.72    9.61
  -5  -1   8    5.65    6.81
  -5  -1   9   20.63    7.17
   5   1  -9   18.13    7.31
   5  -1  -9   16.48   10.02
  -5   1   9   17.46    7.16
   5  -1 -10  362.21   14.05
  -5  -1  10  365.54   13.21
   5   1 -10  352.25   13.01
  -5   1  10  358.16   13.95
   5   1 -11  609.00   13.15
   5  -1 -11  624.53   16.82
  -5   1  11  617.82   16.81
  -5  -1  11  632.50   15.15
   5   1 -12   78.33    9.48
   5  -1 -12   79.90   13.13
  -5   1  12   83.25   12.87
  -5  -1  12   75.27    9.56
  -5   1  13  138.19   13.67
   5  -1 -13  133.95   13.79
   5   1 -13  130.02   10.10
  -5  -1  13  143.47   13.24
   5   1 -14    5.34    8.48
  -5   1  14    3.85   11.96
   5  -1 -14    4.45   12.20
  -5  -1  14   -1.96   12.01
   5   1 -15   54.69    9.13
  -5  -1  15   53.46   12.49
  -5   1  15   53.60   12.84
   5  -1 -15   48.36   12.95
   5  -1 -16   37.39   15.38
  -5  -1  16   30.83   15.08
   5   1 -16   31.41   10.90
  -5   1  16   32.77   18.21
  -5   1  17  110.07   16.74
   5   1 -17  110.15   15.88
  -5  -1  17  116.32   15.65
   5  -1 -17  109.00   20.12
  -5  -1  18    5.55   10.33
   5  -1 -18   -0.98   21.19
   5   1 -18    4.51   14.91
  -5   1  18    2.44   17.81
   5   1 -19   65.80   18.62
  -5  -1  19   69.28   18.41
  -5  -1  20    2.63   18.38
   5   1 -20    4.01   13.03
  -5  -2   1    0.07    7.03
  -5   2   1    4.78    6.80
   5  -2  -1    8.95    9.75
   5   2  -1    1.20   10.06
   5  -2  -1   -0.84    9.71
   5   2  -2   11.50    6.73
   5  -2  -2    3.27    6.82
   5  -2  -2    1.19    6.95
  -5  -2   2    7.96    6.90
  -5   2   2    9.72    6.69
  -5  -2   3   16.00    6.84
  -5   2   3    6.97    9.54
   5  -2  -3    5.91    9.68
   5  -2  -3   11.99    9.70
   5   2  -3   17.91    9.96
  -5  -2   4    1.93    6.84
   5  -2  -4   -4.18    6.93
   5  -2  -4    4.80    6.80
  -5   2   4    5.38    9.29
   5   2  -4   -4.38    7.03
  -5  -2   5  190.89   11.18
  -5   2   5  191.42    9.06
   5   2  -5  187.46    8.63
   5  -2  -5  182.17    9.28
   5  -2  -5  179.86    9.17
  -5   2   6   39.19    7.28
   5  -2  -6   36.54    7.41
   5   2  -6   40.16    7.40
   5  -2  -6   36.17   10.16
  -5  -2   6   43.27   10.12
  -5   2   7  114.16    8.35
  -5  -2   7  117.50   10.55
   5  -2  -7  116.02    8.70
   5   2  -7  125.04    8.16
   5  -2  -7   99.65    8.54
  -5  -2   8   29.33    9.92
   5  -2  -8   30.67   10.03
   5   2  -8   23.56    7.26
   5  -2  -8   27.84    7.35
  -5   2   8   25.69    9.92
   5   2  -9  451.83   11.19
  -5  -2   9  451.62   13.01
   5  -2  -9  411.76   14.55
  -5   2   9  464.33   14.79
   5  -2  -9  451.61   14.91
  -5  -2  10  241.17    9.39
   5  -2 -10  223.01   12.67
   5  -2 -10  232.07   10.84
  -5   2  10  247.51   12.82
   5   2 -10  234.75    9.41
   5   2 -11  150.62   13.28
   5  -2 -11  149.50   13.96
  -5   2  11  177.59   14.02
   5  -2 -11  169.96   14.23
  -5  -2  11  165.76   13.33
   5   2 -12   21.95   12.12
  -5  -2  12   21.29    8.79
  -5   2  12   20.95   12.30
   5  -2 -12   21.78   12.46
   5  -2 -12   18.92   15.10
   5  -2 -13  151.15   17.09
  -5   2  13  163.29   14.66
   5   2 -13  150.47   10.06
   5  -2 -13  127.91   14.45
  -5  -2  13  152.42   13.09
   5   2 -14    4.85    8.43
   5  -2 -14    0.45   14.91
   5  -2 -14   -0.08   14.96
  -5  -2  14    4.71   12.24
  -5  -2  15   54.58   15.12
   5  -2 -15   57.28   19.45
   5  -2 -15   47.58   22.18
   5   2 -15   51.99   15.26
   5   2 -16   39.92   10.93
  -5  -2  16   38.17   15.34
  -5  -2  17   26.17   15.08
   5   2 -17   28.33   15.11
   5   2 -18    0.08   12.80
  -5  -2  18   -0.26   18.22
   5   2 -19   16.61   18.12
  -5  -2  19    5.67   12.93
   5   2 -20   -2.49   15.57
  -5  -2  20    1.06   21.89
   5   3  -1  263.28   11.53
   5  -3  -1  230.18    9.52
   5  -3  -1  244.47    9.28
  -5  -3   1  252.06   11.51
   5  -3  -2   32.12    7.20
   5   3  -2   37.60    9.85
  -5  -3   2   30.18    7.12
   5  -3  -2   32.18    7.08
  -5  -3   3   32.76    9.92
   5  -3  -3   34.46    7.11
   5   3  -3   32.12    7.09
   5  -3  -3   35.22    7.22
  -5  -3   4   -0.40    9.58
   5  -3  -4   -4.05    9.65
   5   3  -4   -0.12    9.57
   5  -3  -4    1.56    6.92
   5  -3  -5   77.88   10.43
   5   3  -5   80.66    7.61
   5  -3  -5   82.36    7.84
  -5  -3   5   73.82    7.59
   5   3  -6   97.92   12.68
   5  -3  -6   97.76    9.65
   5  -3  -6  105.28    9.81
  -5  -3   6  108.65    9.42
   5  -3  -7    8.02   12.18
   5  -3  -7   14.66   12.28
   5   3  -7   14.90    8.54
  -5  -3   7    6.24   12.29
   5   3  -8   17.15   12.06
   5  -3  -8   17.27    8.89
  -5  -3   8   18.46   12.06
   5  -3  -8   23.63   12.00
  -5  -3   9   24.42    8.73
   5  -3  -9   29.28   12.40
   5  -3  -9   31.21   12.22
   5   3  -9   31.26    8.92
  -5  -3  10   12.66    8.51
   5   3 -10    8.65    8.68
   5  -3 -10   11.98   12.13
   5  -3 -10   11.07   12.21
   5  -3 -11   20.65   12.47
   5  -3 -11   16.52   12.46
  -5  -3  11   21.51    8.57
   5   3 -11   17.28    8.68
   5  -3 -12   94.16   13.73
  -5  -3  12   97.66   12.75
   5  -3 -12  102.46   16.34
   5   3 -12   92.04   12.82
  -5  -3  13  240.32   12.18
   5  -3 -13  218.07   18.40
   5  -3 -13  236.69   18.63
   5   3 -13  230.31   16.10
   5   3 -14    2.77   15.01
   5  -3 -14    4.06   21.30
   5  -3 -14    2.86   21.24
  -5  -3  14    4.77   10.48
  -5  -3  15   46.49   11.05
   5   3 -15   50.55   11.20
   5   3 -16   -4.35   12.86
  -5  -3  16   -0.75   12.75
  -5  -3  17   65.46   13.40
   5   3 -17   24.32   18.92
   5   3 -18   -3.88   21.80
  -5  -3  18   -0.75   21.49
   5  -4  -1  170.49    9.93
   5   4  -1  179.68   12.77
  -5  -4   1  186.42   13.25
   5  -4  -1  183.88   13.30
   5  -4  -2   51.58    8.71
   5   4  -2   43.62   12.33
  -5  -4   2   40.56    9.03
   5  -4  -2   53.88   12.43
   5   4  -3   35.13   12.31
   5  -4  -3   49.11    8.73
   5  -4  -3   37.60    8.93
  -5  -4   3   42.49    8.89
   5   4  -4  138.52   12.80
   5  -4  -4  128.69    9.88
  -5  -4   4  150.42    9.82
   5  -4  -4  140.11   13.26
   5  -4  -5   25.10    8.86
   5  -4  -5   20.56    8.77
   5   4  -5   27.06    8.62
  -5  -4   5   29.55    8.75
   5   4  -6   12.41    8.59
   5  -4  -6    8.98   12.10
  -5  -4   6   10.62    8.60
   5  -4  -6    7.95    8.68
   5   4  -7   39.27    8.91
   5  -4  -7   39.70    9.09
   5  -4  -7   43.82   12.51
  -5  -4   7   41.63    9.06
   5  -4  -8   -3.36   14.74
  -5  -4   8   -3.31   14.59
   5  -4  -8    5.89   14.83
   5   4  -8    6.62   14.69
   5  -4  -9   58.16   15.44
  -5  -4   9   71.17   10.87
   5  -4  -9   66.35   11.30
   5   4  -9   73.42   10.60
  -5  -4  10   38.60   14.92
   5  -4 -10   41.75   15.25
   5  -4 -10   40.00   15.30
   5   4 -10   32.41   15.08
   5  -4 -11  148.90   16.62
   5  -4 -11  139.38   16.51
  -5  -4  11  153.38   11.42
   5   4 -11  132.91   11.56
   5  -4 -12   56.08   15.91
  -5  -4  12   42.45   15.37
   5  -4 -12   56.80   15.87
   5   4 -12   55.48   11.07
   5  -4 -13    8.13   22.25
  -5  -4  13   13.00   17.97
   5  -4 -13   10.74   22.27
   5   4 -13   10.42   12.79
   5   4 -14   14.04   18.26
   5  -4 -14   12.03   28.67
  -5  -4  14   12.03   12.80
   5  -4 -14    8.83   28.87
  -5  -4  15   -2.30   12.91
   5   4 -15    3.30   12.97
   5   4 -16   -2.48   21.69
  -5  -4  16  -11.07   15.45
  -5  -5   1   14.04   10.79
   5  -5  -1    1.06   15.10
   5   5  -1    8.89   14.96
   5  -5  -1    7.12   10.52
   5  -5  -2   27.35   10.81
   5   5  -2   14.81   15.15
   5  -5  -2   26.31   15.24
  -5  -5   2   29.45   10.94
  -5  -5   3   26.70   15.20
   5  -5  -3   28.90   14.85
   5  -5  -3   21.44   15.20
   5   5  -3   17.39   10.64
   5  -5  -4   16.37   15.03
   5  -5  -4   19.78   10.68
  -5  -5   4   24.93   14.96
   5   5  -4   23.41   10.53
  -5  -5   5   22.01   10.67
   5  -5  -5   16.77   10.71
   5  -5  -5    7.32   15.14
   5   5  -5   28.41   10.50
   5  -5  -6  106.02   17.07
   5  -5  -6   99.42   11.66
   5   5  -6   91.43   11.25
  -5  -5   6   77.00   11.59
   5  -5  -7    8.80   18.49
   5   5  -7    7.08   12.96
  -5  -5   7   16.55   12.78
   5  -5  -7    7.71   18.51
   5  -5  -8  190.09   14.55
  -5  -5   8  193.34   18.94
   5   5  -8  179.62   14.20
   5  -5  -8  178.96   14.66
   5  -5  -9   50.08   18.72
   5   5  -9   49.60   13.32
  -5  -5   9   52.82   12.98
   5  -5  -9   48.96   13.59
  -5  -5  10    3.40   18.09
   5  -5 -10    0.87   12.97
   5  -5 -10   11.67   18.24
   5   5 -10    2.47   18.17
   5  -5 -11    1.78   18.29
  -5  -5  11   -1.34   13.07
   5   5 -11   -5.35   18.34
   5  -5 -11    1.30   18.43
   5  -5 -12    1.54   21.47
   5  -5 -12    5.10   21.39
   5   5 -12    4.27   15.26
  -5  -5  12    2.57   15.08
  -4   0   1    2.33    8.25
   4   0  -1    0.11    8.64
  -4   0   2   15.48    8.55
   4   0  -2   18.09    8.73
  -4   0   3    1.03    5.93
   4   0  -3   -0.62    6.05
  -4   0   4  308.69   10.36
   4   0  -4  295.99   10.15
  -4   0   5    3.15    8.17
   4   0  -5    0.81    6.10
  -4   0   6  715.49   14.45
   4   0  -6  703.70   14.43
  -4   0   7   -1.92    7.79
   4   0  -7    0.06    8.10
  -4   0   8   95.54    9.38
   4   0  -8   98.47    9.57
   4   0  -9   -2.43    9.98
  -4   0   9   -0.78    9.76
   4   0 -10    7.08    9.92
  -4   0  10    1.32    9.73
  -4   0  11   -0.24    9.62
   4   0 -11   -0.38    6.80
   4   0 -12  227.41   12.88
  -4   0  12  228.96   10.67
  -4   0  13   -1.32    9.55
   4   0 -13    0.26    6.81
  -4   0  14   16.75   11.19
   4   0 -14   21.14   11.23
  -4   0  15   -0.71   11.95
   4   0 -15    0.80   12.03
  -4   0  16   79.55   13.27
   4   0 -16   74.77   13.28
   4   0 -17    0.10   12.30
  -4   0  17    1.56   12.20
  -4   0  18    2.11   14.94
   4   0 -18    1.87   15.11
  -4   0  19    2.02   14.87
   4   0 -19    1.44   14.89
  -4   0  20    3.44   17.66
   4   0 -20    1.79   18.13
  -4   0  20    1.30   22.10
   4   0 -21   -3.65   22.46
  -4   0  21    5.39   22.37
  -4   0  21    1.51   22.11
  -4  -1   1  289.07    9.51
   4  -1  -1  277.96   11.16
  -4   1   1  275.54    9.60
   4   1  -1  287.46   11.28
   4  -1  -2   59.90    8.89
   4   1  -2   52.96    9.02
  -4   1   2   54.03    8.81
  -4  -1   2   51.25    6.80
   4  -1  -3  435.85   12.99
  -4  -1   3  450.86   11.21
   4   1  -3  459.23   12.81
  -4   1   3  433.95   12.80
  -4  -1   4  970.71   16.36
  -4   1   4  924.50   16.09
   4   1  -4  897.90   14.81
   4  -1  -4  893.07   16.97
  -4   1   5   59.31    6.93
   4  -1  -5   60.03    9.22
   4   1  -5   55.86    9.06
  -4  -1   5   54.69    6.78
  -4   1   6 1422.51   21.57
   4   1  -6 1408.54   19.09
  -4  -1   6 1430.10   18.32
   4  -1  -6 1417.09   21.44
  -4  -1   7    5.37    5.80
   4   1  -7    7.12    7.95
  -4   1   7    5.40    7.88
   4  -1  -7    3.16    8.02
  -4   1   8  199.45   12.43
   4  -1  -8  199.71   10.66
  -4  -1   8  208.24   11.84
   4   1  -8  191.09    9.54
  -4   1   9  118.88   11.55
   4   1  -9  123.96    8.61
   4  -1  -9  119.69    9.35
  -4  -1   9  119.94   10.86
  -4  -1  10  124.41    8.67
  -4   1  10  131.82   11.93
   4   1 -10  137.79   11.14
   4  -1 -10  131.75   12.01
   4  -1 -11  270.60   14.20
   4   1 -11  278.00   12.38
  -4   1  11  275.18   14.16
  -4  -1  11  262.32   10.18
   4   1 -12  362.71   13.49
  -4   1  12  378.47   15.97
   4  -1 -12  370.74   15.95
  -4  -1  12  365.80   13.36
   4  -1 -13   27.95   10.26
  -4   1  13   26.32   10.21
  -4  -1  13   27.84    7.33
   4   1 -13   22.62    9.99
  -4  -1  14    3.39    8.49
  -4   1  14    0.28   11.94
   4   1 -14    0.67    8.70
   4  -1 -14   -0.54   14.97
  -4   1  15  207.33   18.83
   4   1 -15  193.59   13.96
  -4  -1  15  203.17   10.97
   4  -1 -15  209.65   18.92
   4  -1 -16   18.05   17.74
  -4   1  16   19.19   17.48
  -4  -1  16   12.21    8.85
   4   1 -16   22.28   12.32
  -4  -1  17   13.12   14.96
   4   1 -17    9.39   14.92
   4   1 -18   24.89   10.95
  -4  -1  18   31.01   15.16
   4   1 -19   -0.32   15.23
  -4  -1  19    0.53   15.11
  -4  -1  20   50.83   13.29
   4   1 -20   55.86   18.59
   4   1 -21   17.10   18.48
  -4  -1  21    8.74   13.34
   4  -2  -1   96.49    9.14
   4  -2  -1  106.49    7.29
   4   2  -1  100.03    7.18
  -4  -2   1   98.17    7.04
  -4   2   1  110.35    7.15
   4  -2  -2   84.14    9.07
   4  -2  -2   97.57    8.89
  -4   2   2   92.38    8.80
   4   2  -2   91.59    8.90
  -4  -2   2   94.77    7.02
   4  -2  -3    6.26    7.89
   4   2  -3   10.50    8.01
   4  -2  -3    7.94    7.96
  -4   2   3    5.36    7.63
  -4  -2   3   12.41    7.91
  -4   2   4  866.32   15.41
   4  -2  -4  811.38   15.06
   4   2  -4  832.20   13.75
  -4  -2   4  849.99   13.76
   4  -2  -4  828.65   16.94
   4  -2  -5  309.51   11.27
   4  -2  -5  311.87   13.26
  -4   2   5  333.87   11.41
   4   2  -5  312.89   12.66
  -4  -2   5  339.95   12.59
   4  -2  -6 1477.57   22.30
   4   2  -6 1458.71   19.09
  -4   2   6 1470.93   20.75
  -4  -2   6 1414.61   17.30
   4  -2  -6 1340.51   20.24
   4  -2  -7    6.50    9.89
   4  -2  -7    3.76    7.12
  -4  -2   7    8.89    6.83
   4   2  -7    9.21   10.02
  -4   2   7    6.11    9.62
   4   2  -8  114.89    8.28
  -4   2   8  122.20   11.38
   4  -2  -8  105.70   11.41
  -4  -2   8  118.33    8.45
   4  -2  -8  110.46    9.16
   4  -2  -9   52.00   10.58
   4   2  -9   55.91    7.59
  -4   2   9   63.15   10.48
  -4  -2   9   49.51    7.63
   4  -2  -9   49.74    8.19
   4   2 -10    0.23    9.64
  -4  -2  10   -2.54    9.68
   4  -2 -10    0.32   11.90
  -4   2  10    0.07    9.60
   4  -2 -10   -0.10    9.77
   4  -2 -11    2.66    9.67
  -4   2  11    0.18    9.34
   4   2 -11   -1.13    6.95
   4  -2 -11    1.10    9.59
  -4  -2  11    1.62    6.71
   4  -2 -12    2.41    9.59
   4  -2 -12    0.36   11.91
  -4  -2  12    2.87    9.55
   4   2 -12    3.27    6.84
   4  -2 -13  267.56   24.93
   4  -2 -13  293.01   26.98
  -4  -2  13  298.12   14.29
   4   2 -13  305.08   14.36
   4   2 -14   73.96    9.36
  -4  -2  14   69.44    9.21
   4   2 -15  237.52   13.97
  -4  -2  15  247.36   10.93
   4   2 -16  125.99   11.55
  -4  -2  16  147.34   15.55
  -4  -2  17  -12.05   14.92
   4   2 -17    3.73   14.81
   4   2 -18    5.86   10.46
  -4  -2  18    7.58   10.51
   4   2 -19   23.40   18.49
  -4  -2  19   22.99   18.39
   4   2 -20   42.18   13.54
  -4  -2  20   46.69   13.39
   4   3  -1   35.49   10.05
   4  -3  -1   36.77    7.09
  -4  -3   1   42.64    7.29
   4  -3  -1   31.91   10.03
   4   3  -2  109.02    8.00
   4  -3  -2  118.25   10.72
   4  -3  -2  109.34    8.12
  -4  -3   2  122.23   10.70
   4  -3  -3  110.40    8.33
   4   3  -3  105.78    8.11
   4  -3  -3  117.46    8.31
  -4  -3   3  118.67    8.15
  -4  -3   4    2.44    9.64
   4  -3  -4   -1.17    9.64
   4  -3  -4    5.47    9.83
   4   3  -4    0.51    9.78
   4   3  -5    6.95    6.90
   4  -3  -5    7.12    9.65
  -4  -3   5    6.18    9.71
   4  -3  -5    8.43    7.00
   4  -3  -6   46.39    7.60
   4   3  -6   63.80    7.47
   4  -3  -6   50.41   10.09
  -4  -3   6   57.67   10.12
   4   3  -7    4.91    9.65
   4  -3  -7    3.28    6.75
   4  -3  -7   -1.46    7.06
  -4  -3   7   11.23    9.63
  -4  -3   8   46.94   10.00
   4   3  -8   37.96    7.20
   4  -3  -8   34.27   10.33
   4  -3  -8   45.39   10.19
   4  -3  -9  103.70   11.19
   4  -3  -9   91.29   11.32
  -4  -3   9  102.47    8.01
   4   3  -9   87.72    7.86
   4   3 -10  479.92   12.12
   4  -3 -10  437.79   18.14
  -4  -3  10  506.02   15.02
   4  -3 -10  477.45   18.37
  -4  -3  11    2.26    8.45
   4  -3 -11    2.02   14.74
   4   3 -11    0.01   12.11
   4  -3 -11    2.01   12.00
   4  -3 -12   55.96   16.20
  -4  -3  12   61.57   12.43
   4   3 -12   61.15   12.56
   4  -3 -12   55.81   16.02
   4   3 -13   17.19   12.21
  -4  -3  13   14.98   12.14
  -4  -3  14   13.61   14.59
   4   3 -14   20.59   14.63
   4   3 -15   38.07   15.10
  -4  -3  15   43.08   15.03
   4   3 -16   -2.45   15.06
  -4  -3  16    2.07   14.76
   4   3 -17    8.98   18.31
  -4  -3  17   23.86   17.96
  -4  -3  18   61.10   13.13
   4   3 -18   40.61   18.71
   4   3 -19  -15.07   22.01
  -4  -3  19    7.97   21.56
   4  -4  -1  636.29   13.49
  -4  -4   1  634.15   15.81
   4   4  -1  663.62   15.68
   4  -4  -1  679.83   16.13
   4   4  -2   26.99   12.24
   4  -4  -2   16.22   12.34
   4  -4  -2   15.77    8.68
  -4  -4   2   22.33    8.76
   4   4  -3   48.13   12.30
   4  -4  -3   40.80    8.79
   4  -4  -3   42.60    9.00
  -4  -4   3   37.08    8.75
   4   4  -4    7.71    8.67
  -4  -4   4   12.23   12.07
   4  -4  -4   10.25   12.24
   4  -4  -4   15.85    8.51
   4  -4  -5   -3.74   11.98
   4  -4  -5   -5.45   12.08
   4   4  -5   -5.62    8.53
  -4  -4   5    4.14   11.91
   4  -4  -6   28.47    8.88
  -4  -4   6   25.17   12.29
   4  -4  -6   29.84    8.80
   4   4  -6   34.30    8.68
   4  -4  -7   51.77    9.16
   4  -4  -7   52.55   12.49
  -4  -4   7   60.06    9.16
   4   4  -7   51.67   12.41
   4  -4  -8  235.61   14.43
   4  -4  -8  224.52   14.38
  -4  -4   8  238.93   10.47
   4   4  -8  235.77   10.42
   4   4  -9   53.75   12.50
   4  -4  -9   59.20   12.88
   4  -4  -9   55.10    9.56
  -4  -4   9   69.67   12.32
   4  -4 -10  417.40   17.11
   4   4 -10  397.41   11.82
   4  -4 -10  390.38   17.41
  -4  -4  10  448.08   11.70
   4   4 -11  204.49   11.78
  -4  -4  11  197.20   11.77
   4  -4 -11  211.35   17.38
   4  -4 -11  194.78   17.50
   4   4 -12   11.40   10.37
   4  -4 -12   10.64   15.14
  -4  -4  12   15.10   14.65
   4  -4 -12   13.68   18.22
  -4  -4  13    3.73   10.62
   4  -4 -13    1.07   23.57
   4   4 -13    3.45   14.87
   4  -4 -13    2.04   25.85
   4   4 -14   -0.53   10.60
  -4  -4  14    1.22   10.62
   4   4 -15   16.54   18.08
  -4  -4  15   12.68   12.79
  -4  -4  16    8.75   18.10
   4   4 -16    2.84   12.87
   4   4 -17    0.15   15.32
  -4  -4  17   14.28   21.53
   4   5  -1    7.16   14.50
   4  -5  -1    3.07   10.32
   4  -5  -1   -4.70   10.55
  -4  -5   1   -2.91   10.43
   4  -5  -2    9.68   14.52
   4  -5  -2   -1.78   15.20
  -4  -5   2    9.98   10.37
   4   5  -2   17.45   10.35
   4  -5  -3   46.60   10.54
   4  -5  -3   46.20   10.95
  -4  -5   3   47.02   10.73
   4   5  -3   41.03   10.58
   4  -5  -4   15.46   10.44
   4  -5  -4   18.33   10.26
  -4  -5   4   14.15   10.39
   4   5  -4    6.73   10.53
   4  -5  -5   59.57   11.16
  -4  -5   5   70.15   10.76
   4  -5  -5   60.95   15.41
   4   5  -5   59.59   11.06
  -4  -5   6  141.81   11.49
   4  -5  -6  147.21   12.03
   4  -5  -6  141.77   15.99
   4   5  -6  143.00   11.43
   4  -5  -7  160.27   16.21
  -4  -5   7  170.17   15.78
   4   5  -7  149.83   11.34
   4  -5  -7  166.35   16.36
   4   5  -8   23.95   10.60
   4  -5  -8   16.10   15.12
   4  -5  -8   22.96   15.18
  -4  -5   8   10.15   10.73
  -4  -5   9   12.71   14.95
   4  -5  -9   18.43   14.97
   4   5  -9   12.15   14.92
   4  -5  -9   14.08   15.33
   4  -5 -10   13.53   18.15
   4  -5 -10   16.71   17.96
  -4  -5  10   11.56   12.70
   4   5 -10   17.30   18.15
   4  -5 -11   -4.48   18.15
  -4  -5  11  -24.69   18.14
   4  -5 -11    4.65   18.10
   4   5 -11    9.67   12.88
  -4  -5  12   16.99   17.91
   4   5 -12   -2.60   12.95
   4  -5 -12    3.26   22.22
   4  -5 -12   10.01   17.90
   4  -5 -13   37.64   24.73
   4   5 -13   16.99   13.46
   4  -5 -13   54.66   24.17
  -4  -5  13   16.28   13.40
  -4  -5  14   -0.95   15.48
   4  -6  -1    4.78   12.90
   4  -6  -1   -6.08   18.24
  -4  -6   1   -1.85   13.01
   4   6  -1   -0.53   13.10
   4   6  -2  235.94   19.27
   4  -6  -2  243.13   14.58
  -4  -6   2  244.97   14.26
   4  -6  -2  237.91   19.67
   4  -6  -3   24.65   18.58
   4  -6  -3   46.20   18.13
  -4  -6   3   33.37   13.18
   4   6  -3   24.47   13.21
   4  -6  -4   43.93   13.38
   4   6  -4   23.09   13.54
  -4  -6   4   42.30   13.47
   4  -6  -4   45.61   18.75
   4  -6  -5   -0.55   12.81
   4   6  -5    5.04   19.70
  -4  -6   5   -1.37   19.82
   4  -6  -5   -3.66   18.59
   4   6  -6  -12.84   21.50
   4  -6  -6   -0.22   15.05
  -4  -6   6   11.80   19.91
   4  -6  -6   -5.09   15.45
   4  -6  -7    5.86   21.44
  -4  -6   7   10.15   15.15
   4  -6  -7   -3.85   21.60
   4   6  -7    2.35   15.23
  -3   0   1   -1.14    6.32
   3   0  -1    2.91    6.59
  -3   0   2  485.90   14.74
   3   0  -2  481.42   13.28
  -3   0   3    2.06    6.20
   3   0  -3    0.71    6.50
  -3   0   4 1496.52   21.91
   3   0  -4 1544.99   23.17
  -3   0   5   -0.41    8.84
   3   0  -5    0.13    6.33
  -3   0   6   26.81    9.32
   3   0  -6   28.41    9.43
   3   0  -7   -0.14    8.81
  -3   0   7   -0.42    8.54
   3   0  -8   18.62    8.95
  -3   0   8   27.21    9.05
   3   0  -9    1.58    8.01
  -3   0   9    1.82    5.60
   3   0 -10  114.66   10.27
  -3   0  10  117.32   10.17
  -3   0  11   -1.97    9.91
   3   0 -11    0.32    6.88
   3   0 -12    0.84    6.86
  -3   0  12    1.45    9.73
   3   0 -13    0.77    6.75
  -3   0  13   -2.49    9.61
  -3   0  14  145.06   12.33
   3   0 -14  139.24   12.24
   3   0 -15    1.56   12.02
  -3   0  15   -1.16   14.81
   3   0 -16    4.29   12.13
  -3   0  16    4.19   11.97
  -3   0  17    1.49   14.78
   3   0 -17   -0.13   12.13
   3   0 -18  118.33   16.65
  -3   0  18  120.81   16.60
  -3   0  18  128.05   16.26
  -3   0  19    1.91   18.03
   3   0 -19   -1.56   18.47
  -3   0  19    5.33   17.99
  -3   0  20  584.42   27.16
  -3   0  20  598.52   27.07
  -3   0  21   -4.58   22.57
  -3   0  21   -2.97   26.04
  -3   0  22  344.65   36.38
  -3   0  22  317.75   36.50
  -3  -1   1  265.94   12.00
  -3   1   1  259.39   11.95
   3  -1  -1  261.28   12.04
   3   1  -1  254.49   10.11
   3  -1  -2  554.52   13.80
  -3   1   2  574.47   13.94
   3   1  -2  568.93   14.55
  -3  -1   2  569.88   13.28
   3  -1  -3   32.49    6.98
   3   1  -3   29.17    9.50
  -3   1   3   32.96    6.82
  -3  -1   3   30.37    9.25
  -3   1   4  474.13   14.93
   3  -1  -4  467.48   15.07
   3   1  -4  483.81   13.97
  -3  -1   4  478.66   12.48
   3  -1  -5 1230.14   22.22
   3   1  -5 1171.50   17.98
  -3  -1   5 1216.80   18.28
  -3   1   5 1224.01   22.28
   3   1  -6   83.45    7.75
  -3  -1   6   92.32    9.88
  -3   1   6   84.98   10.29
   3  -1  -6   87.96   10.60
  -3   1   7 1615.81   27.40
   3   1  -7 1541.65   21.52
   3  -1  -7 1645.38   27.40
  -3  -1   7 1582.42   20.71
   3   1  -8 1248.16   19.62
  -3   1   8 1279.87   25.58
  -3  -1   8 1278.80   19.41
   3  -1  -8 1248.84   25.48
   3   1  -9   39.96    6.54
  -3   1   9   43.10    9.23
   3  -1  -9   41.14    9.38
  -3  -1   9   48.07    8.54
  -3  -1  10   20.53   10.09
  -3   1  10   20.22   12.33
   3  -1 -10   21.40   10.54
   3   1 -10   23.18   10.16
   3  -1 -11   82.02   14.09
  -3  -1  11   89.91   10.71
  -3   1  11   85.82   13.81
   3   1 -11   85.57    8.36
  -3  -1  12    2.28    9.77
  -3   1  12    1.53   11.62
   3  -1 -12    1.69   11.90
   3   1 -12    4.60    6.80
   3  -1 -13   92.08   17.15
  -3   1  13   95.54   16.82
  -3  -1  13   97.19    8.30
   3   1 -13   95.60   10.77
   3   1 -14   15.90    9.82
  -3  -1  14   15.97    7.04
  -3  -1  15    9.08    8.57
   3   1 -15    5.11   12.24
   3   1 -16   57.60    9.41
  -3  -1  16   60.53   12.68
  -3  -1  17    7.35   11.98
   3   1 -17   -0.78    8.77
   3   1 -18   21.58   14.94
  -3  -1  18    4.52   15.01
  -3  -1  19    0.87   10.61
   3   1 -19   -0.36   15.10
  -3  -1  20    6.69   17.82
  -3  -1  20    0.40   17.96
   3   1 -20   10.13   17.98
   3   1 -21    4.79   18.31
  -3  -1  21    8.02   18.25
  -3  -1  21    8.72   12.89
   3   1 -22   31.85   22.09
  -3  -1  22   43.16   21.73
  -3  -1  22   37.81   21.89
   3   2  -1   42.88    6.65
   3  -2  -1   39.16    8.80
  -3   2   1   43.23    8.62
   3  -2  -1   41.06    9.00
  -3  -2   1   44.74    8.89
  -3   2   2  190.25   10.63
   3   2  -2  181.59    8.42
  -3  -2   2  178.30    8.48
   3  -2  -2  174.00   10.72
   3  -2  -2  171.55    8.75
   3  -2  -3  624.00   15.17
  -3   2   3  661.78   15.54
   3   2  -3  612.42   12.69
  -3  -2   3  634.69   14.12
   3  -2  -3  598.85   15.37
   3   2  -4  291.51    9.79
   3  -2  -4  293.79   12.32
  -3  -2   4  305.84   11.42
   3  -2  -4  300.87   12.53
  -3   2   4  321.04   12.41
  -3   2   5  963.46   18.30
   3   2  -5  924.67   15.87
   3  -2  -5  944.18   19.04
   3  -2  -5  892.27   17.84
  -3  -2   5  909.70   14.65
   3  -2  -6  515.01   14.67
   3   2  -6  551.99   11.99
   3  -2  -6  523.07   16.00
  -3   2   6  575.51   15.40
  -3  -2   6  549.23   11.89
   3   2  -7   65.28    6.75
   3  -2  -7   64.80    9.36
   3  -2  -7   63.73    9.46
  -3  -2   7   72.47    8.78
   3  -2  -8   20.02   10.20
  -3  -2   8   23.27    9.79
   3  -2  -8   17.79   10.24
   3   2  -8   18.94   10.05
  -3  -2   9   31.84    7.38
   3  -2  -9   29.60   11.01
   3   2  -9   37.94    7.60
   3  -2  -9   37.10   10.71
   3  -2 -10  144.19   15.99
  -3  -2  10  139.90    8.64
   3   2 -10  129.84   11.09
   3  -2 -10  136.27   15.96
   3   2 -11   -3.48    9.77
  -3  -2  11    4.10    9.60
  -3  -2  12   13.27    9.70
   3   2 -12   11.46    6.99
  -3  -2  13  226.83    9.72
   3   2 -13  242.93   11.75
  -3  -2  14  393.99   12.34
   3   2 -14  394.12   12.26
   3   2 -15  279.39   14.20
  -3  -2  15  298.79   14.23
   3   2 -16   11.39   12.10
  -3  -2  16   11.19   11.94
   3   2 -17    0.86   10.46
  -3  -2  17    0.86   10.34
  -3  -2  18   18.66   15.11
   3   2 -18   29.61   15.17
   3   2 -19   13.67   13.31
  -3  -2  19   17.71   10.97
  -3  -2  20    9.01   18.04
   3   2 -20  -11.25   18.54
   3   2 -21   14.71   22.05
  -3  -2  21   17.50   21.61
   3  -3  -1   23.41   10.19
   3  -3  -1   20.93    7.27
  -3  -3   1   24.56    7.42
   3   3  -1   26.44   10.10
   3   3  -2   22.13    7.29
   3  -3  -2   14.01    7.08
  -3  -3   2   21.32    7.15
   3  -3  -2   16.97    7.19
   3  -3  -3  112.84    8.32
   3   3  -3  106.30    8.45
  -3  -3   3  117.78   10.75
   3  -3  -3  123.63   11.06
   3  -3  -4   35.45   10.12
   3   3  -4   34.92    7.27
  -3  -3   4   28.01    7.27
   3  -3  -4   27.91   10.09
   3  -3  -5   36.41   10.36
  -3  -3   5   41.94    7.22
   3   3  -5   39.25    7.31
   3  -3  -5   33.64    7.52
   3  -3  -6   72.86   10.73
   3  -3  -6   80.67   10.76
  -3  -3   6   85.31    7.76
   3   3  -6   88.61   10.34
   3  -3  -7   62.44   10.55
  -3  -3   7   66.58    7.60
   3  -3  -7   60.37    7.94
   3   3  -7   54.84   10.32
   3  -3  -8  209.85   13.29
   3  -3  -8  223.68   13.35
   3   3  -8  214.83    9.26
  -3  -3   8  225.69    9.28
   3  -3  -9  602.37   18.80
  -3  -3   9  602.49   14.01
   3  -3  -9  588.38   19.08
   3   3  -9  583.29   12.30
   3  -3 -10   72.24   11.30
  -3  -3  10   67.03    7.74
   3   3 -10   69.30   10.20
   3  -3 -10   70.18   11.59
   3  -3 -11   34.25   15.88
   3   3 -11   39.20   12.38
  -3  -3  11   34.48    8.85
   3  -3 -11   38.09   18.16
  -3  -3  12   29.70   12.22
   3   3 -12   31.05   12.43
   3   3 -13   76.72    9.33
  -3  -3  13   86.26   12.59
  -3  -3  14   71.19   12.44
   3   3 -14   64.26    9.17
   3   3 -15   -3.64   10.43
  -3  -3  15   -2.06   14.73
   3   3 -16  149.98   11.85
  -3  -3  16  150.83   15.95
   3   3 -17   30.37   10.88
  -3  -3  17   28.24   10.92
  -3  -3  18  -10.22   18.30
   3   3 -18    7.77   12.97
  -3  -3  19   38.28   13.35
   3   3 -19   47.08   13.40
   3   3 -20   48.26   16.07
   3   4  -1  268.92   11.77
   3  -4  -1  251.53    9.57
   3  -4  -1  264.55   11.80
  -3   4   1  266.02    9.65
  -3  -4   1  271.54   11.73
   3  -4  -2    2.99    9.48
  -3   4   2    7.44    9.70
   3  -4  -2    1.41    9.75
  -3  -4   2    7.72    6.90
   3   4  -2   -0.58    9.67
   3  -4  -3    1.70    6.88
  -3  -4   3    1.46    6.58
   3  -4  -3    0.44    9.42
  -3   4   3    2.64    9.57
   3   4  -3   -5.03    6.93
   3  -4  -4  158.91    8.93
  -3  -4   4  157.68    8.50
   3  -4  -4  161.99   11.25
   3   4  -4  174.23    8.51
   3  -4  -5   21.39    9.75
   3  -4  -5   20.27    7.12
   3   4  -5   22.90    7.04
  -3  -4   5   23.64    6.97
   3  -4  -6   78.60   12.77
  -3  -4   6   80.62    9.28
   3  -4  -6   85.95   13.02
   3   4  -6   88.15   12.49
   3  -4  -7   47.09   12.55
  -3  -4   7   56.50    8.60
   3   4  -7   43.79    8.98
   3  -4  -7   49.00    9.23
   3  -4  -8   44.10    9.27
  -3  -4   8   48.12   12.25
   3   4  -8   41.99    8.76
   3  -4  -8   43.72   12.74
   3  -4  -9  706.83   20.25
   3  -4  -9  694.02   19.93
  -3  -4   9  716.61   13.87
   3   4  -9  755.47   16.37
   3  -4 -10   30.51   12.71
   3   4 -10   26.02    8.99
   3  -4 -10   27.84   15.15
  -3  -4  10   21.79   12.25
   3  -4 -11    2.41   14.73
   3   4 -11   -6.64   12.18
   3  -4 -11    0.37   14.59
  -3  -4  11   -7.95   12.21
   3  -4 -12  129.81   21.00
  -3  -4  12  139.50   11.12
   3  -4 -12  140.93   23.61
   3   4 -12  127.98   11.32
   3   4 -13    8.59   14.64
  -3  -4  13    1.36   10.47
   3   4 -14    4.71   10.82
  -3  -4  14   16.10   10.46
   3   4 -15   17.90   16.93
  -3  -4  15   37.07   10.50
  -3  -4  16  -18.77   17.98
   3   4 -16    4.44   12.84
  -3  -4  17    1.24   18.37
   3   4 -17    8.36   18.43
  -3  -4  18   93.34   16.30
  -3   5   1   13.07    8.78
   3  -5  -1   23.74    8.68
  -3  -5   1   20.44    8.75
   3  -5  -1   15.17    8.85
   3   5  -1   13.46    8.79
   3  -5  -2  252.81   13.87
   3  -5  -2  244.02   10.93
   3   5  -2  242.32   10.67
  -3  -5   2  263.60   10.75
  -3   5   2  256.94   13.99
   3  -5  -3  319.33   11.47
  -3   5   3  303.51   11.77
   3   5  -3  302.49   11.03
   3  -5  -3  312.20   11.71
  -3  -5   3  324.84   11.15
   3   5  -4    5.94    8.45
  -3  -5   4    1.64    8.63
   3  -5  -4    7.43    8.67
   3  -5  -4    4.21   12.02
  -3   5   4    3.35   12.15
  -3  -5   5  216.05   10.36
   3   5  -5  195.84   13.43
   3  -5  -5  221.91   13.99
  -3   5   5  215.28   13.85
   3  -5  -5  214.10   13.82
  -3  -5   6   18.43   10.53
   3   5  -6    4.90   14.79
   3  -5  -6   18.07   14.62
   3  -5  -6   13.05   14.90
   3  -5  -7  197.14   16.35
  -3  -5   7  202.65   15.86
   3   5  -7  191.99   11.66
   3  -5  -7  183.14   12.36
   3  -5  -8    1.43   10.34
   3  -5  -8   -1.07   14.91
   3   5  -8   -1.28   10.51
  -3  -5   8    2.81   10.58
  -3  -5   9   74.76   15.19
   3  -5  -9   73.87   11.46
   3  -5  -9   79.12   11.47
   3   5  -9   80.89   10.86
   3   5 -10   13.14   10.48
   3  -5 -10    3.51   14.79
  -3  -5  10   -3.50   10.76
   3  -5 -10    9.05   14.80
   3   5 -11   13.70   10.94
  -3  -5  11   18.68   10.97
   3  -5 -11   23.06   16.89
   3  -5 -11   24.23   15.14
   3   5 -12   94.02   18.42
   3  -5 -12   92.55   19.31
  -3  -5  12   90.03   13.11
   3  -5 -12   85.23   19.69
  -3  -5  13   33.25   18.28
   3  -5 -13   25.83   26.32
   3   5 -13   33.89   13.12
   3  -5 -13   28.16   26.47
  -3  -5  14   -9.87   18.28
   3   5 -14    2.24   13.15
  -3   6   1  134.48   13.68
   3   6  -1  138.28   13.57
  -3  -6   1  131.34   18.70
   3  -6  -1  132.93   18.95
   3  -6  -1  130.48   13.80
   3  -6  -2   35.22   17.89
  -3  -6   2   38.32   17.91
  -3   6   2   17.29   18.25
   3   6  -2    8.11   13.09
   3  -6  -2    5.30   18.32
   3  -6  -3   69.96   13.09
  -3  -6   3   55.96   18.28
  -3   6   3   56.19   13.53
   3   6  -3   60.75   18.48
   3  -6  -3   77.57   18.21
   3  -6  -4   51.00   18.60
   3  -6  -4   60.50   18.27
   3   6  -4   59.14   13.01
  -3   6   4   51.34   18.63
  -3  -6   4   57.71   18.52
   3   6  -5    1.75   12.90
   3  -6  -5   10.13   12.93
   3  -6  -5   19.29   18.04
  -3  -6   5    3.21   12.98
  -3   6   5   17.62   18.01
   3  -6  -6   13.35   13.10
   3  -6  -6   12.65   18.33
  -3  -6   6   20.13   12.81
   3   6  -6    7.26   18.22
   3  -6  -7   -4.96   18.50
   3   6  -7   12.65   18.04
  -3  -6   7   -3.21   18.08
   3  -6  -7    3.90   18.11
   3  -6  -8   23.59   12.80
   3   6  -8    0.42   20.01
   3  -6  -8   10.72   13.00
  -3  -6   8   16.39   12.86
   3  -6  -9    4.02   21.41
  -3  -6   9   10.84   21.12
   3  -6  -9    8.86   21.37
   3   6  -9   -0.20   15.17
   2   0  -1   -0.24    5.16
  -2   0   1   -0.48    4.99
  -2   0   2 9988.16   68.05
   2   0  -2 9828.46   67.39
  -2   0   3   -0.43    4.86
   2   0  -3    0.97    6.96
   2   0  -4 8990.90   65.50
  -2   0   4 9182.01   66.51
   2   0  -5    0.37    7.18
  -2   0   5    2.68    9.86
   2   0  -6  332.65   13.88
  -2   0   6  342.58   15.30
  -2   0   7   -0.35    8.94
   2   0  -7    0.18    8.98
   2   0  -8    0.64    8.86
  -2   0   8    0.81    8.82
  -2   0   9    1.50    8.30
   2   0  -9   -0.08    8.35
  -2   0  10   49.34    9.28
   2   0 -10   49.33    9.33
  -2   0  11   -1.32    7.78
   2   0 -11   -0.61    7.82
  -2   0  12  337.01   15.32
   2   0 -12  323.20   15.34
   2   0 -13   -1.31    9.92
  -2   0  13    3.01    9.57
  -2   0  14    7.74   11.84
   2   0 -14    8.13    9.88
  -2   0  15    1.85    9.48
   2   0 -15   -0.16    9.69
  -2   0  15   -0.70    9.43
  -2   0  16  188.75   14.81
  -2   0  16  175.42   14.77
   2   0 -16  169.65   14.79
  -2   0  17   -3.11   14.76
  -2   0  17   -0.92   12.06
   2   0 -17    2.07   12.10
  -2   0  18   24.17   12.64
  -2   0  18   27.63   12.52
  -2   0  19    1.25   14.66
  -2   0  19    2.87   14.78
  -2   0  20  101.31   19.86
  -2   0  20  100.20   16.89
  -2   0  21    2.46   18.09
  -2   0  21    2.51   22.08
  -2   0  22   24.52   24.49
  -2   0  22   31.40   24.13
   2  -1  -1  935.53   19.56
  -2   1   1  940.21   19.65
   2   1  -1  911.84   19.72
  -2  -1   1  914.53   18.45
   2   1  -2 2932.61   31.22
   2  -1  -2 2891.16   35.47
  -2  -1   2 3029.17   32.20
  -2   1   2 2955.34   35.64
   2  -1  -3  104.10   11.97
   2   1  -3  102.39    9.03
  -2   1   3   98.31    9.47
  -2  -1   3   97.20   11.39
   2   1  -4 4160.20   36.64
  -2   1   4 4016.71   46.01
   2  -1  -4 4093.85   46.69
  -2  -1   4 4028.91   35.68
   2  -1  -5 1766.55   33.85
   2   1  -5 1721.98   24.23
  -2  -1   5 1778.30   24.52
  -2   1   5 1796.54   33.65
   2   1  -6   49.34    7.42
  -2   1   6   56.21   12.38
   2  -1  -6   48.81   10.82
  -2  -1   6   50.03    9.54
  -2  -1   7 1449.93   21.16
   2   1  -7 1421.44   21.06
   2  -1  -7 1491.43   36.31
  -2   1   7 1534.45   36.74
   2  -1  -8  110.78   15.16
  -2   1   8  116.53   15.34
  -2  -1   8  114.12   10.13
   2   1  -8  107.07   10.24
  -2   1   9   83.95   16.10
  -2  -1   9   69.99    9.32
   2  -1  -9   76.47   16.00
   2   1  -9   73.09    7.44
   2   1 -10  256.46   10.08
  -2  -1  10  273.18   10.22
  -2  -1  11  262.98   12.88
   2   1 -11  268.15   12.96
  -2  -1  12   20.75    9.99
   2   1 -12   13.29   10.17
   2   1 -13   35.88   10.18
  -2  -1  13   36.54   10.07
   2   1 -14    1.67    9.70
  -2  -1  14    2.96    9.58
   2   1 -15  -11.72   11.49
  -2  -1  15   -3.67    9.71
  -2  -1  16   41.92   12.35
   2   1 -16   35.17    9.12
   2   1 -17    2.51    8.72
  -2  -1  17    6.11    8.54
  -2  -1  18   -1.44   14.49
  -2  -1  18   -1.53   14.69
   2   1 -18   -1.45   14.95
   2   1 -19  108.37   15.96
  -2  -1  19  122.78   16.00
  -2  -1  19  124.58   15.95
  -2  -1  20   26.98   16.84
  -2  -1  20   28.76   15.40
   2   1 -20   28.88   11.11
  -2  -1  21  308.21   20.90
   2   1 -21  286.34   21.12
  -2  -1  21  301.13   16.30
  -2  -1  22   26.15   21.26
  -2  -1  22   12.53   21.75
   2  -2  -1  107.64    8.41
  -2  -2   1  109.23    8.00
   2   2  -1  105.65    8.01
   2  -2  -1  110.87    8.26
  -2   2   1  107.46    8.42
   2   2  -2  692.52   15.51
   2  -2  -2  665.75   15.28
  -2  -2   2  710.84   15.55
   2  -2  -2  677.29   16.66
  -2   2   2  690.20   15.64
   2   2  -3   50.77    7.22
   2  -2  -3   49.67    9.67
  -2  -2   3   51.87    7.17
   2  -2  -3   55.21    9.82
   2   2  -4  460.38   13.50
   2  -2  -4  497.89   15.94
  -2  -2   4  496.51   13.69
   2  -2  -4  487.22   14.76
   2   2  -5   33.94    6.59
   2  -2  -5   32.93    7.20
  -2  -2   5   32.40    6.65
   2  -2  -5   32.63    9.26
  -2  -2   6   30.16    6.37
   2  -2  -6   29.91    8.98
   2  -2  -6   31.70    9.20
   2   2  -6   30.86    6.63
   2  -2  -7   81.39   10.83
  -2  -2   7   75.49    7.00
   2   2  -7   79.92    9.15
   2  -2  -7   76.62   12.01
  -2  -2   8    7.72    5.66
   2  -2  -8    6.73    9.96
   2   2  -8    6.75    5.93
   2  -2  -8    7.81    9.91
  -2  -2   9  134.65   10.36
   2   2  -9  136.00    8.74
  -2  -2  10  210.53    9.37
   2   2 -10  194.76   11.84
  -2  -2  11  113.30   10.88
   2   2 -11  118.60    8.53
  -2  -2  12  100.76   10.41
   2   2 -12   85.38    8.05
  -2  -2  13  349.30   12.80
   2   2 -13  343.05   10.84
   2   2 -14   42.98   12.41
  -2  -2  14   38.42    8.98
  -2  -2  15   54.13    8.99
   2   2 -15   54.93   12.56
  -2  -2  16   84.40   12.69
   2   2 -16   90.18    9.64
  -2  -2  17    5.13    8.64
   2   2 -17    3.87   10.57
   2   2 -18   37.17   15.24
  -2  -2  18   46.39   15.00
  -2  -2  19    5.55   14.78
   2   2 -19    1.46   15.12
  -2  -2  20    6.41   17.98
  -2  -2  20    3.84   12.64
   2   2 -20    3.65   12.87
   2   2 -21    4.16   13.13
  -2  -2  21   -2.24   13.09
  -2  -2  21    5.88   19.74
   2   3  -1    7.83    7.96
   2  -3  -1   -0.12    7.79
  -2   3   1   10.44    7.97
   2  -3  -1    2.45    7.80
  -2  -3   1    1.54    5.71
   2   3  -2  125.78    7.52
  -2   3   2  129.67    7.77
   2  -3  -2  131.08    9.64
  -2  -3   2  129.42    9.44
   2  -3  -2  127.66    7.74
   2  -3  -3   -1.60    7.61
  -2  -3   3   -2.23    5.67
   2  -3  -3    0.37    7.91
   2   3  -3   -3.51    7.86
  -2   3   3   -0.45    7.98
  -2   3   4    2.85    7.87
   2  -3  -4    0.76    7.50
   2  -3  -4    2.42    7.88
   2   3  -4    7.71    5.44
  -2  -3   4   -3.83    7.90
   2  -3  -5  164.62    9.73
  -2  -3   5  170.65   11.20
   2  -3  -5  165.65   12.31
   2   3  -5  162.29    8.77
  -2   3   5  165.91   12.16
   2  -3  -6    1.06    6.95
  -2  -3   6   -0.38    9.64
  -2   3   6    1.54    7.04
   2  -3  -6    2.96    9.80
   2   3  -6    2.32   10.00
   2  -3  -7  274.43   14.01
  -2  -3   7  263.41    9.62
   2   3  -7  277.33    9.62
   2  -3  -7  271.29   14.26
   2  -3  -8    7.48    9.69
   2  -3  -8    9.93    9.98
  -2  -3   8    4.88    7.05
   2   3  -8    8.19    7.04
  -2  -3   9   34.73    9.78
   2  -3  -9   33.90   10.39
   2   3  -9   36.07   10.01
   2  -3  -9   31.47   10.75
   2  -3 -10  284.32   19.64
  -2  -3  10  284.92   11.80
   2  -3 -10  269.15   21.23
   2   3 -10  276.95   12.03
  -2  -3  11  183.82    8.69
   2   3 -11  173.43    8.91
   2   3 -12   97.32    9.45
  -2  -3  12   98.97    9.37
   2   3 -13  148.47   13.16
  -2  -3  13  142.20    9.64
   2   3 -14   74.60   12.45
  -2  -3  14   63.65    9.09
  -2  -3  15  130.98   12.81
   2   3 -15  120.36    9.80
   2   3 -16  302.77   12.74
  -2  -3  16  321.92   12.66
   2   3 -17  174.10   12.13
  -2  -3  17  191.14   16.18
   2   3 -18   84.26   13.56
  -2  -3  18   94.41   13.29
   2   3 -19   18.09   18.61
  -2  -3  19   36.13   18.24
   2   3 -20   -8.25   22.02
  -2  -3  20    6.40   15.02
  -2  -4   1   67.61    7.66
   2  -4  -1   83.80    7.54
   2  -4  -1   74.67   10.35
  -2   4   1   72.90    7.64
   2   4  -1   66.65    7.80
  -2  -4   2   29.65    7.24
   2  -4  -2   33.85   10.07
   2   4  -2   34.52    7.20
  -2   4   2   33.53    7.41
   2  -4  -2   39.95    7.15
  -2  -4   3    0.77    9.66
   2  -4  -3    6.25    9.44
  -2   4   3    9.35    9.62
   2   4  -3    5.26    6.94
   2  -4  -3   -1.14    6.88
   2  -4  -4   32.67    7.29
  -2  -4   4   37.70    9.93
  -2   4   4   34.89    7.38
   2   4  -4   31.54    7.22
   2  -4  -4   35.34    9.91
  -2  -4   5   99.84   10.56
   2  -4  -5  110.23    8.44
   2   4  -5  102.10    8.05
  -2   4   5  107.28    8.52
   2  -4  -5  106.93   10.95
   2  -4  -6  240.53   10.44
  -2   4   6  243.19   12.69
  -2  -4   6  220.76    9.28
   2   4  -6  227.50   11.38
   2  -4  -6  240.14   12.42
   2  -4  -7   -0.08    6.77
  -2  -4   7    3.92    6.76
   2   4  -7    3.30    9.75
   2  -4  -7    2.50    9.56
  -2   4   7    2.09    9.76
   2  -4  -8 1253.22   24.13
   2   4  -8 1220.89   16.48
  -2  -4   8 1261.79   18.94
  -2   4   8 1220.72   21.95
   2  -4  -8 1289.20   24.05
   2  -4  -9  172.67   14.77
   2   4  -9  174.89   10.14
   2  -4  -9  190.10   14.44
  -2  -4   9  189.03    9.96
   2  -4 -10   35.27   12.69
  -2  -4  10   37.49    8.78
   2   4 -10   41.99   12.12
   2  -4 -10   40.92   12.72
   2   4 -11   36.83    8.79
  -2  -4  11   34.27    8.74
   2  -4 -11   40.29   15.63
   2  -4 -11   41.44   15.45
   2   4 -12   -1.88   12.11
   2  -4 -12    1.66   20.71
  -2  -4  12    0.39    8.63
   2  -4 -12   -0.19   21.02
  -2  -4  13    5.70   10.34
   2   4 -13   -0.98   10.42
  -2  -4  14   21.19   10.53
   2   4 -14   24.09   15.02
  -2  -4  15   40.90   10.65
   2   4 -15   28.14   11.05
  -2  -4  16   -2.67   17.84
   2   4 -16  -12.31   18.17
  -2  -4  17   20.41   12.89
   2   4 -17   12.07   13.27
   2   4 -18    2.41   22.20
  -2  -4  18   22.75   15.39
  -2  -5   1  328.64   14.16
   2   5  -1  336.29   11.16
   2  -5  -1  333.86   11.39
  -2   5   1  328.34   11.37
   2  -5  -1  329.28   11.53
  -2  -5   2  559.23   15.66
   2   5  -2  581.06   15.40
   2  -5  -2  567.27   13.12
  -2   5   2  539.39   13.34
   2  -5  -2  557.07   13.39
   2   5  -3   91.82    9.30
  -2  -5   3  112.10   12.73
  -2   5   3  102.97   12.83
   2  -5  -3  101.14   12.76
   2  -5  -3  107.55   12.87
   2  -5  -4  201.92   10.51
   2  -5  -4  200.01   10.57
   2   5  -4  187.99   10.13
  -2  -5   4  194.83   13.12
  -2   5   4  187.19   10.59
  -2  -5   5   -4.54   12.22
   2  -5  -5   -2.57   11.99
   2   5  -5   -3.43    8.54
  -2   5   5   -3.84   12.08
   2  -5  -5   -1.95   12.07
   2  -5  -6  100.37    9.82
  -2   5   6  107.01   13.20
  -2  -5   6   95.53    9.48
   2   5  -6   96.58    9.31
   2  -5  -6  108.34   13.02
  -2   5   7    2.91   12.08
   2  -5  -7   11.60   12.16
   2   5  -7   -2.36    8.63
  -2  -5   7    9.91   12.28
   2  -5  -7    5.16   12.22
   2   5  -8   -3.36   10.61
   2  -5  -8    4.67   14.86
  -2  -5   8    4.39   10.46
  -2   5   8   10.81   14.68
   2  -5  -8   11.29   14.69
  -2   5   9   -2.97   14.99
  -2  -5   9    8.64   14.57
   2  -5  -9   -3.74   14.86
   2  -5  -9    6.41   10.27
   2   5  -9    2.92   10.40
   2  -5 -10   50.09   15.65
  -2  -5  10   48.59   14.99
   2   5 -10   43.54   10.97
   2  -5 -10   57.53   15.28
  -2  -5  11   -3.55   10.58
   2  -5 -11   -0.69   14.87
   2   5 -11   -9.32   10.60
   2  -5 -11    0.13   18.30
   2   5 -12   31.10   18.14
   2  -5 -12   31.10   18.66
   2  -5 -12   35.98   22.66
  -2  -5  12   34.73   12.91
   2  -5 -13    4.64   26.00
   2   5 -13    3.29   18.04
  -2  -5  13    4.74   12.73
   2  -5 -13    5.56   28.65
  -2  -5  14   -8.12   12.99
   2   5 -14   11.48   12.91
  -2  -5  15   -1.89   21.52
   2   5 -15   23.22   15.17
   2  -6  -1    1.90   10.72
   2   6  -1    3.24   10.56
   2  -6  -1   -8.74   10.63
  -2   6   1    2.73   10.66
  -2  -6   1    0.72   10.61
   2  -6  -2   54.48   11.01
   2  -6  -2   51.44   11.12
   2   6  -2   41.91   11.11
  -2  -6   2   51.41   10.82
  -2   6   2   53.62   11.07
   2  -6  -3    7.45   10.69
   2   6  -3   16.89   16.62
  -2  -6   3    9.94   10.59
  -2   6   3   20.38   16.73
   2  -6  -3   20.82   16.45
   2  -6  -4    5.65   16.55
   2   6  -4   -9.35   12.78
  -2  -6   4   12.19   12.68
  -2   6   4   11.85   12.44
   2  -6  -4   11.14   12.56
   2  -6  -5   69.87   13.33
   2   6  -5   62.55   18.00
   2  -6  -5   71.04   18.33
  -2   6   5   64.47   18.55
  -2  -6   5   54.65   13.24
  -2   6   6   88.14   18.54
   2  -6  -6   94.93   18.44
   2   6  -6   94.28   18.52
   2  -6  -6   99.54   13.51
  -2  -6   6   82.68   18.47
   2  -6  -7   22.28   18.19
   2   6  -7   13.09   13.04
  -2  -6   7   14.38   13.05
  -2   6   7   16.71   18.39
   2  -6  -7   38.75   17.96
   2   6  -8   10.91   12.98
   2  -6  -8   11.81   18.37
  -2  -6   8   12.30   12.96
   2  -6  -8   17.04   18.39
  -2   6   8   15.10   18.44
  -2   6   9   17.54   18.74
  -2  -6   9    7.77   18.53
   2  -6  -9   24.78   18.70
   2  -6  -9   34.13   18.42
   2   6  -9   12.10   13.27
   2   6 -10  -12.67   15.20
  -2  -6  10    6.34   15.20
   2  -6 -10    2.11   21.62
   2  -6 -10   -5.95   15.51
  -1   0   1    2.56    5.17
   1   0  -1    2.00    5.79
   1   0  -2 2194.93   45.13
  -1   0   2 2220.04   45.47
   1   0  -3   -0.12    7.79
  -1   0   3    0.48    7.41
   1   0  -4 5584.75   69.36
  -1   0   5   -0.29    6.68
   1   0  -5   -0.77    9.05
   1   0  -6   76.34   12.17
  -1   0   6   78.52   12.19
  -1   0   7   -0.73    8.96
   1   0  -7    0.30    9.12
  -1   0   8 1424.67   29.09
   1   0  -8 1393.15   28.68
   1   0  -9    0.26    8.68
  -1   0   9   -0.15    8.66
  -1   0  10 2158.78   32.93
   1   0 -10 2077.56   32.11
  -1   0  11   -0.96    7.65
  -1   0  11   -0.93    8.08
   1   0 -11    0.71    7.89
   1   0 -12  151.21   12.79
  -1   0  12  161.77   12.77
  -1   0  12  162.01   12.78
   1   0 -13   -3.58    9.88
  -1   0  13    2.33    9.56
  -1   0  13   -2.83    9.49
  -1   0  14   69.22   10.69
   1   0 -14   62.84   10.83
  -1   0  14   64.19   11.08
  -1   0  15   -1.62    9.59
  -1   0  15    1.91    9.47
  -1   0  16  104.22   13.71
  -1   0  16  107.55   13.34
  -1   0  17    0.40   12.07
  -1   0  17   -1.77   12.05
  -1   0  18 1126.55   25.51
  -1   0  18 1073.82   25.03
  -1   0  19    1.10   14.88
  -1   0  19   -0.26   14.89
  -1   0  20  171.43   17.59
  -1   0  20  166.20   17.41
  -1   0  21   -1.61   18.08
  -1   0  21    1.29   17.98
  -1   0  22    4.23   26.45
  -1   0  22   -0.94   21.85
   1  -1  -1 5256.04   55.92
   1   1  -1 5698.18   51.58
  -1  -1   1 5647.45   52.02
   1  -1  -1 5317.98   56.48
  -1   1   1 5316.79   56.82
  -1   1   2  267.83   15.63
   1   1  -2  269.54   11.94
   1  -1  -2  272.75   15.80
  -1  -1   2  275.51   13.01
   1  -1  -2  274.14   14.80
   1   1  -3 1844.01   28.25
  -1  -1   3 1899.47   28.10
   1  -1  -3 1902.65   41.91
   1  -1  -3 1893.87   42.01
  -1  -1   4   50.98   11.10
   1  -1  -4   52.08   14.79
   1  -1  -4   47.99   13.01
   1   1  -4   47.86   11.39
  -1  -1   5  788.85   18.89
   1   1  -5  784.50   17.49
  -1  -1   6  406.77   13.06
   1   1  -6  418.89   14.69
  -1  -1   7  114.21    8.70
   1   1  -7  115.74    8.60
  -1  -1   8    6.64    8.76
   1   1  -8    3.37    6.23
  -1  -1   9  221.78    9.84
   1   1  -9  213.05   11.56
  -1  -1  10    6.34    5.77
   1   1 -10    0.55    8.18
  -1  -1  11  292.87   10.42
   1   1 -11  293.66   10.46
  -1  -1  12  362.18   13.89
   1   1 -12  358.36   13.85
  -1  -1  13   -2.22    6.78
   1   1 -13    1.88    6.80
   1   1 -14   43.47   10.27
  -1  -1  14   40.48   10.09
  -1  -1  15    2.99    9.68
  -1  -1  15    8.43    6.82
   1   1 -15    9.04    6.87
  -1  -1  16   97.64    9.82
   1   1 -16   97.76    9.68
  -1  -1  16  103.62   12.94
  -1  -1  17   75.62   12.70
  -1  -1  17   71.86    9.61
   1   1 -17   73.44   12.81
  -1  -1  18   84.70   11.38
   1   1 -18   93.52   15.74
  -1  -1  18   88.91   15.35
  -1  -1  19   10.05   14.88
  -1  -1  19    9.44   10.54
  -1  -1  20    1.96   14.90
  -1  -1  20    3.67   16.43
  -1  -1  21   19.72   18.31
  -1  -1  21   15.21   18.25
  -1  -1  22    3.10   21.64
  -1  -1  22    0.93   21.69
  -1  -2   1   69.80   10.11
   1  -2  -1   66.52    8.13
  -1   2   1   66.90   10.39
   1   2  -1   69.07   10.11
   1  -2  -2  830.22   18.34
  -1  -2   2  841.89   16.11
  -1   2   2  839.46   19.43
   1   2  -2  871.11   17.37
  -1  -2   3  426.04   12.03
  -1   2   3  420.71   14.38
   1  -2  -3  431.50   15.78
   1   2  -3  410.73   11.88
  -1  -2   4  244.14   11.62
  -1   2   4  228.30   13.57
   1   2  -4  225.21    9.61
   1  -2  -4  236.51   13.64
  -1  -2   5   88.34    9.87
  -1   2   5   83.53   11.17
   1   2  -5   82.43    7.75
   1  -2  -5   89.53   11.26
  -1   2   6   50.61   12.12
  -1  -2   6   51.27    9.33
   1  -2  -6   50.37   10.42
   1   2  -6   49.15    9.44
  -1   2   7  342.26   20.68
  -1  -2   7  354.50   10.52
   1  -2  -7  339.38   19.46
   1   2  -7  334.62   12.02
   1  -2  -7  355.22   19.35
   1  -2  -8    6.03   12.76
   1  -2  -8    5.65   13.16
  -1  -2   8    7.63    8.04
   1   2  -8    5.61    8.16
  -1  -2   9  136.65    7.90
   1   2  -9  149.72    9.72
  -1  -2  10  790.35   14.45
   1   2 -10  806.28   16.20
  -1  -2  11   42.34    7.50
   1   2 -11   41.27   10.17
  -1  -2  12  134.31   11.06
   1   2 -12  130.17   11.12
  -1  -2  13   19.07    7.00
   1   2 -13   19.29    9.97
  -1  -2  14   48.66    7.51
   1   2 -14   55.04   11.43
  -1  -2  15   88.94    9.63
   1   2 -15   91.41   12.91
   1   2 -16  119.00   13.05
  -1  -2  16  137.56   13.01
  -1  -2  17   14.88   13.54
  -1  -2  17   -1.46   13.63
   1   2 -17   16.46   13.56
  -1  -2  18    7.74   10.55
   1   2 -18    8.53   14.94
  -1  -2  18   14.93   14.82
  -1  -2  19    3.20   15.03
  -1  -2  19    5.10   10.73
   1   2 -19    9.47   15.08
   1   2 -20   11.94   18.14
  -1  -2  20   25.28   12.63
  -1  -2  20   22.32   18.09
  -1  -2  21   17.51   14.98
  -1  -2  21   16.18   21.29
   1   2 -21   -1.81   15.69
  -1  -3   1    5.53    8.33
  -1   3   1    6.32    8.19
   1  -3  -1    1.20    8.23
   1   3  -1    2.71    8.43
  -1  -3   2  738.08   13.56
   1   3  -2  719.81   13.58
  -1   3   2  756.13   15.94
   1  -3  -2  741.59   14.78
  -1  -3   3 1431.81   18.58
   1   3  -3 1319.88   17.15
  -1   3   3 1402.19   21.13
   1  -3  -3 1368.56   20.23
   1  -3  -4  292.82   10.78
   1   3  -4  303.15   11.12
  -1  -3   4  303.60   11.02
  -1   3   4  282.79   12.29
   1  -3  -5   -0.43    5.60
  -1  -3   5    0.88    7.90
   1   3  -5   -1.19    5.68
  -1   3   5   -0.10    7.99
  -1   3   6  702.65   18.70
  -1  -3   6  693.53   13.06
   1  -3  -6  699.42   18.74
   1   3  -6  730.14   15.00
  -1  -3   7  189.29    8.93
   1   3  -7  178.60    9.17
   1  -3  -7  183.22   13.28
  -1   3   7  183.13   13.21
  -1  -3   8   15.04    7.01
  -1   3   8   11.17   10.17
   1   3  -8   16.72    9.96
   1  -3  -8   14.81   10.09
  -1  -3   9   -5.93    9.72
   1  -3  -9    0.51    9.43
   1   3  -9   -2.53    6.93
  -1   3   9   -0.19    9.67
   1  -3  -9   -1.79    9.73
  -1  -3  10  256.09   11.85
   1   3 -10  244.44   11.90
   1  -3 -10  267.79   19.20
   1  -3 -10  248.50   20.59
  -1   3  10  263.16   20.77
   1   3 -11  445.88   11.08
  -1  -3  11  482.68   13.28
  -1  -3  12  233.85   12.50
   1   3 -12  228.28   10.70
  -1  -3  13  256.56   10.68
   1   3 -13  249.84   13.88
  -1  -3  14    5.65    8.41
   1   3 -14    3.06    8.62
  -1  -3  15   22.59   12.32
   1   3 -15   29.79    8.70
  -1  -3  16   55.74   11.21
   1   3 -16   48.32   15.34
   1   3 -17   24.67   10.93
  -1  -3  17   34.61   10.75
  -1  -3  18   91.75   18.56
  -1  -3  18   92.34   13.54
   1   3 -18   76.39   18.55
  -1  -3  19    6.07   12.94
  -1  -3  19    2.27   18.27
   1   3 -19    6.22   18.28
  -1  -3  20    4.96   15.31
  -1  -3  20    3.74   15.54
   1   3 -20   12.17   15.24
  -1  -4   1   11.82    7.04
  -1   4   1    8.30    7.16
   1  -4  -1   13.82    9.72
   1   4  -1   10.94    6.94
  -1  -4   2   91.41    7.74
   1  -4  -2   94.24    8.28
   1   4  -2   94.90    7.99
  -1   4   2   92.48    8.25
   1  -4  -3    1.44    9.77
  -1  -4   3    5.21    6.92
   1   4  -3    0.92    6.92
  -1   4   3    2.35    7.05
   1  -4  -4  295.97   12.66
  -1  -4   4  284.83    9.67
   1   4  -4  293.51    9.60
  -1   4   4  275.79   12.49
  -1  -4   5  184.68    8.74
   1  -4  -5  184.00    9.69
   1   4  -5  177.94    8.67
  -1   4   5  186.05   11.84
   1  -4  -6   38.07    7.63
  -1  -4   6   43.44   10.10
   1   4  -6   38.49    7.36
  -1   4   6   42.72   10.24
  -1  -4   7  167.33    8.62
   1   4  -7  167.42    8.50
   1  -4  -7  160.73   12.02
  -1   4   7  151.82   11.90
   1   4  -8    4.85    9.61
  -1  -4   8    0.43    6.87
   1  -4  -8    2.65    9.78
  -1   4   8    1.89    9.62
   1   4  -9   26.01   12.17
  -1   4   9   17.85   12.27
  -1  -4   9   16.29   12.19
   1  -4  -9   15.72   12.35
   1   4 -10   12.23    8.39
  -1  -4  10    0.27   12.01
   1  -4 -10    2.85   12.00
  -1   4  10    0.82   12.16
   1  -4 -10    2.09   14.92
  -1  -4  11   14.29   11.97
   1  -4 -11    3.72   12.05
   1  -4 -11    6.69   14.82
  -1   4  11    5.34   12.09
   1   4 -11    1.50    8.59
  -1  -4  12   72.89   12.59
   1  -4 -12   81.85   19.14
   1  -4 -12   79.63   19.14
   1   4 -12   72.92   12.57
  -1  -4  13    2.16   14.72
   1   4 -13   -0.20   10.51
  -1  -4  14  264.47   12.42
   1   4 -14  243.61   12.40
   1   4 -15   50.40   15.39
  -1  -4  15   43.33   11.13
  -1  -4  16   19.82   18.23
   1   4 -16   33.38   12.74
   1   4 -17   38.88   18.26
  -1  -4  17   10.77   13.13
  -1  -4  18   66.02   16.01
  -1  -4  18   72.79   22.00
   1   4 -18   87.34   15.66
   1  -5  -1   18.77   12.24
   1   5  -1   18.77    8.75
  -1  -5   1   25.07    8.67
  -1   5   1   24.74   12.27
   1  -5  -2   15.65    8.74
  -1  -5   2   17.40    8.64
   1   5  -2   17.30   12.16
  -1   5   2   12.54   12.19
  -1   5   3    3.78   12.22
   1   5  -3   10.53    8.44
  -1  -5   3    6.50    8.61
   1  -5  -3    5.70   12.22
   1  -5  -4  101.97   12.74
  -1   5   4  104.40    9.69
   1   5  -4  109.72    9.20
  -1  -5   4  102.58    9.29
   1   5  -5  112.79    9.41
  -1  -5   5  120.44   12.86
  -1   5   5  108.42    9.75
   1  -5  -5  116.96   13.06
   1   5  -6    0.30   12.08
  -1  -5   6    6.41    8.51
   1  -5  -6   -1.01   12.05
  -1   5   6    5.46    8.45
   1   5  -7   96.43   12.55
  -1  -5   7   84.42   12.72
   1  -5  -7   95.59   13.03
  -1   5   7   91.91   13.05
   1   5  -8    9.54   13.29
  -1  -5   8   -5.21    8.58
  -1   5   8   -1.82   12.20
   1  -5  -8    1.63   13.50
  -1   5   9   -3.52   14.74
  -1  -5   9   -0.20   10.43
   1  -5  -9    2.87   14.73
   1   5  -9   -2.81   14.79
   1  -5 -10   21.94   14.94
  -1  -5  10   31.81   14.69
   1  -5 -10   20.74   15.14
  -1   5  10   26.12   14.98
   1   5 -10   15.06   15.05
  -1  -5  11  -12.99   15.05
  -1   5  11    0.47   14.90
   1  -5 -11   -2.97   14.87
   1  -5 -11   -3.21   18.48
   1   5 -11   -3.71   14.98
  -1   5  12    3.54   14.72
  -1  -5  12   -9.77   14.98
   1  -5 -12    1.23   14.93
   1   5 -12   -4.80   16.40
   1  -5 -12   -2.17   14.99
  -1  -5  13  103.71   18.31
   1  -5 -13  106.48   23.72
   1   5 -13  100.99   13.65
   1  -5 -13  104.51   27.14
  -1  -5  14   42.69   13.23
   1   5 -14   38.64   13.31
  -1  -5  15   -1.71   15.31
   1   5 -15    5.19   15.28
  -1   6   1   15.06   14.94
   1   6  -1    0.42   14.93
   1  -6  -1    6.18   15.01
  -1  -6   1   10.77   10.53
  -1  -6   2   20.45   10.70
   1   6  -2   22.46   10.69
   1  -6  -2   31.17   14.88
  -1   6   2   32.07   15.11
   1   6  -3    0.82   14.90
  -1   6   3   -3.27   15.15
  -1  -6   3   10.77   10.68
   1  -6  -3   -1.56   10.83
   1   6  -4    4.75   10.91
  -1   6   4   19.07   10.86
   1  -6  -4    5.09   15.30
  -1  -6   4   20.35   14.84
   1   6  -5  237.18   13.96
  -1   6   5  226.78   18.31
   1  -6  -5  261.42   18.26
  -1  -6   5  241.57   12.21
  -1   6   6  117.25   13.80
  -1  -6   6  100.36   13.71
   1  -6  -6  121.69   18.77
   1   6  -6  122.54   18.53
  -1   6   7   76.76   13.81
  -1  -6   7   77.73   13.32
   1  -6  -7   78.56   18.87
   1   6  -7   78.06   13.22
   1  -6  -8    6.06   18.37
   1   6  -8   11.89   12.79
  -1  -6   8   -0.40   18.02
  -1   6   8   -0.03   12.93
   1  -6  -9    9.50   12.63
  -1  -6   9   -6.80   13.02
  -1   6   9    7.37   18.41
   1   6  -9  -16.86   13.15
   1  -6  -9    2.94   18.50
   1  -6 -10    4.84   19.72
  -1   6  10   -2.09   20.26
  -1  -6  10    2.99   15.05
   1  -6 -10   -3.82   15.36
   1   6 -10   -7.97   20.12
  -1  -6  11   21.15   15.52
   0   0   2   66.22   12.75
   0   0   2   65.48   13.28
   0   0  -2   66.46   13.35
   0   0  -3   -0.24    7.91
   0   0   3   -0.10    7.29
   0   0   3   -0.01    7.60
   0   0  -4  402.36   19.99
   0   0   4  409.86   20.43
   0   0   4  404.38   19.42
   0   0   5    0.64    6.56
   0   0  -5    0.66    6.97
   0   0   5    0.09    6.74
   0   0   6  424.38   16.94
   0   0  -6  433.49   18.22
   0   0   6  433.96   18.18
   0   0   7   -3.43    9.02
   0   0   7   -0.10    6.14
   0   0  -7   -0.03    6.32
   0   0  -8  716.03   19.87
   0   0   8  756.08   19.27
   0   0   8  745.12   20.47
   0   0   9   -1.51    8.58
   0   0   9   -0.54    8.33
   0   0  10  451.96   15.64
   0   0  10  457.45   15.64
   0   0  11    1.12    7.61
   0   0  11   -0.82    7.76
   0   0  12    9.05    9.70
   0   0  12    6.15    7.04
   0   0  13    0.93    6.83
   0   0  13    0.79    9.47
   0   0  14    3.45    9.43
   0   0  14    1.62    9.65
   0   0  15    1.12    6.75
   0   0  15    0.61    9.63
   0   0  16  215.96   14.63
   0   0  16  223.54   14.82
   0   0  17   -2.22   12.03
   0   0  17   -0.22   12.03
   0   0  18   87.83   15.51
   0   0  18   98.80   14.50
   0   0  19   -4.96   14.69
   0   0  19    5.93   14.53
   0   0  20   84.06   17.33
   0   0  20   72.63   17.59
   0   0  21   -1.79   18.06
   0   0  21   -2.58   18.29
   0   0  22    5.19   21.62
   0   0  22    0.46   21.43
   0   1   0   -0.15    5.47
   0  -1   0    0.91    5.47
   0   1  -1   80.74   10.19
   0  -1  -1   79.48   10.63
   0  -1   1   77.31    9.91
   0   1   1   78.19   10.69
   0  -1  -2  981.59   29.52
   0   1  -2  987.89   22.79
   0  -1   2  966.99   22.30
   0   1   2  955.14   29.76
   0   1   3  376.67   20.69
   0   1  -3  389.10   13.66
   0  -1  -3  372.88   20.84
   0  -1   3  377.46   13.74
   0   1  -4  762.18   19.73
   0  -1   4  739.68   17.99
   0  -1  -4  748.62   29.90
   0   1   4  763.57   30.13
   0  -1  -5  251.10   20.85
   0  -1   5  270.95   13.62
   0   1   5  258.69   21.06
   0   1  -5  262.82   13.76
   0  -1   6  264.88   12.75
   0  -1  -6  256.57   18.82
   0   1   6  254.54   20.18
   0   1  -6  253.69   11.03
   0   1   7    1.64    8.93
   0   1  -7    1.75    6.34
   0  -1   7    4.25    8.80
   0  -1  -7    1.03   10.71
   0   1   7    1.78    9.19
   0   1  -8   24.15    9.27
   0  -1   8   29.44    6.86
   0   1   8   27.04    9.94
   0  -1  -8   27.23    9.74
   0   1   8   27.55   11.76
   0   1   9  358.65   20.07
   0   1  -9  346.64   12.70
   0  -1   9  347.76   12.65
   0   1   9  338.87   19.96
   0   1  10    1.39    9.71
   0  -1  10    1.10    7.54
   0   1  10    0.00    9.73
   0  -1  10    1.41    7.99
   0   1 -10    5.55    7.93
   0   1  11  314.61   19.23
   0  -1  11  305.80   11.22
   0   1 -11  297.47   13.12
   0   1  11  302.15   19.11
   0  -1  11  319.22   13.28
   0   1  12   23.92   10.57
   0   1 -12   24.52    7.42
   0   1  12   25.23   12.53
   0  -1  12   23.28    7.06
   0  -1  12   24.34    7.32
   0   1  13  100.12   12.45
   0  -1  13  101.34    8.22
   0   1 -13   90.04    8.42
   0   1  13  100.19   14.10
   0  -1  13   96.21    8.31
   0   1  14  190.29   16.28
   0   1 -14  190.86   11.82
   0  -1  14  198.45   11.61
   0   1  14  190.66   14.52
   0  -1  14  197.09    9.56
   0   1  15  375.50   21.72
   0   1 -15  362.60   15.55
   0  -1  15  379.79   15.12
   0  -1  15  353.85   12.46
   0   1  15  377.53   19.58
   0  -1  16   -0.68   12.04
   0  -1  16    2.14   12.05
   0   1  16    0.39   14.71
   0   1  16   -0.58   14.75
   0  -1  17  407.98   12.98
   0   1  17  449.67   23.25
   0  -1  17  439.15   15.87
   0   1  17  423.32   23.28
   0   1  18   -0.82   18.30
   0  -1  18    0.17   10.40
   0   1  18    0.57   18.08
   0  -1  18    1.42   10.39
   0  -1  19   -1.34   10.58
   0   1  19    1.98   20.67
   0   1  19    0.48   21.28
   0  -1  19    0.03   14.84
   0  -1  20   97.96   13.57
   0  -1  20   89.00   13.88
   0  -1  21   38.90   13.35
   0  -1  21   38.68   18.68
   0   2   0  162.87    9.79
   0  -2   0  166.70    9.79
   0  -2  -1   21.19    9.93
   0   2   1   21.75    9.86
   0   2  -1   22.16    9.86
   0  -2   1   18.20    7.14
   0  -2  -2  971.03   19.65
   0   2  -2  952.97   17.18
   0   2   2  980.17   19.81
   0  -2   2  970.44   17.46
   0   2  -3   12.63    6.68
   0  -2  -3   13.26    9.28
   0   2   3   10.72    9.33
   0  -2   3   14.21    6.53
   0   2  -4  280.76   10.39
   0  -2  -4  278.67   14.20
   0  -2   4  289.82   10.40
   0   2   4  269.98   12.60
   0   2  -5  374.62   11.21
   0  -2  -5  382.43   16.18
   0  -2   5  392.91   12.93
   0   2   5  383.17   16.37
   0   2  -6 2297.44   24.20
   0  -2   6 2313.59   23.58
   0  -2  -6 2392.22   37.26
   0   2   6 2344.72   37.26
   0  -2   7    5.13    6.00
   0   2  -7    1.99    6.13
   0   2   7    2.84    8.51
   0  -2  -7    1.97    8.43
   0  -2  -8   51.10   10.04
   0  -2   8   46.75    6.61
   0   2  -8   46.17    8.81
   0   2   8   52.01   11.48
   0  -2  -9   87.42   12.76
   0  -2   9   95.09    8.97
   0   2  -9   84.87    7.09
   0   2   9   88.97   13.17
   0   2 -10  195.41    9.39
   0  -2 -10  197.23   18.17
   0  -2  10  198.49    9.21
   0   2  10  201.81   20.13
   0   2  11    6.40   15.59
   0   2 -11    9.61    9.72
   0  -2  11    7.24    6.85
   0   2  11    6.02   14.16
   0   2 -12  125.03    8.45
   0  -2  12  118.98    8.28
   0  -2  13  263.77   12.01
   0  -2  13  274.75   11.99
   0   2 -13  262.87   12.05
   0  -2  14  462.56   15.28
   0   2 -14  423.74   15.45
   0  -2  14  467.31   12.61
   0   2 -15  464.69   12.80
   0  -2  15  475.67   13.06
   0  -2  15  488.50   12.93
   0  -2  16    3.26   12.12
   0   2 -16    9.89   12.11
   0  -2  16    4.09    8.46
   0  -2  17   19.48   10.61
   0   2 -17   20.96   10.83
   0  -2  17   29.65   10.46
   0  -2  18    1.31   10.52
   0   2 -18    4.25   10.70
   0  -2  18    5.46   10.47
   0  -2  19    1.89   12.51
   0  -2  19   -4.66   16.55
   0  -2  20   -7.31   13.02
   0  -2  20    4.08   17.93
   0  -2  21   39.33   21.83
   0  -2  21   36.78   21.66
   0  -3   0    1.62    8.45
   0   3   0   -2.17    6.02
   0  -3   1  519.99   12.15
   0  -3  -1  537.46   13.90
   0   3  -1  513.73   13.50
   0   3   1  516.53   12.61
   0  -3  -2   19.69    6.20
   0   3  -2   22.14    8.65
   0   3   2   18.32    6.16
   0  -3   2   10.74    6.15
   0   3  -3   72.22    6.95
   0   3   3   74.60    9.35
   0  -3  -3   73.98    9.22
   0  -3   3   70.59    7.00
   0   3  -4  294.86    9.58
   0  -3  -4  298.99   10.78
   0   3   4  294.67   10.80
   0  -3   4  296.79    9.50
   0   3  -5   49.33    6.38
   0  -3  -5   59.10    8.96
   0   3   5   54.77    8.88
   0  -3   5   57.58    8.48
   0   3  -6  235.39    9.69
   0  -3  -6  237.73   11.24
   0   3   6  238.30   13.35
   0  -3   6  242.73    9.61
   0   3   7   73.21   11.08
   0  -3  -7   71.21   11.21
   0  -3   7   71.75    7.72
   0   3  -7   62.81   10.61
   0   3   8   34.42   10.58
   0  -3  -8   36.67   10.46
   0   3  -8   37.65   10.01
   0  -3   8   25.79    7.20
   0   3   9  128.15   14.50
   0   3  -9  129.04    8.40
   0  -3   9  130.90    8.37
   0  -3  -9  134.97   12.57
   0  -3 -10   75.12   13.44
   0   3  10   74.80   11.68
   0   3 -10   73.30   10.30
   0  -3  10   73.06    7.68
   0  -3 -11  256.81   16.41
   0   3  11  251.89   18.01
   0  -3  11  253.43    9.45
   0   3 -11  262.54   11.89
   0   3 -12  296.37   11.11
   0  -3 -12  283.46   24.37
   0  -3  12  304.36   14.05
   0   3  12  299.45   25.40
   0   3 -13   94.06   12.60
   0  -3  13   81.14    9.17
   0  -3  14  118.17    9.59
   0  -3  14  115.75   12.78
   0   3 -14  111.76    9.47
   0  -3  15   77.83    8.93
   0   3 -15   65.99    9.33
   0  -3  15   68.76    9.23
   0   3 -16   13.79   14.83
   0  -3  16    3.33   10.45
   0  -3  16    4.06   10.38
   0   3 -17  -10.27   10.75
   0  -3  17    1.45   10.37
   0  -3  17   14.33   14.65
   0  -3  18    0.71   18.29
   0  -3  18   26.14   17.91
   0   3 -18   22.45   18.03
   0  -3  19   33.95   18.25
   0   3 -19   17.29   13.25
   0  -3  19   30.84   12.99
   0  -4   0   -7.48    9.87
   0   4   0   -4.58    9.63
   0  -4   1    0.91    6.73
   0   4  -1   -2.29    7.03
   0  -4  -1   -2.71    6.94
   0   4   1    1.69    6.77
   0  -4   2   56.96    7.51
   0   4  -2   55.60    7.62
   0  -4  -2   49.20   10.54
   0   4   2   59.43   10.36
   0  -4   3   46.93    7.56
   0   4  -3   51.47   10.11
   0   4   3   51.34   10.17
   0  -4  -3   47.91    7.64
   0   4  -4  455.65   13.20
   0   4   4  455.84   12.24
   0  -4  -4  449.90   12.23
   0  -4   4  470.23   13.13
   0   4  -5  242.44    9.33
   0   4   5  248.73   10.45
   0  -4  -5  252.62   10.31
   0  -4   5  250.84    9.46
   0   4   6   -1.78    9.59
   0  -4  -6   -2.65    6.92
   0   4  -6   -2.31    6.98
   0  -4   6   -3.50    9.61
   0   4   7    2.17    9.67
   0  -4  -7    1.05    9.72
   0   4  -7   -0.71    6.89
   0  -4   7    3.56    6.73
   0   4   8   43.14   11.44
   0  -4  -8   45.32    7.71
   0   4  -8   40.62    7.19
   0  -4   8   46.85    7.13
   0   4   9   66.11   12.93
   0   4  -9   71.65    9.01
   0  -4  -9   67.55   12.95
   0  -4   9   63.60    9.04
   0   4  10   -1.31   12.03
   0   4 -10   -2.41   12.16
   0  -4 -10    2.16   11.97
   0  -4  10    2.27    8.57
   0  -4 -11  205.82   15.35
   0   4 -11  180.81   13.26
   0   4  11  195.30   15.33
   0  -4  11  187.04   10.10
   0  -4 -12   48.41   13.18
   0   4 -12   47.42   12.38
   0   4  12   46.62   15.63
   0  -4  12   43.98   12.54
   0   4 -13   26.08   10.62
   0   4  13   28.80   18.93
   0  -4 -13   28.80   18.73
   0  -4  13   31.04   10.58
   0   4 -14   14.68   10.44
   0  -4  14    9.39   10.52
   0  -4  15   12.83   14.95
   0  -4  15   10.77   14.99
   0   4 -15   16.19   10.60
   0  -4  16  167.23   13.88
   0  -4  16  199.32   18.82
   0   4 -16  174.77   19.01
   0  -4  17   -7.44   13.19
   0  -4  17   -3.31   13.05
   0   4 -17   -0.46   13.20
   0   4 -18   19.13   15.65
   0  -4  18   19.06   15.63
   0   5   0   -2.04   12.18
   0  -5   0   -4.58    8.48
   0   5  -1   37.54   12.25
   0   5   1   36.44    8.73
   0  -5   1   31.97    9.02
   0  -5  -1   40.32   12.38
   0   5  -2  435.79   11.87
   0   5   2  441.59   12.52
   0  -5   2  443.20   12.18
   0  -5  -2  441.54   12.39
   0   5   3   44.00   12.53
   0  -5   3   43.32   12.54
   0  -5  -3   42.79    9.02
   0   5  -3   48.44    8.84
   0   5   4  246.63   14.04
   0  -5  -4  229.60   10.91
   0  -5   4  233.88   10.31
   0   5  -4  232.64   13.36
   0   5   5   61.04    9.33
   0  -5   5   64.15    9.03
   0  -5  -5   70.68    9.08
   0   5  -5   61.31    9.25
   0   5   6   46.80    9.15
   0  -5   6   39.62    9.01
   0  -5  -6   52.13   12.53
   0   5  -6   43.26    8.86
   0   5   7   64.04   12.75
   0  -5   7   66.97   12.53
   0   5  -7   67.50   12.36
   0  -5  -7   65.28   12.79
   0  -5   8    7.61    8.51
   0   5  -8   11.83   13.43
   0  -5  -8   -1.87   13.56
   0   5   8    5.43   14.67
   0  -5   9   -3.56   10.46
   0   5  -9   -2.52   10.57
   0  -5  -9    6.23   14.71
   0   5   9    2.64   14.85
   0  -5  10    4.32   10.40
   0   5 -10   -3.00   10.67
   0   5  10   -1.10   14.81
   0  -5 -10    3.07   14.97
   0  -5  11    8.78   10.55
   0   5 -11   20.83   10.45
   0   5  11   10.09   14.90
   0  -5 -11   10.63   14.95
   0   5  12   -2.30   18.08
   0  -5 -12    1.35   18.12
   0  -5  12   -3.44   10.63
   0   5 -12   -7.21   12.79
   0  -5  13  112.51   18.67
   0  -5 -13  114.14   20.00
   0   5  13  127.10   23.86
   0   5 -13  107.66   13.57
   0   5  14    3.84   25.93
   0   5 -14    5.64   12.98
   0  -5  14    0.66   12.89
   0  -5 -14   -1.59   22.41
   0  -5 -14    0.61   22.53
   0  -5  15   -7.44   15.46
   0  -5  15   -1.67   21.57
   0  -6   0   -2.81   10.46
   0   6   0    6.63   10.44
   0  -6   1   17.85   10.59
   0  -6  -1   14.68   14.93
   0   6  -1   13.37   15.21
   0   6   1   19.31   10.82
   0  -6   2   33.42   15.02
   0  -6  -2   25.07   10.83
   0   6  -2   19.84   10.93
   0   6   2   21.90   10.98
   0  -6   3  100.98   15.43
   0  -6  -3   93.81   11.54
   0   6  -3  101.17   11.25
   0   6   3  101.75   11.39
   0  -6   4   -0.79   10.73
   0  -6  -4   10.38   10.50
   0   6  -4    3.34   10.46
   0   6   4    4.65   10.65
   0  -6   5  229.27   17.61
   0  -6  -5  212.99   12.72
   0   6  -5  204.07   11.98
   0   6   5  228.77   18.07
   0  -6   6   16.05   13.18
   0  -6  -6   19.58   12.97
   0   6   6   21.22   12.97
   0   6  -6   14.90   12.94
   0  -6   7   -9.01   18.26
   0   6  -7    4.89   18.25
   0   6   7    6.66   18.11
   0  -6  -7   -3.13   18.23
   0  -6   8   -9.15   18.31
   0   6  -8   -1.39   13.04
   0   6   8    7.48   18.31
   0  -6  -8    6.47   12.75
   0  -6   9    5.56   13.03
   0   6   9    9.92   18.40
   0   6  -9    1.95   13.11
   0  -6  -9    8.14   13.36
   0  -6  10   -1.75   14.98
   0   6 -10   33.07   19.76
   0   6  10    3.20   21.72
   0  -6 -10   -6.28   21.64
   1   0   0 1673.70   36.34
  -1   0   0 1588.05   35.97
  -1   0  -1   -0.59    5.16
   1   0   1   -0.13    5.61
   1   0   2 1870.61   34.43
  -1   0  -2 2055.75   35.58
   1   0   3    0.97    5.15
  -1   0  -3   -0.39    7.01
   1   0   4  265.07   12.29
  -1   0  -4  273.05   12.34
   1   0   5   -3.94    9.91
   1   0   5   -1.74    7.08
  -1   0  -5   -1.65    9.68
   1   0   6   69.11   10.30
  -1   0  -6   71.22   10.28
   1   0   6   67.11   10.36
   1   0   7    0.31    8.76
  -1   0  -7   -0.97    8.59
   1   0   7   -0.86    6.22
  -1   0  -8  820.46   18.82
   1   0   8  788.18   17.25
   1   0   8  809.03   18.48
   1   0   9   -2.56    8.22
   1   0   9    3.90    8.01
   1   0  10  192.56    9.45
   1   0  10  193.08    9.45
   1   0  11    4.51    9.64
   1   0  11   -3.07    9.84
   1   0  12   24.55    9.99
   1   0  12   24.36   10.00
   1   0  13    5.25    9.42
   1   0  13   -4.26    9.70
   1   0  14  331.75   11.79
   1   0  14  328.43   13.60
   1   0  15    3.23   11.88
   1   0  15    3.05   12.05
   1   0  16  471.69   16.80
   1   0  16  432.24   14.09
   1   0  17    1.77   12.15
   1   0  17    3.09   11.91
   1   0  18    4.23   14.76
   1   0  18    5.52   14.87
   1   0  19   -4.39   14.88
   1   0  19    1.70   14.82
   1   0  20   29.84   18.11
   1   0  20   28.38   13.28
   1   0  21    1.44   19.97
   1   0  21   -1.25   18.30
  -1   1   0  231.08   11.95
  -1  -1   0  236.85   11.86
   1  -1   0  230.14   13.10
   1   1   0  231.94   11.83
   1  -1   0  247.90   12.24
  -1   1  -1 2394.20   33.11
   1  -1   1 2326.48   32.63
   1  -1   1 2494.67   33.71
   1   1   1 2383.89   35.12
  -1  -1  -1 2304.65   34.34
  -1   1  -2 1849.30   27.30
   1  -1   2 1843.74   27.46
   1  -1   2 1908.59   27.65
   1   1   2 1854.48   31.38
  -1  -1  -2 1848.34   31.65
  -1   1  -3 7273.64   50.20
   1  -1   3 7202.87   50.44
   1  -1   3 7184.38   50.44
   1   1   3 7202.24   60.55
  -1  -1  -3 7407.53   60.94
  -1   1  -4  938.94   19.82
  -1  -1  -4  951.72   22.35
   1  -1   4  942.17   18.38
   1  -1   4  936.33   19.74
   1   1   4  962.88   23.29
   1  -1   5 2448.85   27.50
  -1  -1  -5 2389.08   34.38
   1  -1   5 2452.31   27.24
   1   1   5 2434.17   34.33
  -1   1  -5 2399.75   26.97
  -1  -1  -6   16.94    6.83
   1  -1   6   20.37    6.48
   1  -1   6   16.84    6.55
  -1   1  -6   22.02    6.72
   1   1   6   18.24    9.36
  -1  -1  -7  822.45   20.74
   1  -1   7  810.64   16.81
   1  -1   7  780.61   15.52
  -1   1  -7  785.36   16.67
   1   1   7  770.83   20.55
   1   1   8  625.89   18.23
  -1   1  -8  601.01   14.80
  -1  -1  -8  602.88   17.08
   1  -1   8  610.13   14.90
   1  -1   8  610.73   14.84
   1   1   9  289.10   13.59
  -1   1  -9  278.21   11.53
  -1  -1  -9  290.23   12.24
   1  -1   9  295.90   11.63
   1  -1   9  296.91   11.74
   1   1  10  545.46   16.70
   1  -1  10  533.63   12.47
   1   1  10  542.13   16.68
   1  -1  10  516.29   12.48
  -1   1 -10  503.22   12.10
  -1  -1 -10  554.48   16.78
   1  -1  11  300.72   10.81
   1   1  11  311.37   14.68
   1  -1  11  315.12   10.79
  -1  -1 -11  310.15   14.53
   1   1  11  292.67   14.60
   1   1  12  139.28   12.02
   1   1  12  127.91   12.13
   1  -1  12  139.36   11.10
   1  -1  12  132.11    8.63
   1   1  13    2.59    9.57
   1  -1  13    7.10    6.69
   1   1  13    5.33    9.71
   1  -1  13    5.48    9.49
   1   1  14  150.23   12.15
   1  -1  14  149.96   11.13
   1  -1  14  147.16   11.06
   1   1  14  148.47   12.38
   1   1  15   23.15   15.00
   1   1  15   21.30   12.35
   1  -1  15   21.35    8.68
   1  -1  15   13.01   12.28
   1   1  16  722.70   20.99
   1   1  16  751.25   21.20
   1  -1  16  753.32   17.64
   1  -1  16  727.34   15.39
   1  -1  17  148.89   13.64
   1   1  17  149.31   14.39
   1  -1  17  143.55   10.27
   1   1  17  151.23   14.36
   1   1  18    4.12   18.25
   1  -1  18   17.50   14.64
   1  -1  18    6.41   14.72
   1   1  18    5.35   18.34
   1  -1  19   13.22   10.60
   1   1  19   16.34   15.11
   1  -1  19    5.97   10.88
   1   1  19   14.14   15.23
   1  -1  20    1.94   18.37
   1  -1  20    9.01   18.13
   1   1  20    4.24   22.43
   1   1  20    9.55   18.34
   1   1  21   19.67   26.71
   1  -1  21   21.02   21.83
   1   1  21   18.78   26.62
   1  -1  21   26.97   21.56
   1   2   0  323.05   11.47
   1  -2   0  318.11   13.42
  -1  -2   0  342.56   11.73
  -1   2   0  322.89   11.60
   1   2   1  433.21   12.98
   1  -2   1  444.38   12.64
  -1   2  -1  443.05   14.27
  -1  -2  -1  452.73   14.73
   1   2   2 1775.62   25.01
   1  -2   2 1720.50   22.19
  -1   2  -2 1700.38   21.70
  -1  -2  -2 1778.55   24.50
   1  -2   3  107.27    8.11
   1   2   3  108.98   10.61
  -1   2  -3  113.08   10.34
  -1  -2  -3  106.61   10.64
  -1   2  -4  344.76   12.62
   1  -2   4  348.51   10.85
   1   2   4  341.22   13.90
  -1  -2  -4  349.60   12.55
  -1   2  -5 1884.56   22.19
   1  -2   5 1951.82   21.44
   1   2   5 2011.04   28.20
  -1  -2  -5 2064.31   28.66
  -1   2  -6    6.46    6.11
   1  -2   6    5.72    6.13
   1   2   6    5.84    8.67
  -1  -2  -6    4.33    6.15
   1  -2   7  167.07    9.91
  -1  -2  -7  162.67    9.75
   1  -2   7  157.95    9.88
   1   2   7  158.88    9.76
  -1   2  -7  151.88    9.98
  -1  -2  -8    8.89    8.16
   1  -2   8   16.02    5.65
   1   2   8   15.89    8.17
   1  -2   8   12.13    7.86
  -1   2  -8   13.84    8.12
   1  -2   9  223.52    9.39
  -1  -2  -9  228.57   13.87
   1  -2   9  234.13   11.81
   1   2   9  227.60   13.81
  -1   2  -9  240.56   11.91
   1  -2  10   10.06    9.80
  -1   2 -10   10.90    9.89
  -1  -2 -10   13.25    9.77
   1  -2  10   13.68    9.69
   1   2  10    9.77   10.07
   1  -2  11   65.77    7.44
  -1  -2 -11   56.57   10.79
   1   2  11   61.08   11.14
   1  -2  11   56.46    7.54
  -1   2 -11   59.31    7.65
   1  -2  12   62.49    7.61
  -1  -2 -12   61.35   10.72
   1  -2  12   65.77    7.53
  -1   2 -12   62.63    7.67
   1   2  12   61.59   10.98
  -1   2 -13  134.70   10.97
   1  -2  13  130.63   10.77
   1   2  13  132.45   14.32
  -1  -2 -13  132.94   12.53
   1  -2  13  133.70    8.44
   1   2  13  137.61   12.53
   1   2  14  416.80   19.03
  -1   2 -14  425.14   14.87
   1  -2  14  425.61   14.77
   1   2  14  393.55   18.88
   1  -2  14  419.10   12.18
   1  -2  15  228.11   10.58
  -1   2 -15  210.35   10.45
   1   2  15  214.25   16.53
   1  -2  15  217.43   10.57
   1   2  15  226.97   18.90
   1   2  16   16.78   15.03
   1  -2  16    4.53   12.16
   1   2  16   14.74   15.23
   1  -2  16   16.37    8.63
   1   2  17   22.36   18.44
   1   2  17   17.26   18.55
   1  -2  17   23.90   10.51
   1  -2  17   17.39   14.88
   1   2  18   84.15   26.16
   1  -2  18   84.77   11.25
   1  -2  18   84.09   15.49
   1   2  18   92.19   23.74
   1  -2  19   12.01   17.87
   1  -2  19    6.90   18.32
   1  -2  20   -1.02   19.85
   1  -2  20    1.71   13.05
  -1  -3   0  164.32   10.13
   1  -3   0  154.73    8.21
  -1   3   0  149.78    8.22
   1   3   0  152.58    8.26
  -1  -3  -1  285.58   11.37
   1  -3   1  267.50    9.65
  -1   3  -1  255.46   11.27
   1   3   1  275.67    9.84
   1  -3   2  411.79   10.79
  -1  -3  -2  399.50   11.41
  -1   3  -2  394.47   10.72
   1   3   2  401.04   12.73
  -1   3  -3    3.44    8.26
  -1  -3  -3    7.15    5.70
   1  -3   3    6.61    8.15
   1   3   3    3.70    8.16
  -1   3  -4  111.00    7.36
   1  -3   4  110.98    7.22
  -1  -3  -4  101.80    9.72
   1   3   4  108.32    9.68
   1   3   5  294.90   12.66
  -1   3  -5  289.88    9.95
   1  -3   5  276.32    9.08
  -1  -3  -5  294.74   11.32
   1   3   6   50.74    7.78
  -1   3  -6   49.85    7.55
   1  -3   6   51.62    7.54
  -1  -3  -6   45.64    7.83
   1   3   7  138.44   11.65
   1  -3   7  138.44    8.39
  -1   3  -7  139.42    8.43
  -1  -3  -7  145.15   11.77
  -1   3  -8   21.20    7.16
   1   3   8   25.14    7.44
   1  -3   8   29.83    9.71
  -1  -3  -8   21.23   10.21
  -1  -3  -9  106.98   11.34
   1   3   9  117.74   11.47
   1  -3   9  120.41    8.02
   1  -3   9  111.13   10.53
  -1   3  -9  123.96    8.26
   1  -3  10   37.83    7.19
   1   3  10   41.67   10.25
  -1  -3 -10   45.82   10.34
   1  -3  10   37.76    7.30
  -1   3 -10   26.15    7.33
   1   3  11    1.23    9.59
  -1  -3 -11    0.17    9.68
   1  -3  11   -2.53    6.82
   1  -3  11   -2.69    9.58
  -1   3 -11   -4.04    6.89
   1   3  12  284.19   16.62
  -1  -3 -12  266.27   16.28
  -1   3 -12  279.12   11.01
   1  -3  12  286.08   10.84
   1  -3  12  279.35   10.92
   1   3  13   -3.99   14.87
  -1   3 -13    4.22    8.46
  -1  -3 -13   -2.22   11.96
   1  -3  13   -1.95    8.51
   1  -3  13   -0.97    8.60
  -1  -3 -14   -0.74   14.64
   1  -3  14    7.01   11.87
   1  -3  14    1.48   12.14
  -1   3 -14    6.90   12.03
   1   3  14    0.74   14.66
   1  -3  15    8.10   14.87
  -1   3 -15   17.47   14.84
  -1  -3 -15   19.54   18.32
   1   3  15   20.74   18.45
   1  -3  15   21.12   10.58
   1   3  15   15.02   18.63
   1  -3  16   -1.80   10.52
   1  -3  16   15.25   10.32
  -1   3 -16    2.00   10.75
   1  -3  17   30.63   12.75
   1  -3  17   28.30   13.06
  -1   3 -17   20.67   13.18
   1  -3  18   -1.58   18.21
   1  -3  18    2.45   13.11
   1  -3  19    0.98   15.21
   1  -3  19    1.66   15.32
   1   4   0  170.52    8.96
  -1   4   0  155.77    9.09
  -1  -4   0  177.52    9.03
   1  -4   0  177.84    8.92
  -1  -4  -1  292.35   12.21
   1   4   1  285.89   12.37
  -1   4  -1  292.04   12.15
   1  -4   1  296.61    9.99
  -1  -4  -2   15.09    9.73
  -1   4  -2   12.42    7.11
   1   4   2   13.54    7.07
   1  -4   2   20.87    9.86
  -1  -4  -3   25.10    9.71
  -1   4  -3   18.05    9.97
   1   4   3   22.18    6.89
   1  -4   3   18.79    7.15
  -1   4  -4   83.51    7.78
   1   4   4   79.99   10.50
   1  -4   4   82.72    7.61
  -1  -4  -4   83.29    7.94
  -1   4  -5    3.14    6.96
  -1  -4  -5    5.29    6.92
   1   4   5    6.28    9.82
   1  -4   5    0.45    6.83
  -1   4  -6   28.38    9.91
  -1  -4  -6   30.44    7.26
   1   4   6   29.20    7.40
   1  -4   6   26.73    7.11
  -1   4  -7   12.95    6.77
   1   4   7    8.67    6.93
  -1  -4  -7    7.47    9.88
   1  -4   7    6.37    6.90
  -1   4  -8    7.61    8.55
   1   4   8    5.57    8.54
   1  -4   8   -1.31    8.53
  -1  -4  -8    2.35   12.08
  -1   4  -9   13.73    8.55
   1   4   9    9.88   12.17
   1  -4   9    9.23    8.64
  -1  -4  -9    8.75   12.06
  -1  -4 -10  325.04   13.42
   1  -4  10  333.48   11.09
   1   4  10  323.02   13.31
   1  -4  10  328.40   11.27
  -1   4 -10  311.14   10.89
  -1  -4 -11    0.01   12.11
   1  -4  11   -1.81    8.42
   1   4  11   -0.06   12.14
   1  -4  11    4.58   12.09
  -1   4 -11    1.34    8.58
  -1  -4 -12  391.85   19.26
   1   4  12  398.79   19.37
   1  -4  12  406.17   13.08
  -1   4 -12  399.94   12.91
   1  -4  12  398.72   13.22
   1   4  13   71.23   19.17
  -1  -4 -13   66.51   19.05
  -1   4 -13   68.91   10.90
   1  -4  13   62.38   10.86
   1  -4  13   76.58   11.02
  -1   4 -14   38.65   10.94
  -1  -4 -14   38.68   18.89
   1   4  14   40.98   18.89
   1  -4  14   39.18   10.76
   1  -4  14   44.84   10.79
   1   4  15    9.02   22.36
  -1  -4 -15   11.94   21.76
   1  -4  15   15.14   12.48
   1  -4  15   -7.72   18.11
  -1   4 -15   10.15   12.74
   1  -4  16    6.06   12.68
  -1   4 -16   -8.00   12.99
   1  -4  16   13.12   12.56
  -1   4 -17   23.94   21.87
   1  -4  17   40.15   21.69
   1  -4  17   42.62   20.53
   1  -5   0  322.81   13.99
   1   5   0  302.94   13.79
  -1  -5   0  290.58   11.19
  -1   5   0  300.46   14.18
   1  -5   1   49.99   12.37
  -1  -5  -1   52.07   12.30
   1   5   1   41.97    8.95
  -1   5  -1   46.21    9.04
   1  -5   2   29.95    8.77
   1   5   2   31.25   12.34
  -1   5  -2   32.57    8.89
  -1  -5  -2   32.23    8.89
   1   5   3  170.18   13.29
  -1   5  -3  162.23   13.26
  -1  -5  -3  180.06   10.27
   1  -5   3  174.09   10.00
  -1   5  -4   10.80    8.42
   1   5   4    3.65    8.55
  -1  -5  -4    5.24    8.56
   1  -5   4   18.04   12.02
  -1   5  -5   36.13   12.19
   1   5   5   39.17    8.91
  -1  -5  -5   40.77   12.34
   1  -5   5   32.19    8.77
  -1   5  -6   35.54    8.79
   1   5   6   35.61    8.91
  -1  -5  -6   41.75    8.82
   1  -5   6   34.18    8.84
  -1   5  -7   14.53    8.73
   1   5   7   11.08   12.17
  -1  -5  -7   11.47   12.37
   1  -5   7   16.69    8.83
  -1   5  -8    6.48   14.85
   1   5   8    0.53   14.92
  -1  -5  -8   16.44   14.98
   1  -5   8   12.17   10.63
  -1   5  -9   48.94   10.98
   1   5   9   53.98   15.38
  -1  -5  -9   60.03   11.15
   1  -5   9   62.54   10.81
   1   5  10    5.81   10.60
   1  -5  10   11.66   10.36
  -1  -5 -10    2.91   14.93
   1  -5  10   15.01   10.43
  -1   5 -10    4.46   10.58
  -1  -5 -11   -2.79   10.71
   1  -5  11    0.05   10.23
   1   5  11   -0.73   10.64
  -1   5 -11  -11.90   10.72
   1  -5  11    0.88   10.71
  -1  -5 -12   23.39   18.38
   1   5  12   30.57   18.23
   1  -5  12   17.23   18.04
  -1   5 -12   21.57   18.38
   1  -5  12    0.49   18.44
   1   5  13    6.18   18.66
  -1  -5 -13   14.01   22.27
  -1   5 -13    7.03   18.31
   1  -5  13   -7.05   18.33
   1  -5  13    7.09   18.17
  -1  -5 -14    0.40   21.43
  -1   5 -14    9.61   20.06
   1  -5  14   32.37   19.59
   1   5  14    0.00   21.57
   1  -5  14   -6.39   15.23
   1   6   0   41.88   14.91
   1  -6   0   27.85   15.20
  -1   6   0   25.27   15.33
  -1  -6   0   38.74   10.74
   1  -6   1   49.77   15.06
   1   6   1   42.68   10.94
  -1   6  -1   41.20   15.27
  -1  -6  -1   38.34   15.38
   1  -6   2   10.00   10.69
   1   6   2    9.92   10.57
  -1   6  -2    5.51   10.80
  -1  -6  -2   11.89   10.54
   1  -6   3   94.41   11.43
   1   6   3   92.97   15.76
  -1   6  -3   83.07   11.36
  -1  -6  -3  104.06   15.70
   1  -6   4   89.29   15.52
   1   6   4  110.40   15.63
  -1  -6  -4   94.58   11.42
  -1   6  -4   95.62   17.15
   1  -6   5   29.94   13.15
  -1   6  -5   40.79   12.96
   1   6   5   33.39   13.25
  -1  -6  -5   44.57   12.99
   1  -6   6   11.92   12.92
  -1   6  -6    9.01   18.22
   1   6   6   18.92   13.06
  -1  -6  -6   35.88   18.21
   1  -6   7    9.98   18.02
  -1   6  -7   10.82   12.89
   1   6   7    6.30   18.37
  -1  -6  -7   22.69   17.88
  -1   6  -8  -19.95   18.45
   1  -6   8   -3.53   18.11
   1   6   8   -2.71   13.15
  -1  -6  -8    0.66   18.40
   1  -6   9   64.33   20.11
   1   6   9   62.19   20.41
   1  -6   9   48.78   13.21
  -1  -6  -9   43.57   20.63
  -1   6  -9   62.71   13.30
   1   6  10   12.50   21.83
   1  -6  10   16.50   14.93
  -1   6 -10    5.34   15.33
   2   0   0  171.41    9.64
  -2   0   0  160.98    9.46
   2   0   1   -0.91    7.00
  -2   0  -1   -0.40    4.74
   2   0   2 1063.73   19.98
  -2   0  -2 1093.89   20.39
   2   0   3    0.44    7.09
  -2   0  -3   -1.93    9.70
   2   0   4  181.18   11.69
  -2   0  -4  183.40   11.60
  -2   0  -5    0.36    8.55
   2   0   5    4.46    8.78
   2   0   6 1877.15   24.19
  -2   0  -6 1884.35   24.24
   2   0   7   -1.56    5.95
  -2   0  -7    1.53    5.86
   2   0   8  412.59   11.78
  -2   0  -8  412.56   11.57
   2   0   8  413.23   11.62
   2   0   9    1.20    5.40
  -2   0  -9   -1.71    7.60
   2   0   9   -1.60    7.73
   2   0  10   84.52    8.27
   2   0  10   87.49   10.71
  -2   0 -10  101.84   10.55
   2   0  11    2.26    9.65
  -2   0 -11   -2.65    6.64
   2   0  11   -2.25    6.80
   2   0  12  241.06   12.25
   2   0  12  217.31    9.87
   2   0  13   -0.62    9.59
   2   0  13    1.33    9.59
   2   0  14   28.03   12.11
   2   0  14   25.04   12.29
   2   0  15   -2.30    8.51
   2   0  15   -1.22    8.61
   2   0  16   24.79    8.86
   2   0  16   24.62   12.33
   2   0  17    5.10   14.79
   2   0  17   -2.46   14.86
   2   0  18   72.65   15.57
   2   0  18   84.01   15.51
   2   0  19    2.71   18.12
   2   0  19    2.95   12.60
   2   0  20  292.97   20.75
   2   0  20  308.21   20.77
   2  -1   0  316.23   12.19
  -2   1   0  316.05   12.25
   2  -1   0  312.38   12.47
   2   1   0  316.65   12.25
  -2  -1   0  274.57   11.75
  -2   1  -1 3284.91   33.27
   2  -1   1 3462.98   34.11
   2  -1   1 3437.68   32.82
   2   1   1 3592.23   35.25
  -2  -1  -1 3618.86   35.19
   2  -1   2 1305.21   20.17
  -2  -1  -2 1363.09   21.73
   2  -1   2 1348.14   20.60
  -2   1  -2 1390.51   20.85
   2   1   2 1349.27   22.56
  -2  -1  -3 2446.28   28.29
   2  -1   3 2428.22   26.84
  -2   1  -3 2609.24   27.54
   2   1   3 2290.25   27.59
   2  -1   3 2474.97   26.98
  -2  -1  -4  780.30   16.60
   2  -1   4  745.83   15.03
   2  -1   4  729.17   16.16
  -2   1  -4  781.98   15.26
   2   1   4  774.88   17.78
  -2   1  -5  424.02   13.16
  -2  -1  -5  401.90   13.97
   2  -1   5  385.61   11.42
   2  -1   5  407.41   13.08
   2   1   5  383.88   12.35
  -2  -1  -6   38.27    9.20
   2  -1   6   37.89    8.96
  -2   1  -6   42.00    6.58
   2  -1   6   38.63    6.72
   2   1   6   39.95    7.15
   2   1   7  169.10    9.09
   2  -1   7  172.39   10.25
  -2  -1  -7  170.24   10.78
   2  -1   7  176.53   10.23
   2   1   8  305.99   11.06
   2  -1   8  310.20    9.89
  -2  -1  -8  307.39   10.97
   2  -1   8  305.45    9.94
   2   1   9  714.29   17.05
  -2  -1  -9  703.16   16.35
   2  -1   9  767.51   15.36
   2  -1   9  730.37   14.52
   2   1  10  121.28    9.00
   2  -1  10  115.68    8.26
  -2  -1 -10  120.91   11.04
   2  -1  10  121.43    8.40
   2   1  11   26.81   10.08
   2  -1  11   27.34    7.06
  -2  -1 -11   21.51    9.98
   2   1  11   25.06    7.29
   2  -1  11   23.92   10.03
   2   1  12  541.07   15.68
   2  -1  12  511.62   12.28
   2   1  12  522.18   13.84
  -2  -1 -12  525.36   13.86
   2  -1  12  521.16   12.36
   2   1  13   50.68    7.75
   2   1  13   57.86   10.41
   2  -1  13   56.89    9.99
  -2  -1 -13   52.48   10.23
   2  -1  13   57.85    9.96
   2  -1  14   14.54    8.64
   2   1  14   15.82   12.19
   2  -1  14   15.94   12.13
  -2  -1 -14   20.90   11.96
   2   1  14   19.00   12.11
   2   1  15  383.78   13.49
   2  -1  15  384.35   12.19
   2   1  15  389.47   16.08
   2  -1  15  395.18   14.83
   2   1  16   13.39   12.25
   2  -1  16   10.16   12.18
   2  -1  16    2.14   12.12
   2   1  16    9.62   12.33
   2  -1  17  331.93   13.35
   2  -1  17  313.81   13.13
   2   1  17  345.96   18.25
   2   1  17  330.95   17.94
   2   1  18  172.10   16.81
   2  -1  18  162.04   12.25
   2  -1  18  179.00   12.18
   2   1  18  181.65   16.74
   2   1  19    1.59   18.07
   2  -1  19   -0.71   18.07
   2  -1  19   -0.38   18.03
   2   1  19    2.06   18.05
   2  -1  20    9.77   18.25
   2   1  20    5.86   18.34
   2  -1  20    1.31   19.99
   2   1  20   -5.23   20.14
   2  -2   0   82.94    7.79
   2   2   0   77.87    7.67
  -2   2   0   78.16    7.71
  -2  -2   0   80.73    9.89
   2  -2   0   79.24    7.72
  -2   2  -1   63.74    7.43
   2   2   1   65.89    7.36
   2  -2   1   60.34    7.23
  -2  -2  -1   67.56    9.56
   2  -2   1   65.45    7.44
  -2   2  -2    0.33    6.31
   2   2   2    2.59    6.35
   2  -2   2   -1.70    6.31
   2  -2   2    1.28    6.37
  -2  -2  -2    0.90    9.08
  -2   2  -3  497.65   11.99
   2   2   3  492.82   12.97
   2  -2   3  508.83   12.04
   2  -2   3  516.92   13.66
  -2  -2  -3  500.19   13.03
  -2   2  -4  315.42   10.18
   2  -2   4  318.11   10.09
   2   2   4  325.91   11.11
   2  -2   4  307.61   10.04
  -2  -2  -4  325.39   11.00
  -2  -2  -5 1120.31   18.73
  -2   2  -5 1126.18   17.19
   2  -2   5 1193.03   17.49
   2   2   5 1211.18   19.97
   2  -2   5 1182.46   17.32
  -2  -2  -6  627.58   14.44
   2  -2   6  659.36   12.68
   2   2   6  642.50   14.56
  -2   2  -6  625.65   12.43
   2  -2   6  643.80   12.51
  -2  -2  -7  234.97    9.95
  -2   2  -7  226.83   10.18
   2  -2   7  243.08   10.24
   2   2   7  225.62    9.91
   2  -2   7  226.77    8.58
  -2  -2  -8   77.48   10.79
   2  -2   8   73.87    7.80
   2   2   8   76.18    8.50
  -2   2  -8   65.51    8.02
   2  -2   8   70.88    7.69
  -2   2  -9   24.05    7.33
  -2  -2  -9   21.67   10.03
   2  -2   9   25.52    7.06
   2   2   9   23.16    7.52
   2  -2   9   30.13    9.88
   2  -2  10   62.83    9.96
  -2  -2 -10   57.88    7.89
   2  -2  10   63.13    9.91
   2   2  10   55.55   10.70
   2  -2  11   69.34   10.20
  -2  -2 -11   58.68   10.36
   2  -2  11   67.78   10.10
   2   2  11   56.02    8.17
   2  -2  12   44.19    9.84
   2  -2  12   31.36    9.67
  -2  -2 -12   34.56   10.06
   2   2  12   34.54   10.24
   2  -2  13  870.67   17.25
   2  -2  13  865.36   14.87
  -2  -2 -13  895.99   20.84
   2   2  13  853.42   18.99
   2  -2  14  118.26    9.47
   2   2  14  120.24   13.51
   2  -2  14  110.50   12.74
  -2  -2 -14  120.85   13.30
   2   2  14  109.13   13.64
   2   2  15   -0.98    8.52
   2  -2  15   -1.67    8.57
   2  -2  15   -1.22   11.89
  -2  -2 -15   -2.43   12.05
   2   2  15    7.52   11.99
   2   2  16    0.23   14.65
   2  -2  16   -1.18   14.61
   2  -2  16    4.65   14.71
   2   2  16    0.11   14.64
   2  -2  17   28.86   10.63
   2   2  17   22.20   15.34
   2  -2  17   28.42   15.05
   2   2  17   22.98   15.23
   2  -2  18   16.09   12.93
   2  -2  18   25.95   12.75
   2   2  18   14.15   22.38
   2   2  18   15.65   18.30
   2   2  19    0.14   22.59
   2  -2  19  -10.54   18.41
   2   2  19    3.48   18.34
   2  -2  19    8.23   12.92
  -2   3   0   31.76    8.41
   2   3   0   32.93    5.97
   2  -3   0   29.17    8.37
  -2  -3   0   29.48    6.22
   2  -3   0   31.19    8.13
   2   3   1  369.97   10.55
   2  -3   1  364.33   10.28
  -2   3  -1  349.22   11.89
   2  -3   1  368.51   11.64
  -2  -3  -1  376.76   12.11
  -2   3  -2  844.53   15.04
   2   3   2  852.20   15.58
   2  -3   2  811.75   13.71
   2  -3   2  853.13   14.87
  -2  -3  -2  825.60   14.56
   2   3   3   43.48   10.43
   2  -3   3   52.04    7.65
  -2   3  -3   55.46    7.79
   2  -3   3   50.18    7.52
  -2  -3  -3   44.32    9.60
   2  -3   4  101.92    8.11
   2   3   4   98.60    8.55
  -2   3  -4   97.66    8.28
   2  -3   4  109.40    7.98
  -2  -3  -4  107.20   11.04
  -2   3  -5  263.03   12.11
   2  -3   5  245.21    9.51
   2   3   5  245.08   10.33
   2  -3   5  274.74   11.84
  -2  -3  -5  250.49   10.29
  -2   3  -6   67.03    7.57
   2  -3   6   71.43    7.64
   2   3   6   63.90   10.57
   2  -3   6   65.98    7.61
  -2  -3  -6   48.07    7.73
   2  -3   7  440.56   12.75
   2   3   7  415.34   14.30
   2  -3   7  410.08   10.78
  -2   3  -7  409.91   10.81
  -2  -3  -7  395.40   12.22
  -2  -3  -8   35.98   10.04
   2  -3   8   36.66    7.11
   2   3   8   36.22    7.40
   2  -3   8   40.00    9.83
  -2   3  -8   35.17   10.14
  -2  -3  -9  261.18   10.73
   2  -3   9  275.04   11.75
   2   3   9  272.83   12.91
   2  -3   9  269.17    9.45
  -2   3  -9  245.86    9.47
  -2  -3 -10   45.49   11.58
   2   3  10   45.45   11.69
   2  -3  10   41.82    7.30
  -2   3 -10   42.95    9.09
   2  -3  10   50.63    8.83
  -2  -3 -11   99.86   12.90
   2   3  11   87.66   13.03
   2  -3  11   95.35    9.13
   2  -3  11  100.54    8.94
  -2   3 -11   95.70    9.44
   2  -3  12   35.91   12.07
  -2   3 -12   42.21   12.38
  -2  -3 -12   38.71    9.21
   2   3  12   42.89   12.45
   2  -3  12   39.93   12.27
  -2   3 -13   18.43   12.08
   2  -3  13    7.01    8.62
   2   3  13    7.72   12.12
  -2  -3 -13    8.56   12.06
   2  -3  13    8.25   11.92
   2   3  14   30.29   15.11
  -2  -3 -14   28.27   15.08
   2  -3  14   19.33   14.94
   2  -3  14   36.36   10.60
   2   3  15   13.83   15.16
   2  -3  15   21.46   10.62
  -2  -3 -15   18.10   15.08
   2  -3  15   17.39   14.75
   2   3  16   38.37   15.49
   2  -3  16   37.74   10.88
  -2  -3 -16   41.09   18.53
   2  -3  16   36.56   10.98
   2   3  16   39.37   18.69
   2   3  17    2.23   22.14
   2   3  17   -0.34   22.20
   2  -3  17    1.85   12.82
  -2  -3 -17    2.92   17.81
   2  -3  17   -7.41   12.90
   2   3  18    9.70   25.13
   2  -3  18   20.10   14.86
   2   3  18    8.56   25.53
   2  -3  18    7.67   15.44
  -2  -4   0   46.96    7.34
   2  -4   0   47.27    7.33
  -2   4   0   48.13    7.47
   2  -4   0   50.50   10.15
   2   4   0   46.08    7.40
  -2  -4  -1  686.73   14.74
   2  -4   1  641.03   12.54
   2  -4   1  672.43   12.83
  -2   4  -1  633.18   12.68
   2   4   1  654.72   12.92
   2  -4   2    0.68    9.77
  -2  -4  -2    1.94    9.58
   2  -4   2    1.54    6.81
  -2   4  -2    1.32    7.06
   2   4   2    0.28    6.93
   2  -4   3   19.37    7.17
   2  -4   3   20.47    7.02
  -2  -4  -3   19.83    6.95
  -2   4  -3   28.05    7.10
   2   4   3   19.69    9.98
   2  -4   4   13.25    6.92
   2  -4   4    8.49    9.62
  -2   4  -4   15.01    9.78
  -2  -4  -4   17.23    6.92
   2   4   4   15.04    9.70
   2   4   5   -6.60    7.01
   2  -4   5   -0.44    6.73
  -2   4  -5   -4.57    6.91
   2  -4   5    1.14    6.73
  -2  -4  -5    1.62    6.80
   2   4   6    6.22    8.51
  -2   4  -6    8.32   11.94
   2  -4   6   -4.59    8.55
   2  -4   6   -0.99   12.06
  -2  -4  -6    6.24   12.11
   2   4   7   13.89   12.23
  -2   4  -7   12.98    8.70
   2  -4   7   15.89    8.67
   2  -4   7   14.30    8.53
  -2  -4  -7   13.68   12.16
   2   4   8   44.83   12.42
  -2   4  -8   54.26    8.75
   2  -4   8   47.35    8.95
   2  -4   8   48.88    8.82
  -2  -4  -8   44.23    9.15
  -2  -4  -9  107.31   13.15
   2   4   9  109.22   13.04
  -2   4  -9  108.47   12.71
   2  -4   9  104.49   12.57
   2  -4   9  103.43   12.78
   2   4  10  119.13   13.43
  -2  -4 -10  120.19   13.39
   2  -4  10  115.40    9.36
   2  -4  10  124.75    9.47
  -2   4 -10  111.99    9.51
   2   4  11   35.08   15.08
  -2  -4 -11   35.44   14.97
   2  -4  11   40.99   10.43
   2  -4  11   36.69   10.58
  -2   4 -11   34.54   10.55
  -2  -4 -12   62.09   15.53
  -2   4 -12   52.27   10.75
   2  -4  12   54.96   10.75
   2  -4  12   51.25   11.01
   2   4  12   61.77   15.35
  -2  -4 -13   19.19   15.12
   2  -4  13   20.45   10.46
   2  -4  13   18.78   14.94
  -2   4 -13   27.72   10.64
   2   4  13   18.17   15.19
  -2   4 -14    5.81   18.24
  -2  -4 -14   -0.46   18.05
   2  -4  14    2.14   17.59
   2  -4  14   -1.31   12.74
   2   4  14    9.33   17.74
  -2   4 -15   39.39   17.91
  -2  -4 -15   26.16   18.34
   2  -4  15   14.40   18.38
   2  -4  15   25.60   18.22
   2   4  15   29.67   22.50
  -2  -4 -16   20.64   21.65
   2  -4  16   24.46   19.94
   2  -4  16   17.21   20.23
   2   4  16   19.28   21.95
  -2  -5   0   50.36    8.96
   2  -5   0   48.42    8.80
   2   5   0   45.98    8.86
  -2   5   0   38.69    9.02
   2  -5   0   48.09    8.85
  -2  -5  -1    5.36   12.09
   2  -5   1   11.21    8.51
   2   5   1    7.61   12.08
  -2   5  -1    7.08    8.67
   2  -5   1    6.98   12.14
  -2  -5  -2   76.61    9.27
   2  -5   2   85.23    9.07
   2   5   2   77.88    9.20
  -2   5  -2   72.62    9.03
   2  -5   2   81.40    9.32
   2  -5   3  204.62   10.28
  -2  -5  -3  219.03   10.66
   2   5   3  232.36   13.59
   2  -5   3  238.29   13.58
  -2   5  -3  206.51   10.32
   2  -5   4   -0.38   12.20
  -2   5  -4    1.04   12.28
  -2  -5  -4    4.89    8.55
   2   5   4    2.20    8.57
   2  -5   4    5.50    8.54
   2  -5   5   -1.82    8.66
  -2   5  -5    2.54    8.55
  -2  -5  -5    0.30    8.56
   2   5   5   10.08    8.52
   2  -5   5   -3.06    8.64
  -2   5  -6    3.05   10.37
   2  -5   6    0.81   10.45
   2   5   6   -0.07   10.38
   2  -5   6    7.53   13.44
  -2  -5  -6    3.71   14.69
  -2   5  -7   45.95   10.80
   2  -5   7   44.62   10.55
   2   5   7   48.70   10.82
   2  -5   7   48.90   14.88
  -2  -5  -7   35.39   15.30
  -2   5  -8   20.94   15.12
   2  -5   8   27.20   14.82
   2   5   8   27.90   10.81
   2  -5   8   30.65   10.77
  -2  -5  -8   32.89   11.06
  -2   5  -9    6.15   10.50
   2  -5   9   -1.29   10.54
   2   5   9   -3.41   14.84
   2  -5   9   -7.71   10.65
  -2  -5  -9    1.37   10.61
  -2  -5 -10    1.37   15.16
  -2   5 -10    7.18   14.91
   2  -5  10    4.09   14.95
   2   5  10   11.09   15.08
   2  -5  10    0.88   10.75
  -2  -5 -11   50.81   13.67
   2  -5  11   43.76   18.14
   2   5  11   61.47   18.61
   2  -5  11   53.74   18.38
  -2   5 -11   49.66   18.39
  -2  -5 -12   43.88   13.54
   2  -5  12   62.42   12.59
   2   5  12   53.62   18.65
  -2   5 -12   41.40   13.15
   2  -5  12   40.39   13.20
  -2  -5 -13    2.16   21.55
  -2   5 -13   12.08   14.98
   2  -5  13   10.91   14.94
   2   5  13   -0.07   21.61
   2  -5  13    6.40   12.85
   2  -6   0   71.18   11.30
  -2  -6   0   92.62   11.34
   2   6   0   86.99   11.18
   2  -6   0   94.88   11.17
  -2   6   0   84.06   11.45
   2  -6   1   12.73   10.62
  -2   6  -1   16.04   10.82
   2   6   1   10.25   16.58
  -2  -6  -1   19.90   15.04
   2  -6   1   24.37   10.69
   2   6   2   75.07   13.18
   2  -6   2   75.37   13.14
  -2   6  -2   67.09   13.47
  -2  -6  -2   76.51   13.40
   2  -6   2   86.41   16.82
   2   6   3    7.32   12.62
   2  -6   3   11.69   12.77
  -2   6  -3    8.11   12.64
  -2  -6  -3   -2.87   18.18
   2  -6   3    5.75   12.64
   2   6   4   23.91   12.98
   2  -6   4   24.53   12.77
  -2   6  -4   20.10   12.93
  -2  -6  -4    8.98   13.09
   2  -6   4   39.64   17.95
  -2   6  -5   18.29   18.12
   2   6   5   18.46   18.04
   2  -6   5   22.77   17.95
  -2  -6  -5   10.42   12.83
   2  -6   5    9.17   18.32
   2   6   6    2.51   12.90
  -2   6  -6   -7.97   13.13
   2  -6   6   14.19   12.76
  -2  -6  -6   -1.68   13.05
   2  -6   6   11.84   12.67
  -2   6  -7    7.20   18.09
   2   6   7    1.82   12.85
   2  -6   7    0.91   18.15
  -2  -6  -7   -1.48   18.35
   2  -6   7   -8.83   12.93
  -2   6  -8    1.19   15.44
   2   6   8   -2.38   21.70
   2  -6   8   -2.49   15.22
  -2  -6  -8   -0.39   15.03
   2  -6   8    3.61   15.21
   2  -6   9   29.14   15.16
   3   0   0    4.42    9.26
  -3   0   0    3.89    6.38
   3   0   1    0.41    9.10
  -3   0  -1    0.45    6.18
   3   0   2  106.17   10.30
  -3   0  -2  102.91    7.97
   3   0   3    1.65    6.34
  -3   0  -3    0.76    6.08
   3   0   4 3272.05   28.47
  -3   0  -4 3296.68   29.25
   3   0   5   -0.05    6.01
  -3   0  -5    0.23    5.82
   3   0   6  336.91   11.86
  -3   0  -6  377.97   11.84
   3   0   7    2.03    5.60
  -3   0  -7    0.01    5.43
   3   0   8   31.98   10.13
  -3   0  -8   29.46    7.13
   3   0   9    2.24    9.73
   3   0   9   -3.65    9.79
  -3   0  -9   -3.22    9.46
  -3   0 -10  488.14   13.71
   3   0  10  468.60   13.88
   3   0  10  495.87   13.98
   3   0  11   -7.01    9.68
  -3   0 -11    1.15    9.39
   3   0  11   -0.54    6.79
   3   0  12  258.06    9.90
   3   0  12  258.69    9.86
  -3   0 -12  263.15    9.96
   3   0  13   -7.76   12.22
  -3   0 -13    2.57    8.26
   3   0  13   -0.33    8.45
   3   0  14   61.46    9.05
   3   0  14   55.22    9.13
   3   0  15   -4.91   12.20
   3   0  15    0.35   12.15
   3   0  16   33.87   14.98
   3   0  16   44.00   14.91
   3   0  17   -4.32   15.03
   3   0  17   -3.02   15.00
   3   0  18  185.81   19.03
   3   0  18  163.42   19.30
   3   0  19    4.13   12.81
   3   0  19   -2.50   18.48
  -3  -1   0  988.06   16.63
   3  -1   0  909.47   16.29
  -3   1   0  954.54   16.50
   3   1   0  942.01   16.33
  -3  -1  -1  133.60    8.48
   3  -1   1  126.36   10.38
  -3   1  -1  124.34   10.35
   3   1   1  132.87    8.45
  -3  -1  -2  575.81   13.19
   3  -1   2  574.24   12.82
  -3   1  -2  581.61   13.01
   3   1   2  574.45   13.21
  -3  -1  -3  554.28   12.89
  -3   1  -3  584.07   14.06
   3  -1   3  542.77   13.87
   3   1   3  562.46   12.97
  -3  -1  -4   49.11    6.78
   3  -1   4   45.09    6.78
  -3   1  -4   47.18    6.68
   3  -1   4   42.98    6.72
   3   1   4   49.37    9.20
   3  -1   5  697.53   14.48
  -3  -1  -5  692.82   13.93
   3  -1   5  712.17   14.58
  -3   1  -5  717.01   14.42
   3   1   5  668.71   13.84
  -3  -1  -6  232.83    9.15
   3  -1   6  229.39   10.53
  -3   1  -6  245.44    8.85
   3  -1   6  234.86    8.74
   3   1   6  225.13    9.34
  -3   1  -7  265.39    8.89
   3  -1   7  262.26    8.98
  -3  -1  -7  255.85    9.30
   3  -1   7  252.10    8.83
   3   1   7  242.74   10.97
   3   1   8  129.99   11.16
   3  -1   8  121.49   10.72
  -3  -1  -8  122.51    8.44
   3  -1   8  125.98   10.99
  -3   1  -8  126.27    8.26
   3   1   9    9.49    7.10
   3  -1   9    2.18    9.79
  -3  -1  -9    7.62    6.82
  -3   1  -9    9.01    6.72
   3  -1   9    6.95    6.91
   3   1  10   58.34    7.75
   3  -1  10   71.57   10.26
   3  -1  10   60.22    7.59
  -3  -1 -10   55.57   10.13
   3   1  11  130.19    8.59
   3  -1  11  125.15    8.31
   3  -1  11  135.34   10.67
  -3  -1 -11  122.59   10.67
   3   1  12  196.62   10.73
   3  -1  12  171.93   10.34
   3  -1  12  194.75   12.34
  -3  -1 -12  195.30   12.65
   3   1  13   34.47    8.86
   3  -1  13   30.34    8.90
   3   1  13   34.30   12.32
   3  -1  13   25.72    8.80
  -3  -1 -13   31.44    8.78
   3   1  14  338.17   15.07
   3  -1  14  321.64   14.23
  -3  -1 -14  340.89   12.23
   3  -1  14  334.20   11.51
   3   1  14  329.23   12.31
   3   1  15   44.78    9.25
   3  -1  15   47.12   13.88
   3   1  15   52.36   12.65
  -3  -1 -15   43.01   12.63
   3  -1  15   44.36   12.55
   3   1  16   47.29   15.07
   3  -1  16   43.83   10.64
   3  -1  16   34.50   10.75
   3   1  16   42.19   15.18
   3  -1  17    8.60   10.73
   3  -1  17   13.16   10.73
   3   1  17    6.53   15.06
   3   1  17    9.07   15.21
   3  -1  18   10.68   18.09
   3  -1  18    2.52   12.86
   3   1  18    1.46   13.02
   3   1  18    2.79   18.44
   3  -1  19    8.41   20.19
   3  -1  19   35.98   19.88
   3   1  19   22.27   18.62
   3   1  19   27.78   19.96
   3  -2   0  137.08    9.86
   3   2   0  136.55    8.04
  -3   2   0  149.09    8.17
  -3  -2   0  138.30    7.99
   3  -2   0  140.17    8.24
   3  -2   1   52.38    6.80
   3   2   1   55.81    6.93
  -3   2  -1   56.95    8.72
  -3  -2  -1   55.88    6.83
   3  -2   1   50.58    8.93
   3  -2   2  155.33    8.02
   3   2   2  146.74   10.05
  -3   2  -2  153.90    7.78
  -3  -2  -2  153.64    8.17
   3  -2   2  146.69    7.99
   3  -2   3  651.88   13.92
   3  -2   3  651.77   12.56
   3   2   3  659.17   13.33
  -3  -2  -3  675.16   13.33
  -3  -2  -4  576.65   13.86
   3  -2   4  571.73   13.09
   3  -2   4  556.44   11.55
   3   2   4  550.25   13.80
  -3  -2  -5 1053.56   16.27
   3  -2   5 1087.79   15.13
   3  -2   5 1045.95   15.04
   3   2   5 1045.02   16.31
  -3  -2  -6 1423.86   19.25
   3  -2   6 1413.83   17.25
   3  -2   6 1423.82   17.18
   3   2   6 1390.60   19.06
  -3  -2  -7  124.38    8.75
   3  -2   7  118.76    8.12
   3  -2   7  122.45    8.36
   3   2   7  119.56    8.74
  -3  -2  -8  134.68   11.29
   3  -2   8  145.03   10.62
   3  -2   8  133.32    8.22
   3   2   8  141.53   11.27
  -3  -2  -9   -1.92    9.69
   3  -2   9    7.06    6.73
   3  -2   9   -4.85    6.97
   3   2   9    0.21    6.92
  -3  -2 -10  622.93   13.90
   3  -2  10  642.60   13.97
   3  -2  10  610.19   12.22
   3   2  10  643.45   15.82
  -3  -2 -11   -0.04   12.10
   3  -2  11    9.43    8.43
   3   2  11    0.48   12.14
   3  -2  11    8.19   12.05
  -3  -2 -12  133.27   13.17
   3  -2  12  143.78    9.63
   3   2  12  126.10   10.26
   3  -2  12  143.02   12.85
   3  -2  13   11.75   12.11
  -3  -2 -13   21.10    8.64
   3   2  13   26.53   12.28
   3  -2  13   17.60   12.16
   3  -2  14   23.81    8.52
   3  -2  14   19.07   13.42
  -3  -2 -14   20.88   12.33
   3   2  14   22.12   12.48
   3  -2  15   91.91   11.12
   3  -2  15   71.68   15.26
   3   2  15   93.58   15.56
  -3  -2 -15   89.52   15.45
   3   2  15   77.75   11.34
   3   2  16   14.40   14.96
   3  -2  16   12.95   14.91
   3  -2  16   10.92   14.75
  -3  -2 -16   13.49   10.64
   3   2  16   11.31   15.11
   3  -2  17   12.99   12.60
   3  -2  17  -12.24   17.98
  -3  -2 -17   -3.76   17.98
   3   2  17   -2.36   18.11
   3   2  17   -3.21   18.04
   3   2  18    1.40   13.04
   3  -2  18   11.94   18.08
   3  -2  18   19.89   12.71
   3   2  18    2.93   18.57
   3   3   0   81.74    8.06
   3  -3   0   89.85   10.26
  -3  -3   0   92.73   10.46
   3  -3   0   86.92    7.95
   3   3   1  293.08   10.15
   3  -3   1  301.45    9.94
  -3  -3  -1  304.18   12.46
   3  -3   1  290.31    9.91
  -3   3  -2   26.36    7.43
   3   3   2   28.16    7.26
   3  -3   2   28.15    7.16
  -3  -3  -2   23.35    7.31
   3  -3   2   23.04    7.35
   3   3   3   89.47   10.80
   3  -3   3   84.33    7.66
  -3   3  -3   91.97    7.83
  -3  -3  -3   99.32   10.48
   3  -3   3   77.65   10.55
  -3   3  -4    4.10    6.86
   3   3   4    1.22    9.66
   3  -3   4   -3.26    6.84
  -3  -3  -4    5.85    6.75
   3  -3   4   -1.63    9.75
  -3   3  -5   31.19    7.41
   3   3   5   26.16    9.96
   3  -3   5   31.26    7.10
   3  -3   5   28.51    7.21
  -3  -3  -5   37.08    9.94
  -3  -3  -6   39.16   10.02
   3   3   6   36.29    7.33
   3  -3   6   26.48    9.96
   3  -3   6   35.32    9.98
   3  -3   7    8.91    7.05
  -3  -3  -7   10.23    9.91
   3   3   7    8.86    7.07
   3  -3   7    7.00    6.96
   3  -3   8 1054.56   16.01
   3  -3   8 1055.57   16.03
  -3  -3  -8 1009.86   16.44
   3   3   8 1019.50   18.20
   3  -3   9   -0.94    8.60
  -3  -3  -9    2.05    8.44
   3   3   9    3.42   12.19
   3  -3   9   -1.86    8.42
   3  -3  10  116.01    9.24
  -3  -3 -10  111.59   13.14
   3  -3  10  114.19   12.48
   3   3  10  112.32    9.91
   3  -3  11   43.82    8.95
  -3  -3 -11   39.93    9.33
   3  -3  11   49.05    8.92
   3   3  11   44.70    9.19
   3  -3  12   -0.60   12.23
  -3  -3 -12    6.01   12.13
   3  -3  12   11.93    8.34
   3   3  12    1.15    8.60
   3  -3  13    1.21   14.62
  -3  -3 -13   -1.53   10.31
   3  -3  13    1.67   10.31
   3   3  13    1.95   14.77
   3  -3  14    3.66   14.79
  -3  -3 -14   -9.06   15.05
   3  -3  14   -1.19   14.70
   3   3  14   10.83   14.81
   3  -3  15    2.15   16.39
   3  -3  15   18.90   16.27
   3   3  15    4.61   18.16
  -3  -3 -15    5.76   17.66
   3  -3  16   11.81   17.96
   3   3  16    5.56   12.81
   3  -3  16    8.48   18.12
  -3  -3 -16   -9.00   18.25
   3   3  16   -1.55   13.03
   3   3  17  120.58   22.61
   3  -3  17  102.71   22.24
   3  -3  17  112.54   20.62
  -3  -3 -17  123.79   22.55
   3   3  17  128.96   22.64
   3   4   0   38.77   10.01
   3  -4   0   38.97    7.31
  -3   4   0   37.66    7.40
  -3  -4   0   38.50    7.34
   3  -4   0   46.26    7.15
   3  -4   1  587.68   13.73
   3   4   1  572.16   13.94
   3  -4   1  544.90   13.72
  -3  -4  -1  541.22   11.97
  -3   4  -1  584.23   13.96
   3   4   2   88.69    7.88
   3  -4   2   94.86   10.46
  -3  -4  -2   90.45    7.67
   3  -4   2  107.20   10.02
  -3   4  -2   86.41   10.28
   3   4   3    2.31    6.84
   3  -4   3   -0.14    9.58
   3  -4   3   -3.05    9.51
  -3  -4  -3   -5.32    6.89
  -3   4  -3   -2.93    9.66
   3   4   4   72.03   12.62
   3  -4   4   72.59   12.46
   3  -4   4   70.54    9.02
  -3   4  -4   77.70    9.17
  -3  -4  -4   78.01    9.32
   3   4   5   53.98    8.92
   3  -4   5   47.26   12.17
   3  -4   5   46.27    8.85
  -3   4  -5   48.07    8.84
  -3  -4  -5   47.95   12.49
   3   4   6   29.67   12.30
   3  -4   6   37.07   12.08
   3  -4   6   35.35    8.71
  -3   4  -6   25.43    8.89
  -3  -4  -6   31.56    8.84
  -3   4  -7   -0.83   12.18
   3   4   7   -0.58    8.60
   3  -4   7    1.40    8.64
   3  -4   7   -1.80   11.97
  -3  -4  -7   -3.02   12.27
  -3  -4  -8  391.86   15.22
   3   4   8  376.16   15.21
   3  -4   8  374.74   11.23
   3  -4   8  385.17   11.44
  -3   4  -8  353.79   11.26
  -3  -4  -9   36.71   12.39
   3   4   9   36.98   12.36
   3  -4   9   39.94    8.82
   3  -4   9   44.21   12.15
  -3   4  -9   43.04    8.96
  -3  -4 -10    1.57   10.49
   3   4  10   -8.45   14.84
   3  -4  10    7.92   10.09
   3  -4  10   -0.64   10.34
  -3   4 -10  -10.08   10.50
  -3  -4 -11    3.46   14.88
   3   4  11    8.89   14.76
   3  -4  11   -2.57   10.57
   3  -4  11   -4.84   10.57
   3   4  12   22.77   11.00
  -3  -4 -12   21.00   15.22
   3  -4  12   21.30   14.87
   3  -4  12   27.22   14.98
   3   4  13   -0.83   18.13
  -3  -4 -13    2.56   17.95
   3  -4  13    2.62   17.66
   3  -4  13   -2.48   12.73
   3   4  14   -1.10   18.24
  -3  -4 -14    1.02   18.27
   3  -4  14   11.62   12.74
   3  -4  14   -6.76   13.02
   3   4  15   -9.21   21.80
  -3  -4 -15   -5.89   21.61
   3  -4  15   14.69   14.85
   3  -4  15   -0.19   21.39
  -3   5   0   19.53    8.71
   3  -5   0   26.87    8.76
  -3  -5   0   26.04   12.15
   3  -5   0   25.54   12.43
   3   5   0   29.06   12.28
   3  -5   1    7.82   11.97
  -3   5  -1    0.06   11.95
   3  -5   1    1.95    8.60
  -3  -5  -1   -4.24    8.52
   3   5   1    0.28    8.57
   3  -5   2  117.84   12.89
  -3   5  -2  109.81   12.82
   3  -5   2  117.50   12.85
  -3  -5  -2  121.28   12.92
   3   5   2   97.96   12.92
  -3   5  -3   57.95   10.88
   3  -5   3   63.92   13.60
   3  -5   3   50.96    9.03
  -3  -5  -3   54.29   14.07
   3   5   3   63.38   10.81
  -3   5  -4    4.74   10.47
   3  -5   4   -2.75   10.37
   3  -5   4   -1.73   10.39
  -3  -5  -4    4.43   14.82
   3   5   4   -1.79   14.69
  -3   5  -5   27.82   10.60
   3  -5   5   27.93   10.73
   3  -5   5   27.79   10.72
  -3  -5  -5   28.43   15.12
   3   5   5   30.89   10.76
   3  -5   6    8.19   14.50
   3  -5   6    1.02   10.40
  -3  -5  -6   -0.25   14.76
   3   5   6    4.62   10.47
  -3   5  -6    4.17   14.74
   3  -5   7    6.86   10.33
   3  -5   7   13.99   10.42
  -3   5  -7    5.96   10.56
  -3  -5  -7   13.40   10.70
   3   5   7    4.06   15.00
   3  -5   8   26.94   10.68
   3  -5   8   18.60   10.92
  -3   5  -8   19.12   10.82
   3   5   8   21.32   15.37
  -3  -5  -8   27.92   15.18
  -3  -5  -9   -0.19   18.21
   3  -5   9   17.57   17.92
   3  -5   9    6.53   12.59
  -3   5  -9   21.87   12.62
   3   5   9    4.51   12.75
  -3  -5 -10   15.20   18.29
   3  -5  10   24.73   12.38
   3  -5  10   17.53   12.90
  -3   5 -10   -0.33   13.14
   3   5  10   11.49   13.07
  -3  -5 -11    4.99   18.21
   3  -5  11    8.26   12.61
   3  -5  11    4.78   12.97
   3   5  11   12.13   18.25
  -3   5 -11   -7.93   13.14
  -3  -5 -12   53.76   22.14
   3  -5  12   46.93   21.89
   3  -5  12   43.00   21.94
   3   5  12   54.43   16.06
  -3   6   0    9.45   12.79
   3  -6   0   23.75   12.63
   3   6   0   16.36   12.79
  -3  -6   0    4.41   12.88
   3  -6   0    7.48   12.78
  -3   6  -1   17.87   12.94
   3  -6   1   24.12   12.85
   3   6   1   14.13   18.33
  -3  -6  -1   17.70   12.89
   3  -6   1   29.09   12.83
  -3   6  -2   90.18   13.30
   3  -6   2   77.17   13.48
   3   6   2   79.08   13.59
  -3  -6  -2   81.38   18.49
   3  -6   2   76.91   13.57
  -3   6  -3    6.63   12.82
   3  -6   3    5.76   12.66
   3   6   3    7.18   17.99
  -3  -6  -3   -3.33   12.81
   3  -6   3    0.87   18.39
  -3   6  -4    3.17   12.82
   3  -6   4   -7.34   12.83
   3   6   4   14.20   18.11
  -3  -6  -4   -7.42   12.92
   3  -6   4   -5.06   13.01
  -3   6  -5    2.04   13.02
   3  -6   5   20.14   12.73
   3   6   5    2.04   18.46
   3  -6   5    7.27   13.14
  -3  -6  -5   11.77   13.18
   3  -6   6   35.37   20.02
   3   6   6   19.93   21.93
   3  -6   6   32.48   15.54
  -3  -6  -6   41.96   15.45
  -3   6  -6   42.30   20.22
   3  -6   7   20.99   15.04
  -3   6  -7    6.73   15.47
   3  -6   7   -1.74   15.44
  -3  -6  -7    5.70   15.46
   4   0   0  180.05   10.44
  -4   0   0  196.46   10.44
   4   0   1   -3.32    6.11
  -4   0  -1   -1.75    8.20
   4   0   2  789.89   15.37
  -4   0  -2  855.88   15.32
   4   0   3    2.19    5.79
  -4   0  -3    0.69    7.72
   4   0   4  139.41    7.66
  -4   0  -4  146.23    9.42
   4   0   5    0.41    7.90
  -4   0  -5    1.24    7.43
   4   0   6   48.82    7.45
  -4   0  -6   54.69   10.00
   4   0   7    1.43    9.65
  -4   0  -7   -3.20    9.34
   4   0   8  833.24   14.27
  -4   0  -8  896.03   16.00
   4   0   9   -0.47    6.86
  -4   0  -9   -0.46    9.41
   4   0  10  454.75   11.35
   4   0  10  482.61   13.37
  -4   0 -10  493.72   13.32
   4   0  11   -2.55   12.01
   4   0  11    0.02    8.45
  -4   0 -11    2.86   11.81
   4   0  12    1.18   11.92
  -4   0 -12   -4.10   11.94
   4   0  12   -3.97   12.01
   4   0  13    2.48    8.38
   4   0  13   -1.13   12.08
  -4   0 -13    1.53   11.98
   4   0  14   -7.39   14.70
  -4   0 -14   -3.44   14.77
   4   0  14    1.78   14.61
   4   0  15    8.65   14.75
   4   0  15    6.54   10.28
   4   0  16  152.08   15.95
   4   0  16  149.01   16.19
   4   0  17    1.63   18.13
   4   0  17    2.96   18.14
   4   0  18  412.66   16.74
   4   0  18  470.66   22.65
  -4  -1   0   32.05    6.36
   4  -1   0   34.70    6.39
  -4   1   0   32.32    6.16
   4   1   0   37.00    8.63
  -4  -1  -1   28.86    8.42
   4  -1   1   29.71    6.21
  -4   1  -1   27.10    8.20
   4   1   1   28.39    8.57
  -4  -1  -2   16.41    5.94
   4  -1   2   15.67    6.06
  -4   1  -2   17.01    5.79
   4   1   2   17.52    6.08
  -4  -1  -3  165.19    7.91
   4  -1   3  170.60    7.83
  -4   1  -3  170.26    7.87
   4   1   3  165.93    8.09
  -4  -1  -4   67.57    8.52
   4  -1   4   71.89    8.39
  -4   1  -4   70.08    8.38
   4   1   4   80.69    8.76
  -4  -1  -5    2.61    6.81
   4  -1   5   -0.56    7.04
  -4   1  -5    0.01    6.78
   4  -1   5    0.95    6.75
   4   1   5    5.59    9.95
   4  -1   6  211.01   11.33
  -4  -1  -6  213.24    9.39
   4  -1   6  215.58   11.42
  -4   1  -6  227.15   11.11
   4   1   6  208.49    9.43
   4  -1   7   -3.51    9.68
  -4  -1  -7   -1.14    9.48
   4  -1   7   -1.41    7.02
  -4   1  -7   -0.29    6.69
   4   1   7    5.48    6.87
   4  -1   8  299.39   12.15
  -4  -1  -8  306.67   10.18
  -4   1  -8  326.40   12.06
   4  -1   8  321.06   11.99
   4   1   8  299.59   10.32
   4  -1   9  136.51    8.27
   4  -1   9  131.15   10.49
  -4  -1  -9  128.54   10.67
  -4   1  -9  129.98    8.04
   4   1   9  129.01   10.92
   4   1  10   63.81    7.67
   4  -1  10   71.57    7.52
  -4  -1 -10   66.34    7.58
   4  -1  10   74.50   10.13
  -4   1 -10   80.61    9.86
   4   1  11    9.26    8.60
   4  -1  11   14.56    8.46
  -4  -1 -11   17.11   11.83
  -4   1 -11   13.95    8.35
   4  -1  11   12.17    8.45
   4   1  12    0.75    8.62
   4  -1  12   -7.61   12.04
   4  -1  12    1.80   11.88
  -4  -1 -12    8.24   11.71
   4  -1  13  151.97    9.93
   4  -1  13  153.18    9.97
  -4  -1 -13  171.61   10.25
   4   1  13  158.03   10.28
   4   1  13  158.45   13.35
   4   1  14    8.52   14.66
   4  -1  14   -0.13   14.64
   4  -1  14    6.64   10.25
  -4  -1 -14    0.69   14.62
   4   1  14   -4.18   10.55
   4  -1  15    4.74   14.75
  -4  -1 -15    8.42   10.34
   4  -1  15   -5.26   14.98
   4   1  15    8.82   10.44
   4   1  15   -6.36   10.57
   4  -1  16   42.73   13.05
   4   1  16   42.82   18.34
  -4  -1 -16   44.20   18.19
   4  -1  16   31.39   12.96
   4   1  16   43.20   13.14
   4  -1  17   76.04   13.32
  -4  -1 -17   62.15   13.61
   4  -1  17   62.11   18.75
   4   1  17   60.68   18.89
   4   1  17   76.93   13.52
   4  -1  18   16.82   15.17
   4   1  18   -1.58   21.53
   4   1  18   -4.94   21.86
   4  -1  18  -17.93   21.98
   4  -2   0  404.29   10.47
  -4   2   0  427.70   10.60
   4   2   0  428.35   10.69
  -4  -2   0  435.29   10.56
   4  -2   0  414.78   10.56
   4  -2   1   14.79    9.97
   4  -2   1   20.41    9.76
  -4   2  -1   19.98    9.56
   4   2   1   16.38   10.09
  -4  -2  -1   13.72    7.13
  -4  -2  -2  124.76   10.90
   4  -2   2  112.52    8.25
   4  -2   2  114.16    8.23
  -4   2  -2  120.74    8.12
   4   2   2  109.33    8.37
  -4  -2  -3  209.20   11.48
   4  -2   3  190.71   11.27
   4  -2   3  196.02    9.05
  -4   2  -3  195.82    8.91
   4   2   3  193.29    9.39
  -4  -2  -4   60.86    7.56
   4  -2   4   55.57    7.70
  -4   2  -4   63.92    7.48
   4  -2   4   59.63    7.67
   4   2   4   64.07    7.80
  -4  -2  -5 1021.58   17.00
   4  -2   5 1003.92   14.59
  -4   2  -5 1029.77   14.66
   4   2   5 1006.81   15.36
   4  -2   5  976.74   14.27
  -4  -2  -6   -2.36    6.84
   4  -2   6   -1.32    6.82
  -4   2  -6    0.61    6.63
   4   2   6   -0.36    6.99
   4  -2   6    0.45    6.78
   4  -2   7  242.23    9.06
  -4  -2  -7  253.99   11.73
   4  -2   7  237.44    9.19
   4   2   7  252.52   11.96
   4  -2   8  128.30    8.13
  -4  -2  -8  141.21   10.77
   4  -2   8  133.76    8.23
   4   2   8  134.09    8.48
  -4  -2  -9  354.97   11.99
   4  -2   9  357.72   11.13
   4  -2   9  351.43   13.98
   4   2   9  358.42   14.91
  -4  -2 -10  173.64   13.30
   4  -2  10  171.32   10.01
   4  -2  10  180.50    9.82
   4   2  10  164.98   10.32
   4  -2  11   99.29    9.24
  -4  -2 -11   98.40   12.66
   4  -2  11   96.84    9.35
   4   2  11  100.17    9.61
   4  -2  12   48.32    9.15
  -4  -2 -12   57.07   12.47
   4  -2  12   59.95   12.39
   4   2  12   55.79    9.13
   4  -2  13   -0.65   14.80
  -4  -2 -13    1.68   10.40
   4  -2  13    7.71   14.69
   4   2  13   16.60   14.66
   4  -2  14    6.43   10.57
  -4  -2 -14    3.44   10.47
   4   2  14   14.42   14.92
   4  -2  14   16.52   10.44
   4   2  15   -1.64   10.67
   4  -2  15   -2.64   12.78
  -4  -2 -15    8.70   16.35
   4   2  15    3.49   12.60
   4  -2  15   -6.32   10.58
   4  -2  16   -4.58   18.11
   4   2  16    9.57   18.20
   4  -2  16    6.55   18.31
  -4  -2 -16   14.96   17.90
   4   2  16    4.73   18.39
   4   2  17   -4.43   20.02
   4  -2  17    2.59   15.36
   4  -2  17    3.65   21.45
  -4  -2 -17    1.27   21.29
   4   2  17   -9.51   21.80
   4   3   0   18.10    7.17
   4  -3   0   23.01    9.69
   4  -3   0   27.97    9.68
  -4  -3   0   23.39    7.08
   4   3   1    6.31    6.94
   4  -3   1    6.40    6.82
   4  -3   1    4.23    6.93
  -4  -3  -1    4.19    9.91
   4   3   2  211.15    9.09
   4  -3   2  235.17   11.43
   4  -3   2  226.53    9.08
  -4  -3  -2  221.88   11.50
   4  -3   3  166.22   11.03
   4   3   3  175.39    8.73
   4  -3   3  176.49   11.02
  -4  -3  -3  165.40    8.58
  -4  -3  -4   11.53    6.95
   4  -3   4    7.95    6.92
   4   3   4   12.27    6.93
   4  -3   4   10.13    6.95
  -4  -3  -5   13.85    9.74
   4  -3   5    8.85    6.81
   4   3   5    9.33    7.00
   4  -3   5    9.51    9.65
  -4  -3  -6   24.93    8.75
   4  -3   6   28.44   11.94
   4   3   6   19.05   12.35
   4  -3   6   21.34    8.65
  -4  -3  -7  685.26   16.75
   4  -3   7  670.99   15.83
   4   3   7  667.29   14.10
   4  -3   7  680.78   15.72
  -4  -3  -8  151.88   10.10
   4  -3   8  155.11    9.71
   4   3   8  150.06   13.43
   4  -3   8  160.19   12.92
  -4  -3  -9  301.56   11.47
   4  -3   9  303.29   10.77
   4   3   9  307.21   11.69
   4  -3   9  331.44   11.02
  -4  -3 -10  321.94   14.30
   4  -3  10  287.92   13.82
   4   3  10  307.74   11.75
   4  -3  10  291.15   10.71
   4  -3  11  228.01   11.74
   4   3  11  210.65   12.54
  -4  -3 -11  207.67   16.32
   4  -3  11  210.36   11.78
   4  -3  12   17.46   14.77
  -4  -3 -12   15.44   14.83
   4  -3  12    4.45   10.59
   4   3  12   12.28   10.60
   4  -3  13   59.58   15.22
  -4  -3 -13   60.71   15.37
   4  -3  13   57.77   14.96
   4   3  13   55.74   15.47
   4  -3  14  -17.59   18.07
   4  -3  14    6.83   12.61
  -4  -3 -14    0.98   18.02
   4   3  14    4.80   17.86
   4  -3  15   34.07   18.23
   4  -3  15   33.35   13.05
  -4  -3 -15   29.53   18.65
   4   3  15   28.24   13.25
   4  -3  16   31.26   15.70
   4  -3  16   29.22   21.86
  -4  -3 -16   24.22   15.88
   4   3  16   32.18   22.11
   4  -4   0  633.80   16.09
   4   4   0  670.21   15.92
   4  -4   0  639.13   13.28
  -4  -4   0  657.56   13.36
   4  -4   1   -7.04   12.17
   4   4   1   -3.85   12.08
   4  -4   1   -3.42   12.04
  -4  -4  -1    5.86   11.93
   4  -4   2   23.77   12.21
   4   4   2   33.10    8.57
   4  -4   2   30.87   12.02
  -4  -4  -2   18.54    8.69
   4  -4   3   -5.99   12.10
   4   4   3    0.94    8.42
   4  -4   3    0.71   11.98
  -4  -4  -3   -2.32    8.51
   4  -4   4    4.55    8.51
   4   4   4    3.90   12.13
   4  -4   4    6.55   11.89
  -4  -4  -4    7.27    8.63
   4  -4   5   48.73    9.07
   4   4   5   49.37    8.89
   4  -4   5   48.77   12.24
  -4  -4  -5   52.96   12.40
  -4  -4  -6   -3.88   12.17
   4  -4   6    2.66    8.71
   4   4   6    3.34   12.03
   4  -4   6   -0.91   12.08
  -4  -4  -7    5.93    8.59
   4  -4   7   13.36   13.61
   4   4   7    2.65    8.75
   4  -4   7   10.35   10.14
  -4  -4  -8   56.37   15.15
   4  -4   8   66.63   10.70
   4   4   8   57.18   11.10
   4  -4   8   62.57   10.68
  -4  -4  -9   11.44   10.35
   4  -4   9    2.64   14.72
   4   4   9    7.93   14.80
   4  -4   9   -0.01   14.74
  -4  -4 -10    2.86   10.49
   4  -4  10   -1.92   10.54
   4   4  10    1.66   14.76
   4  -4  10   -3.33   10.40
  -4  -4 -11   61.60   18.63
   4  -4  11   53.47   13.16
   4   4  11   64.93   18.12
   4  -4  11   34.91   18.16
  -4  -4 -12   25.87   18.23
   4   4  12   17.69   13.05
   4  -4  12   24.84   18.03
   4  -4  12   16.31   12.80
  -4  -4 -13    6.18   18.24
   4   4  13    5.13   18.46
   4  -4  13    3.52   18.06
   4  -4  13    2.38   12.82
   4  -4  14   15.24   15.54
   4  -5   0    1.98   14.55
   4  -5   0   10.30   14.68
  -4  -5   0    0.52   14.81
   4   5   0   -2.31   10.26
   4   5   1  107.36   11.30
   4  -5   1  121.29   11.16
   4  -5   1  111.86   11.15
  -4  -5  -1  126.36   11.29
   4   5   2   37.14   14.96
   4  -5   2   31.18   10.82
   4  -5   2   34.04   10.54
  -4  -5  -2   32.47   15.13
   4   5   3    2.10   10.44
   4  -5   3    4.26   10.34
   4  -5   3   -6.36   10.48
  -4  -5  -3  -10.42   10.74
   4   5   4  185.54   16.03
   4  -5   4  183.85   15.55
   4  -5   4  166.37   11.57
  -4  -5  -4  172.80   12.02
   4   5   5   11.24   14.85
   4  -5   5    4.12   10.71
   4  -5   5    5.99   10.52
  -4  -5  -5    8.97   10.49
   4   5   6   20.71   10.74
   4  -5   6   18.29   10.71
   4  -5   6   18.03   10.72
  -4  -5  -6   21.00   10.74
  -4  -5  -7    3.50   18.25
   4   5   7    5.61   12.94
   4  -5   7   16.21   12.62
   4  -5   7    5.80   17.96
  -4  -5  -8   11.81   18.15
   4   5   8   13.59   12.90
   4  -5   8    5.91   12.79
   4  -5   8   -7.77   18.13
   4   5   9    2.84   12.98
  -4  -5  -9   -0.86   13.06
   4  -5   9  -13.79   13.21
   4  -5   9   -3.28   13.09
   4   5  10   13.83   15.31
  -4  -5 -10    8.67   21.56
   4  -5  10   12.69   15.12
   4  -5  10    9.63   15.47
   4  -6   0  -14.07   12.96
  -4  -6   0  -12.01   18.45
   4  -6   0   -6.83   18.46
   4   6   0  -11.84   18.43
   4  -6   1   27.29   13.01
   4  -6   1   22.14   13.06
  -4  -6  -1   12.96   18.65
   4   6   1   26.03   13.02
   4  -6   2   -1.21   19.94
   4  -6   2    9.82   20.15
   4   6   2   -2.59   20.23
  -4  -6  -2   26.29   13.02
   4  -6   3   -0.13   21.41
   4  -6   3   -2.98   15.15
   4   6   3    5.99   15.45
  -4  -6  -3    5.81   21.59
   4  -6   4   99.91   21.94
   4  -6   4   94.43   15.84
   4   6   4  113.54   15.72
  -4  -6  -4   80.28   16.07
   5   0   0  939.20   14.61
  -5   0   0  910.96   14.41
   5   0   1   -0.17    6.93
  -5   0  -1   -1.19    6.80
   5   0   2   25.60    7.39
  -5   0  -2   24.76    9.89
   5   0   3   -0.14    6.89
  -5   0  -3   -2.81    6.73
   5   0   4  470.80   11.20
  -5   0  -4  475.06   10.99
   5   0   5   -2.03    9.77
  -5   0  -5    1.89    9.41
   5   0   6   10.47    6.96
  -5   0  -6   10.72    6.77
   5   0   7    1.36    9.64
  -5   0  -7    0.44    6.66
   5   0   8   32.83    7.18
  -5   0  -8   28.85    9.65
   5   0   9    2.23    8.43
  -5   0  -9    4.56   11.76
   5   0  10  633.52   13.46
  -5   0 -10  678.29   13.59
   5   0  11    2.64    8.67
  -5   0 -11   -3.94    8.49
   5   0  11   -7.83    8.68
   5   0  12  122.80   15.22
   5   0  12  114.82   11.13
  -5   0 -12  116.96   11.08
   5   0  13    1.82   10.46
   5   0  13   -8.49   10.64
  -5   0 -13    2.63   10.42
   5   0  14   57.58   10.83
   5   0  14   62.33   15.26
  -5   0 -14   49.01   15.32
   5   0  15   -4.07   18.09
  -5   0 -15   -3.72   17.97
   5   0  15   -5.29   18.24
   5   0  16   10.21   18.48
   5   0  16    6.60   13.21
  -5  -1   0   48.75    7.39
   5  -1   0   49.77    7.47
  -5   1   0   47.52    9.88
   5   1   0   45.33    7.60
  -5  -1  -1  126.26    8.15
   5  -1   1  125.80    8.47
  -5   1  -1  137.05   10.51
   5   1   1  124.08   10.90
   5  -1   2   86.40    8.19
  -5  -1  -2  110.28    8.04
  -5   1  -2  100.05    7.80
   5   1   2  104.37    8.05
   5  -1   3   39.49    7.41
  -5  -1  -3   43.28    9.92
  -5   1  -3   40.86    7.14
   5   1   3   34.40    7.51
   5  -1   4  250.36   11.71
  -5  -1  -4  248.92   11.47
  -5   1  -4  259.24   11.50
   5   1   4  241.10    9.34
   5  -1   5   -1.27    6.93
  -5  -1  -5   -2.83    9.49
  -5   1  -5    2.82    9.33
   5   1   5   -1.83    9.81
   5  -1   6  106.94    7.87
  -5  -1  -6  113.64   10.50
  -5   1  -6  123.99    7.92
   5  -1   6  111.11    8.00
   5   1   6  115.27    8.12
   5  -1   7   13.74    7.07
  -5  -1  -7   12.33    9.61
   5  -1   7   18.07    9.74
  -5   1  -7   19.20    9.43
   5   1   7   24.77    9.78
   5  -1   8   -0.32   11.98
  -5  -1  -8   11.54   11.92
   5  -1   8    0.82    8.44
  -5   1  -8    7.76    8.37
   5   1   8    6.26    8.58
   5  -1   9    5.83    8.41
  -5  -1  -9   -2.79    8.48
  -5   1  -9    1.09    8.32
   5  -1   9    1.18    8.34
   5   1   9    1.47    8.40
   5  -1  10   -0.37    8.47
   5  -1  10    0.47    8.58
  -5  -1 -10    3.72    8.55
  -5   1 -10    7.35    8.33
   5   1  10   -4.37   12.20
   5  -1  11  110.99    9.49
   5  -1  11  123.90    9.75
  -5  -1 -11  115.40    9.53
  -5   1 -11  121.48    9.50
   5   1  11  120.60   12.99
   5  -1  12   31.80   14.92
  -5  -1 -12   30.14   10.78
  -5   1 -12   32.37   10.52
   5  -1  12   29.33   10.60
   5   1  12   35.77   10.54
   5  -1  13   37.92   10.87
  -5  -1 -13   52.06   10.81
  -5   1 -13   45.20   10.75
   5   1  13   45.52   10.96
   5  -1  13   40.56   10.79
   5  -1  14    8.83   15.05
   5  -1  14    3.16   10.81
   5   1  14   11.43   15.12
  -5  -1 -14    4.86   15.04
   5   1  14   20.08   14.88
   5  -1  15    4.13   12.81
   5  -1  15    1.19   18.11
  -5  -1 -15   -7.81   18.24
   5   1  15   -2.48   18.27
   5   1  15  -10.44   18.20
   5  -1  16    2.19   18.32
   5   1  16    4.05   13.29
   5  -1  16   -2.32   13.18
  -5  -1 -16    9.65   13.08
   5   1  16    3.87   13.12
  -5  -2   0   23.20    7.16
   5  -2   0   19.09    9.80
   5  -2   0   18.84    9.81
  -5   2   0   20.95    9.72
   5   2   0   25.68    7.06
  -5  -2  -1   35.52    7.14
   5  -2   1   31.99    7.28
   5  -2   1   36.32    7.33
  -5   2  -1   36.07    7.18
   5   2   1   33.44    7.26
  -5  -2  -2  119.12   10.80
   5  -2   2  111.42    8.10
  -5   2  -2  112.76    7.86
   5   2   2  118.29   10.86
   5  -2   2  114.87    8.08
  -5  -2  -3   19.52    9.78
   5  -2   3   21.58    9.75
  -5   2  -3   20.86    6.92
   5   2   3   22.98    9.99
   5  -2   3   16.52    7.06
   5  -2   4  680.77   14.27
  -5  -2  -4  689.86   14.47
   5  -2   4  650.82   12.37
  -5   2  -4  712.43   14.14
   5   2   4  666.71   12.69
  -5  -2  -5   -0.70    9.47
   5  -2   5    2.17    6.82
   5  -2   5    5.24    9.63
  -5   2  -5    5.78    9.48
   5   2   5   -0.88    6.96
  -5  -2  -6    5.33    8.42
   5  -2   6    4.36    8.54
   5  -2   6   -0.71   11.01
  -5   2  -6   -1.69   10.71
   5   2   6   -2.67   12.20
  -5  -2  -7   30.09    8.78
   5  -2   7   31.44    8.76
  -5   2  -7   34.60   11.96
   5  -2   7   35.96   11.99
   5   2   7   32.04    8.77
  -5  -2  -8  253.60   10.79
   5  -2   8  238.71   10.50
  -5   2  -8  265.56   13.31
   5   2   8  245.86   13.71
   5  -2   8  256.96   13.52
   5  -2   9    1.79    8.63
   5  -2   9   -1.79    8.50
  -5  -2  -9   -2.48   11.94
   5   2   9    4.33    8.57
   5  -2  10  164.65    9.90
   5  -2  10  139.43    9.71
  -5  -2 -10  148.24   10.10
   5   2  10  149.79    9.95
   5  -2  11   77.79   14.96
   5  -2  11   78.85   10.94
  -5  -2 -11   69.37   11.05
   5   2  11   81.76   11.06
   5  -2  12   22.02   10.47
  -5  -2 -12   19.82   14.80
   5  -2  12   17.88   10.32
   5   2  12   14.13   10.68
   5  -2  13    5.61   14.93
  -5  -2 -13    4.17   10.60
   5  -2  13   11.77   14.91
   5   2  13    4.99   10.52
   5  -2  14    6.83   12.82
  -5  -2 -14   17.58   17.95
   5  -2  14   -3.99   12.84
   5   2  14    2.59   18.29
   5  -2  15   21.94   18.43
  -5  -2 -15   20.33   13.07
   5   2  15    8.56   13.23
   5  -2  15   15.08   13.16
   5  -3   0  269.22   11.93
   5  -3   0  264.47    9.43
   5   3   0  267.67   11.90
  -5  -3   0  260.43    9.45
   5  -3   1   85.82    7.60
   5  -3   1   95.10   10.26
   5   3   1   95.77   11.56
  -5  -3  -1   81.24   10.20
  -5  -3  -2  127.58   12.89
   5  -3   2  121.60    9.52
   5  -3   2  126.27    9.42
   5   3   2  133.30   12.93
  -5  -3  -3  704.65   16.47
   5  -3   3  688.01   16.00
   5  -3   3  688.97   13.30
   5   3   3  679.69   16.10
  -5  -3  -4  281.74   10.78
   5  -3   4  235.65   10.33
   5  -3   4  269.67   13.56
   5   3   4  269.24   10.79
  -5  -3  -5  452.38   14.94
   5  -3   5  438.68   14.49
   5  -3   5  426.35   11.50
   5   3   5  428.68   12.05
  -5  -3  -6 1112.90   18.49
   5  -3   6 1049.00   17.27
   5  -3   6 1080.74   17.67
   5   3   6 1059.16   18.40
  -5  -3  -7   -1.17   12.13
   5  -3   7   -3.03   12.05
   5  -3   7   -2.32    8.76
   5   3   7   -2.37    8.59
  -5  -3  -8   -0.06    8.65
   5  -3   8    4.94   10.20
   5   3   8    4.90   13.36
   5  -3   8    1.56    8.57
  -5  -3  -9    6.55   10.29
   5  -3   9    3.79   10.26
   5   3   9   -3.35   14.70
   5  -3   9    3.97   10.34
  -5  -3 -10   50.53   15.28
   5  -3  10   41.80   10.80
   5   3  10   67.94   15.10
   5  -3  10   61.40   15.15
  -5  -3 -11    3.18   10.66
   5  -3  11   14.24   14.71
   5   3  11    9.82   14.87
   5  -3  11    2.90   14.88
  -5  -3 -12    4.68   17.97
   5  -3  12    1.92   12.68
   5   3  12   -0.26   18.07
   5  -3  12   -6.36   17.95
   5  -3  13    7.10   18.00
  -5  -3 -13   11.57   12.51
   5   3  13    8.27   18.08
   5  -3  13  -21.13   18.40
   5  -3  14   18.77   21.42
   5  -3  14    8.17   15.06
  -5  -3 -14    1.63   15.19
   5   3  14   -1.94   15.45
   5   4   0   49.16   12.52
   5  -4   0   64.42   12.48
  -5  -4   0   66.12    9.15
   5  -4   0   58.82   12.60
   5   4   1   65.31   12.54
   5  -4   1   58.40    9.16
  -5  -4  -1   85.04   12.55
   5  -4   1   68.29   12.56
   5   4   2    9.46    8.49
   5  -4   2    5.44    8.58
   5  -4   2    2.33   12.30
  -5  -4  -2    7.06    8.59
   5   4   3   24.24    8.65
   5  -4   3   12.46   12.16
   5  -4   3   11.90   12.39
  -5  -4  -3   18.50    8.72
  -5  -4  -4   -0.91   14.94
   5   4   4   15.91   14.58
   5  -4   4    3.92   14.62
   5  -4   4    8.43   10.38
  -5  -4  -5    1.66   14.74
   5   4   5    6.47   10.29
   5  -4   5   -1.35   14.81
   5  -4   5    1.16   10.40
  -5  -4  -6   10.48   15.12
   5   4   6   20.31   14.94
   5  -4   6   22.32   14.76
   5  -4   6   13.90   14.94
   5  -4   7    4.58   10.46
  -5  -4  -7   -3.91   14.88
   5   4   7    5.37   14.97
   5  -4   7   -5.96   10.58
   5  -4   8   -6.79   10.60
  -5  -4  -8   -2.18   10.57
   5   4   8   -3.27   10.63
   5  -4   8    6.27   10.55
   5  -4   9   10.57   12.76
  -5  -4  -9   13.57   12.77
   5   4   9    7.60   13.09
   5  -4   9    0.41   12.83
   5  -4  10   41.74   13.13
  -5  -4 -10   51.79   18.53
   5   4  10   46.44   13.24
   5  -4  10   61.22   18.27
   5  -4  11   27.04   18.62
  -5  -4 -11   49.02   13.62
   5  -4  11   49.20   13.32
   5   4  11   50.66   13.56
   5   5   0   72.56   11.10
   5  -5   0   64.28   10.99
   5  -5   0   62.99   15.22
  -5  -5   0   70.91   10.91
   5   5   1   -0.62   10.51
   5  -5   1    5.63   10.47
   5  -5   1    0.66   10.48
  -5  -5  -1    1.16   15.03
   5   5   2   43.71   16.77
   5  -5   2   42.75   13.00
   5  -5   2   50.30   13.03
  -5  -5  -2   55.73   10.92
   5   5   3   39.34   13.03
   5  -5   3   29.22   12.94
   5  -5   3   34.19   13.03
  -5  -5  -3   39.33   18.22
   5   5   4    4.81   12.70
   5  -5   4    4.50   12.88
   5  -5   4   10.48   12.80
  -5  -5  -4    0.27   18.19
  -5  -5  -5   -2.98   13.04
   5   5   5    0.02   18.30
   5  -5   5   -3.42   12.98
   5  -5   5   22.03   12.50
  -5  -5  -6   16.88   13.01
   5   5   6   20.20   13.10
   5  -5   6   13.49   18.49
   5  -5   6   15.35   12.95
  -5  -5  -7   13.03   12.77
   5   5   7   -0.60   15.42
   5  -5   7    6.89   15.17
   5  -5   7   14.76   12.69
  -5  -5  -8  191.81   16.61
   5   5   8  193.79   17.01
   5  -5   8  216.61   16.15
  -6   0   0  911.22   13.82
   6   0   0  906.93   13.99
   6   0   1   -0.04    6.84
  -6   0  -1   -5.26    9.56
   6   0   2   79.59    7.89
  -6   0  -2   78.76    7.50
   6   0   3   -3.30    6.90
  -6   0  -3   -0.58    6.70
   6   0   4   44.30    9.92
  -6   0  -4   39.33    9.63
   6   0   5    0.71    8.48
  -6   0  -5   -4.42    8.50
   6   0   6    3.87   12.12
  -6   0  -6    4.83   11.87
   6   0   7    1.52    8.40
  -6   0  -7   -0.56    8.39
   6   0   8    9.73    8.60
  -6   0  -8   10.05    8.63
   6   0   9   -9.64    8.71
  -6   0  -9   -0.92   12.01
   6   0  10    2.62   10.42
  -6   0 -10    2.02   10.35
   6   0  11    1.10   10.56
  -6   0 -11    1.41   14.51
   6   0  11    1.35   14.81
   6   0  12   22.78   10.88
   6   0  12   25.29   15.20
  -6   0 -12   21.37   15.11
   6   0  13   -0.11   18.09
  -6   0 -13    1.08   12.63
   6   0  13   -3.18   12.66
   6   0  14   37.90   13.09
   6   0  14   26.37   13.29
  -6   0 -14   21.10   13.16
   6  -1   0   65.63   10.22
  -6  -1   0   62.74   10.07
  -6   1   0   72.87   10.05
   6   1   0   69.61    7.58
   6  -1   1    7.60    9.64
  -6  -1  -1   19.60    6.70
  -6   1  -1   12.17    9.43
   6   1   1    6.60    7.10
   6  -1   2  161.37   10.69
  -6  -1  -2  154.68   10.65
  -6   1  -2  143.17   10.50
   6   1   2  152.00    8.41
   6  -1   3   70.52    7.51
  -6  -1  -3   74.89    7.35
  -6   1  -3   70.20    7.64
   6   1   3   71.25    7.67
   6  -1   4   62.31   12.45
  -6  -1  -4   58.96   11.19
  -6   1  -4   68.88    9.02
   6   1   4   58.67   12.64
   6  -1   5   20.68    8.75
  -6  -1  -5   22.18   11.94
  -6   1  -5   20.07    8.52
   6   1   5   31.69   12.07
   6  -1   6  -15.08   12.02
  -6  -1  -6    2.90    8.26
  -6   1  -6   -4.72   11.88
   6   1   6    4.45    8.32
   6  -1   7   -1.37   11.93
  -6  -1  -7    4.16    8.35
  -6   1  -7   16.89    8.22
   6   1   7    3.36    8.56
   6  -1   7   -3.04    8.52
   6  -1   8   58.79   12.22
  -6  -1  -8   60.26   12.26
  -6   1  -8   66.72    8.83
   6  -1   8   49.74    9.19
   6   1   8   61.80   12.31
   6  -1   9   26.86   14.83
  -6  -1  -9   30.50   13.56
  -6   1  -9   22.68   13.52
   6  -1   9   37.14   13.28
   6   1   9   33.46   10.54
   6  -1  10   10.22   10.47
   6  -1  10    8.85   14.61
  -6  -1 -10    3.75   14.78
  -6   1 -10    3.07   10.42
   6   1  10    7.37   10.49
   6  -1  11  107.92   15.53
   6  -1  11  118.65   11.33
  -6  -1 -11   97.71   11.64
  -6   1 -11  103.88   11.32
   6   1  11  113.67   11.18
   6  -1  12   -0.48   12.69
  -6  -1 -12    9.07   12.88
   6  -1  12    0.67   16.55
  -6   1 -12    1.02   16.67
   6   1  12   16.84   16.40
   6  -1  13  114.56   18.86
  -6  -1 -13  125.74   13.79
  -6   1 -13  131.45   13.65
   6  -1  13  130.25   13.57
   6   1  13  122.50   18.80
   6   1  14   -2.37   13.19
   6  -1  14   15.34   18.32
   6  -1  14   -0.96   13.16
  -6  -1 -14    2.80   13.01
   6   1  14   -2.76   13.25
  -6  -2   0    7.96    6.80
   6  -2   0    8.30    6.79
  -6   2   0    3.02    6.71
   6   2   0    5.31    6.91
   6  -2   0    2.82    6.78
  -6  -2  -1  352.85   14.05
   6  -2   1  319.92   11.06
  -6   2  -1  352.07   11.18
   6   2   1  325.98   11.06
   6  -2   1  333.67   11.32
  -6  -2  -2   47.91    8.98
   6  -2   2   47.81   12.34
   6  -2   2   53.61   12.34
  -6   2  -2   41.26   12.28
   6   2   2   46.94    9.02
  -6  -2  -3  177.29    9.66
   6  -2   3  164.86    9.93
  -6   2  -3  200.79   12.81
   6  -2   3  191.26   13.13
   6   2   3  174.21    9.76
  -6  -2  -4    2.32   11.99
   6  -2   4    4.31   12.00
  -6   2  -4    8.02   11.70
   6   2   4    0.38   12.01
   6  -2   4    2.13   12.06
   6  -2   5  680.22   15.83
  -6  -2  -5  726.61   15.88
   6  -2   5  633.72   12.89
  -6   2  -5  672.52   13.16
   6   2   5  677.46   13.35
   6  -2   6  686.75   13.07
   6  -2   6  659.33   12.97
  -6  -2  -6  681.45   16.27
  -6   2  -6  714.41   13.43
   6   2   6  695.05   16.20
   6  -2   7   12.43    8.37
  -6  -2  -7    6.87    8.53
   6  -2   7   -2.99    8.76
  -6   2  -7   -2.99    8.64
   6   2   7   -0.41    8.80
   6  -2   8    8.01   10.24
  -6  -2  -8    4.56   10.29
  -6   2  -8    1.92   14.65
   6  -2   8   -0.64   14.84
   6   2   8    3.41   14.74
   6  -2   9    3.62   10.46
  -6  -2  -9    7.03   10.38
  -6   2  -9    3.15   14.70
   6   2   9   -1.74   14.88
   6  -2   9  -10.14   14.99
   6  -2  10    0.78   14.88
   6  -2  10    2.29   10.40
  -6  -2 -10   -5.65   10.60
   6   2  10    1.42   14.96
   6  -2  11   16.33   16.92
   6  -2  11   43.86   18.02
  -6  -2 -11   31.60   12.87
   6   2  11   24.21   18.33
   6  -2  12   52.94   12.88
   6  -2  12   23.49   13.18
  -6  -2 -12   52.73   18.12
   6   2  12   38.22   18.29
   6  -2  13    1.78   20.03
   6  -2  13    3.15   12.92
  -6  -2 -13   -4.79   18.37
   6   2  13  -11.71   18.47
  -6  -3   0  108.42   12.67
   6  -3   0  113.61    9.34
   6   3   0  111.84   12.64
  -6   3   0  112.76   12.76
   6  -3   0  102.14   12.75
  -6  -3  -1  427.99   11.82
   6  -3   1  398.83   11.60
   6   3   1  411.00   11.42
  -6   3  -1  438.72   11.86
   6  -3   1  423.92   11.83
  -6  -3  -2   23.86   12.32
   6  -3   2   19.13    8.95
   6   3   2   23.26    8.80
  -6   3  -2   23.41    8.72
   6  -3   2   27.26    8.73
  -6  -3  -3   26.94    8.74
   6  -3   3   20.34    8.88
   6  -3   3   24.24   12.15
   6   3   3   23.02    8.93
  -6  -3  -4   52.17    9.08
   6  -3   4   46.01   12.74
   6  -3   4   49.28    9.00
   6   3   4   43.83   12.42
  -6  -3  -5    0.58   14.84
   6  -3   5    5.25   10.60
   6  -3   5   11.41   10.39
   6   3   5    7.15   10.46
  -6  -3  -6   91.30   15.33
   6  -3   6   72.36   11.06
   6  -3   6   80.32   11.19
   6   3   6   75.33   15.20
  -6  -3  -7  342.18   16.86
   6  -3   7  322.97   12.49
   6  -3   7  353.04   16.53
   6   3   7  332.12   12.73
  -6  -3  -8  156.59   15.49
   6  -3   8  134.08   11.36
   6  -3   8  121.95   11.54
   6   3   8  143.45   11.76
  -6  -3  -9   21.77   17.84
   6  -3   9    1.59   12.77
   6  -3   9    2.58   13.07
   6   3   9    7.67   18.18
  -6  -3 -10   23.37   18.60
   6  -3  10   17.95   18.46
   6   3  10   49.71   18.40
   6  -3  10   36.49   13.25
   6  -3  11   32.12   13.01
  -6  -3 -11   28.12   13.13
   6   3  11   37.31   18.47
   6  -3  11   18.91   13.22
   6  -3  12    4.39   15.50
  -6  -3 -12   27.43   15.29
   6   3  12   38.45   21.38
   6  -3  12   19.50   15.38
   6  -4   0   25.59   14.88
   6   4   0   24.87   14.69
   6  -4   0   37.12   10.59
  -6  -4   0   23.85   15.04
   6  -4   1    8.46   10.38
   6   4   1   -2.32   14.83
   6  -4   1    6.53   10.41
  -6  -4  -1    7.73   10.51
  -6  -4  -2   16.98   10.65
   6  -4   2    0.53   15.07
   6   4   2   17.13   10.39
   6  -4   2   14.92   10.63
  -6  -4  -3   14.67   10.84
   6  -4   3   16.29   10.59
   6   4   3   22.19   15.12
   6  -4   3   -0.89   15.03
  -6  -4  -4   15.23   14.81
   6  -4   4   16.64   10.44
   6   4   4   -4.29   10.80
   6  -4   4    6.95   10.50
  -6  -4  -5   37.30   13.08
   6  -4   5   48.63   12.89
   6   4   5   42.06   18.10
   6  -4   5   29.98   16.84
  -6  -4  -6    8.54   12.84
   6  -4   6   14.90   12.79
   6   4   6   13.26   12.72
   6  -4   6   -8.49   13.15
  -6  -4  -7    7.26   12.88
   6  -4   7   -0.39   12.95
   6   4   7    0.03   13.04
   6  -4   7   -1.54   18.21
  -6  -4  -8  199.79   14.12
   6  -4   8  166.28   14.30
   6   4   8  191.87   19.28
   6  -4   8  173.73   14.21
  -6  -4  -9   59.72   15.67
   6  -4   9   22.23   21.88
   6   4   9   52.84   21.86
   6  -4   9   39.60   21.72
   6   5   0    1.85   18.32
   6  -5   0    2.60   12.95
   6  -5   0    9.54   12.59
  -6  -5   0   21.36   18.01
   6  -5   1   12.44   18.23
   6   5   1   14.67   12.86
   6  -5   1    5.32   12.71
  -6  -5  -1    0.87   12.97
   6  -5   2   22.03   18.53
   6   5   2   59.45   18.43
   6  -5   2   39.33   18.33
  -6  -5  -2   48.96   13.12
  -6  -5  -3   -4.84   20.22
   6  -5   3   18.50   15.01
   6   5   3   24.00   14.98
   6  -5   3    8.48   20.06
  -6  -5  -4   13.73   21.81
   6  -5   4    3.52   15.47
   6   5   4   -7.41   22.01
   6  -5   4   18.02   15.23
  -7   0   0  109.08    9.45
   7   0   0  106.98    9.50
  -7   0  -1   -1.90    8.42
   7   0   1   -0.89    8.49
  -7   0  -2   -4.20    8.56
   7   0   2   14.77    8.51
  -7   0  -3  -12.85   12.10
   7   0   3  -10.75   12.07
   7   0   4   40.17    8.80
  -7   0  -4   41.64   12.20
   7   0   5    2.23   12.08
  -7   0  -5   -1.48    8.42
   7   0   6   87.61   11.08
  -7   0  -6  105.05   14.93
   7   0   7   -6.25   14.89
  -7   0  -7    6.61   10.29
   7   0   8  326.30   16.66
  -7   0  -8  351.58   12.54
   7   0   9    0.06   14.91
  -7   0  -9  -13.94   15.00
   7   0  10   -0.98   18.15
  -7   0 -10    7.96   12.54
   7   0  11    3.63   12.85
   7   0  11   17.66   18.10
  -7   0 -11    9.03   17.94
   7   0  12   26.20   15.61
  -7   0 -12   33.97   13.10
   7   0  12   44.50   13.17
   7  -1   0  333.62   11.10
  -7  -1   0  347.77   11.01
  -7   1   0  340.60   11.03
   7   1   0  348.83   11.11
   7  -1   1   45.50   12.32
  -7  -1  -1   37.89   12.48
  -7   1  -1   45.25    8.54
   7   1   1   33.27    8.90
   7  -1   2  356.27   11.11
  -7  -1  -2  362.14   11.08
  -7   1  -2  374.21   11.19
   7   1   2  333.75   11.32
   7  -1   3    7.83    8.63
  -7  -1  -3   13.27    8.52
  -7   1  -3   10.40    8.51
   7   1   3   16.03    8.62
   7  -1   4   22.98   12.07
  -7  -1  -4   21.00   11.95
  -7   1  -4   17.85    8.68
   7   1   4   16.66   12.20
   7  -1   5   27.90    8.92
  -7  -1  -5   30.22    8.92
  -7   1  -5   32.70    8.71
   7   1   5   34.23    8.84
   7  -1   6    0.48   10.42
  -7  -1  -6   -9.72   14.74
  -7   1  -6   -3.18   14.65
   7   1   6    1.02   14.80
   7  -1   7   48.57   10.89
  -7  -1  -7   47.74   10.68
  -7   1  -7   43.84   14.77
   7  -1   7   63.32   15.06
   7   1   7   46.13   15.01
   7  -1   8  115.93   15.50
  -7  -1  -8  123.28   11.22
  -7   1  -8  122.15   11.34
   7  -1   8  122.61   11.37
   7   1   8  109.12   11.40
   7  -1   9    9.15   16.48
  -7  -1  -9    5.24   16.39
   7  -1   9    3.84   10.47
  -7   1  -9    3.51   10.50
   7   1   9    7.86   10.47
   7  -1  10   37.71   13.21
  -7  -1 -10   49.49   13.14
  -7   1 -10   43.58   18.11
   7   1  10   39.08   13.20
   7  -1  10   55.53   18.25
   7  -1  11  -11.71   13.23
   7  -1  11   -4.32   13.09
  -7  -1 -11    2.26   12.72
  -7   1 -11    8.57   12.68
   7   1  11    3.81   12.79
   7  -1  12   -1.69   15.34
   7  -1  12    8.11   15.11
  -7  -1 -12   -2.73   21.55
  -7   1 -12    8.76   15.15
   7   1  12    9.72   15.05
  -7  -2   0  106.59   12.74
   7  -2   0   93.18   12.76
  -7   2   0  104.42    9.16
   7  -2   0  109.38   12.80
   7   2   0   98.49    9.32
   7  -2   1   41.62    8.88
  -7  -2  -1   42.44    8.83
   7  -2   1   33.86   12.55
  -7   2  -1   34.94   12.32
   7   2   1   35.55    9.00
   7  -2   2  254.33   13.65
  -7  -2  -2  306.31   13.78
  -7   2  -2  297.52   10.75
   7   2   2  280.77   10.68
   7  -2   2  288.11   10.87
   7  -2   3  197.79   11.68
  -7  -2  -3  200.43   10.28
   7  -2   3  203.45   10.15
  -7   2  -3  220.46   10.11
   7   2   3  207.74   14.45
   7  -2   4  199.85   16.06
  -7  -2  -4  241.15   15.97
  -7   2  -4  224.66   12.00
   7   2   4  227.06   11.89
   7  -2   4  245.46   11.81
   7  -2   5  136.58   11.23
   7  -2   5  130.89   11.11
  -7  -2  -5  139.16   11.31
  -7   2  -5  137.31   11.43
   7   2   5  118.31   11.19
   7  -2   6    1.93   14.80
   7  -2   6   -4.53   10.47
  -7  -2  -6   -2.39   14.88
  -7   2  -6  -10.92   15.09
   7   2   6   -7.41   10.76
   7  -2   7   28.22   10.72
  -7  -2  -7   28.49   14.99
   7  -2   7   24.02   14.91
  -7   2  -7   47.34   14.73
   7   2   7   13.55   15.16
   7  -2   8    4.89   12.67
  -7  -2  -8   -3.41   12.86
   7  -2   8   -6.41   18.02
  -7   2  -8   10.42   17.85
   7   2   8    2.34   12.85
   7  -2   9   43.13   12.84
  -7  -2  -9   32.15   13.01
  -7   2  -9   45.87   17.98
   7   2   9   25.33   13.21
   7  -2   9   50.54   18.18
   7  -2  10   12.81   12.80
  -7  -2 -10   -4.90   18.35
  -7   2 -10   -0.25   12.98
   7   2  10    0.59   12.91
   7  -2  10   -4.68   13.11
   7  -2  11   10.97   15.45
   7  -2  11   11.69   15.23
  -7  -2 -11   11.33   21.43
   7   2  11   -1.54   15.62
  -7  -3   0   -2.88   14.84
   7  -3   0   13.58   10.27
   7   3   0    8.40   14.78
  -7   3   0    0.74   10.52
   7  -3   0   11.38   10.36
  -7  -3  -1   13.90   10.50
   7  -3   1    2.97   14.76
   7   3   1    7.06   10.57
  -7   3  -1    2.87   14.58
   7  -3   1    8.93   14.66
  -7  -3  -2  121.34   11.44
   7  -3   2  127.17   11.34
   7   3   2  110.27   11.35
  -7   3  -2  129.76   11.23
   7  -3   2  123.85   11.50
  -7  -3  -3   43.35   15.24
   7  -3   3   46.18   14.98
   7   3   3   27.00   15.32
  -7   3  -3   47.35   10.92
   7  -3   3   45.90   10.83
   7  -3   4   76.09   15.66
  -7  -3  -4   88.58   11.23
   7  -3   4   77.53   11.20
   7   3   4  100.49   11.30
   7  -3   5   12.03   12.90
  -7  -3  -5    1.18   12.74
   7  -3   5    8.26   12.71
   7   3   5    8.22   16.38
   7  -3   6   23.49   13.06
  -7  -3  -6   14.56   18.38
   7  -3   6   26.32   12.88
   7   3   6   27.39   12.90
  -7  -3  -7   -7.34   12.85
   7  -3   7    2.17   12.82
   7  -3   7   10.84   18.27
   7   3   7   -7.70   18.40
   7  -3   8    8.08   12.89
  -7  -3  -8   -6.38   12.99
   7  -3   8   -0.18   13.06
   7   3   8   -5.00   18.25
   7  -3   9   -2.54   15.49
  -7  -3  -9   -4.99   15.45
   7  -3   9    0.57   15.43
   7   3   9    0.58   21.79
  -7  -4   0   18.13   18.11
   7  -4   0   13.18   12.81
   7   4   0    9.47   12.75
   7  -4   0   11.87   12.95
  -7  -4  -1   41.96   12.97
   7  -4   1   20.98   13.20
   7   4   1   22.02   18.25
   7  -4   1   42.31   18.49
  -7  -4  -2   97.33   13.29
   7  -4   2   96.62   13.11
   7   4   2   91.61   13.60
   7  -4   2   97.21   13.56
  -7  -4  -3   11.86   18.17
   7  -4   3    5.01   18.27
   7   4   3   -6.48   13.08
   7  -4   3   -1.57   13.10
  -7  -4  -4  322.31   15.14
   7  -4   4  274.77   14.73
   7   4   4  330.52   15.25
   7  -4   4  328.91   19.96
  -7  -4  -5   30.69   21.27
   7  -4   5    7.06   15.19
   7   4   5   21.67   21.45
   7  -4   5   10.05   15.34
  -7  -4  -6   -2.36   15.36
   7  -4   6    9.86   15.14
  -8   0   0   75.07   14.97
   8   0   0   91.52   14.95
  -8   0  -1    2.85   14.47
   8   0   1   -9.26   10.55
  -8   0  -2   10.62   10.42
   8   0   2   11.23   10.51
  -8   0  -3   -8.23   10.67
   8   0   3   -0.55   14.80
  -8   0  -4    0.35   10.49
   8   0   4    6.81   10.48
  -8   0  -5    2.18   10.37
   8   0   5    3.17   14.91
  -8   0  -6   -3.54   17.70
   8   0   6    4.50   12.91
  -8   0  -7    6.75   17.68
   8   0   7   -5.98   12.90
  -8   0  -8   -1.47   12.92
   8   0   8   11.42   13.04
  -8   0  -9   -7.52   21.47
   8   0   9   22.01   15.06
   8  -1   0   35.56   10.66
  -8  -1   0   29.06   10.75
  -8   1   0   38.03   10.53
   8   1   0   31.92   10.59
   8  -1   1  198.20   11.88
  -8  -1  -1  227.84   11.93
  -8   1  -1  222.05   11.85
   8   1   1  216.09   11.76
   8  -1   2   38.76   14.92
  -8  -1  -2   44.42   10.54
  -8   1  -2   31.72   10.52
   8   1   2   28.65   10.66
   8  -1   3    4.56   10.38
  -8  -1  -3    0.63   14.90
  -8   1  -3    2.85   10.30
   8   1   3   -6.88   14.84
   8  -1   4   44.62   15.21
  -8  -1  -4   44.23   15.15
  -8   1  -4   61.66   10.73
   8   1   4   44.46   10.97
   8  -1   5   -2.45   10.84
  -8  -1  -5   -4.25   10.62
  -8   1  -5    4.01   12.69
   8   1   5    3.69   16.61
   8  -1   6  101.33   13.34
  -8  -1  -6   97.97   18.67
  -8   1  -6  117.50   13.33
   8  -1   6   94.18   13.46
   8   1   6   90.98   13.58
   8  -1   7  295.04   14.48
   8  -1   7  297.94   14.71
  -8  -1  -7  309.05   14.35
  -8   1  -7  288.45   14.52
   8   1   7  298.83   14.69
   8  -1   8   57.59   18.66
  -8  -1  -8   38.94   13.55
  -8   1  -8   52.55   13.27
   8   1   8   66.28   13.40
   8  -1   8   54.60   13.40
   8  -1   9   48.82   21.90
  -8  -1  -9   58.52   15.31
  -8   1  -9   26.61   21.93
   8  -1   9   56.25   21.72
   8   1   9   57.41   21.92
   8  -2   0    0.41   10.67
   8  -2   0   10.08   10.31
  -8  -2   0    3.82   10.58
  -8   2   0   -0.70   10.30
   8   2   0   -2.44   10.63
   8  -2   1    3.59   14.88
  -8  -2  -1    2.73   10.55
   8  -2   1   20.23   15.08
  -8   2  -1   14.74   14.69
   8   2   1   11.19   10.52
   8  -2   2   -3.63   10.65
  -8  -2  -2    2.16   14.84
  -8   2  -2    5.52   10.45
   8   2   2  -13.37   15.18
   8  -2   2    5.48   10.61
   8  -2   3   64.75   13.10
  -8  -2  -3   73.69   16.75
   8  -2   3   82.85   12.99
  -8   2  -3   86.91   13.06
   8   2   3   84.85   13.06
   8  -2   4   69.92   13.12
  -8  -2  -4   82.67   13.03
  -8   2  -4   82.54   12.94
   8   2   4   82.43   18.38
   8  -2   4   78.76   13.26
   8  -2   5  139.11   18.73
  -8  -2  -5  138.85   18.75
  -8   2  -5  149.03   18.90
   8   2   5  116.31   13.82
   8  -2   5  140.90   18.83
   8  -2   6    9.74   18.43
   8  -2   6  -23.22   18.58
  -8  -2  -6    8.07   12.95
  -8   2  -6   11.68   18.23
   8   2   6   24.49   18.14
   8  -2   7   20.80   21.31
  -8  -2  -7    4.32   19.89
   8  -2   7   27.33   20.08
  -8   2  -7   -0.52   19.91
   8   2   7   14.14   20.00
   8  -2   8    6.90   15.25
  -8  -3   0   28.50   12.82
   8  -3   0   38.87   12.87
   8   3   0   12.49   13.28
  -8   3   0   34.56   18.21
   8  -3   0   34.28   18.30
  -8  -3  -1   23.56   12.82
   8  -3   1   -1.97   18.36
   8   3   1   30.06   18.38
  -8   3  -1   13.12   13.23
   8  -3   1   25.77   12.98
   8  -3   2   80.39   13.42
  -8  -3  -2   77.65   18.47
   8   3   2   75.63   13.47
  -8   3  -2   72.14   18.77
   8  -3   2   71.35   18.98
   8  -3   3  149.44   19.14
  -8  -3  -3  153.30   13.81
   8   3   3  153.39   19.09
  -8   3  -3  184.99   13.92
   8  -3   3  136.11   14.23
   8  -3   4  -12.36   15.24
   8  -3   4   -8.56   13.03
  -8  -3  -4   14.56   12.75
   8   3   4   -6.35   15.09
  -8   3  -4  -14.20   15.27
   8  -3   5   25.71   21.84
   8  -3   5   25.54   15.37
  -8  -3  -5   17.57   21.82
   8   3   5   44.91   21.54
  -9   0   0   15.12   17.73
   9   0   0   24.31   17.87
  -9   0  -1    4.83   17.86
   9   0   1  -16.22   18.12
  -9   0  -2   19.66   18.17
   9   0   2   13.54   13.13
  -9   0  -3   16.33   17.97
   9   0   3  -22.14   18.42
  -9   0  -4  -15.30   19.85
   9   0   4    3.80   13.04
  -9   0  -5  -11.74   21.31
   9   0   5   -2.15   15.30
  -9  -1   0    5.30   12.82
  -9   1   0    8.16   12.56
   9   1   0    7.21   12.94
   9  -1   0   -1.78   18.37
  -9  -1  -1   18.52   13.08
  -9   1  -1   15.88   12.79
   9   1   1   22.61   13.06
   9  -1   1   17.41   12.97
   9  -1   2   77.25   13.24
  -9  -1  -2   71.77   18.32
  -9   1  -2   79.39   12.86
   9   1   2   79.50   18.53
   9  -1   3   20.96   18.27
  -9  -1  -3   -1.04   18.30
  -9   1  -3   21.25   12.91
   9   1   3   18.87   13.09
   9  -1   4   10.76   15.03
  -9  -1  -4   16.26   21.06
  -9   1  -4   -1.23   21.46
   9   1   4    5.40   21.43
   9  -2   0    3.92   12.85
  -9  -2   0   -2.19   12.86
  -9   2   0   -8.15   18.28
   9  -2   0    8.27   18.28
   9   2   0   21.19   17.98
   9  -2   1   16.99   19.96
  -9  -2  -1    2.50   15.12
  -9   2  -1   17.29   15.15
   9   2   1   10.44   15.12
   9  -2   1    6.81   15.21
   9  -2   2  -12.22   15.42
   9  -2   2    2.37   21.67
  -9  -2  -2   -3.16   15.17
  -9   2  -2   12.55   21.40
   9   2   2   -5.22   15.44
  -9  -2  -3   24.43   15.49
;
_shelx_hkl_checksum     6171
_shelx_res_file
;
TITL  DC25NICL2 IPDS  -120DEGC
    G:\00_H2L5-Hgcomplex\H2L5\mulabs\Dc25.res
    created by SHELXL-2016/6 at 20:27:20 on 13-Apr-2017
CELL  0.71073  8.07690  5.60760 18.37240 90.00000 100.78100 90.00000
ZERR 2  0.00090  0.00070  0.00180  0.00000  0.01200  0.00000
LATT 1
SYMM -X, Y+ 0.50000, -Z+ 0.50000
SFAC C H N O
UNIT 36 32 12 4
TEMP -120
L.S. 9
fmap 2
plan 10
bond $h
HTAB
EQIV $2 -X, Y-1/2, -Z+3/2
HTAB N2 N3_$2
CONF
ACTA
WGHT    0.045600
EXTI    0.028987
FVAR       1.02508
N1    3    0.057989    0.057399    0.935131    11.00000    0.02630    0.02706 =
         0.02326    0.00066    0.00012    0.00052
N2    3   -0.057301    0.448351    0.856019    11.00000    0.02820    0.02820 =
         0.02399    0.00403    0.00011    0.00380
H2N   2    0.030529    0.365966    0.848502    11.00000    0.04543
N3    3   -0.265737    0.752617    0.686755    11.00000    0.02865    0.02687 =
         0.02557    0.00332    0.00235    0.00204
O1    4   -0.245579    0.517366    0.931459    11.00000    0.02938    0.03383 =
         0.03711    0.00485    0.00513    0.00679
C1    1   -0.060370    0.187182    0.959090    11.00000    0.02159    0.02487 =
         0.02100   -0.00148   -0.00184   -0.00272
C2    1    0.117705   -0.129925    0.976511    11.00000    0.02438    0.02687 =
         0.02569   -0.00240    0.00063    0.00226
AFIX  43
H2A   2    0.201781   -0.226769    0.961478    11.00000   -1.20000
AFIX   0
C3    1   -0.130344    0.400449    0.914013    11.00000    0.02293    0.02624 =
         0.02397   -0.00061   -0.00264   -0.00193
C4    1   -0.109761    0.645241    0.806069    11.00000    0.02979    0.02595 =
         0.02652    0.00359   -0.00121   -0.00191
AFIX  23
H4A   2   -0.009417    0.709655    0.789038    11.00000   -1.20000
H4B   2   -0.155051    0.773295    0.833863    11.00000   -1.20000
AFIX   0
C5    1   -0.241219    0.582549    0.738940    11.00000    0.02069    0.02430 =
         0.02218    0.00013    0.00464    0.00317
C6    1   -0.330244    0.370424    0.731681    11.00000    0.02827    0.02699 =
         0.02785    0.00221    0.00476   -0.00131
AFIX  43
H6    2   -0.308875    0.252378    0.769361    11.00000   -1.20000
AFIX   0
C7    1   -0.450975    0.333131    0.668582    11.00000    0.02470    0.03408 =
         0.03647   -0.00713    0.00582   -0.00534
AFIX  43
H7    2   -0.513660    0.188834    0.662344    11.00000   -1.20000
AFIX   0
C8    1   -0.479036    0.506769    0.615211    11.00000    0.02446    0.04327 =
         0.02673   -0.00574   -0.00144    0.00105
AFIX  43
H8    2   -0.561978    0.485946    0.571644    11.00000   -1.20000
AFIX   0
C9    1   -0.384009    0.712536    0.626233    11.00000    0.03315    0.03802 =
         0.02576    0.00494   -0.00136    0.00617
AFIX  43
H9    2   -0.403298    0.832226    0.589013    11.00000   -1.20000
AFIX   0
HKLF 4
REM   DC25NICL2 IPDS  -120DEGC
REM R1 =  0.0316 for    1024 Fo > 4sig(Fo)  and  0.0583 for all    1574 data
REM    123 parameters refined using      0 restraints
END
WGHT      0.0456      0.0000
REM Instructions for potential hydrogen bonds
HTAB N2 N3_$2
REM Highest difference peak  0.157,  deepest hole -0.147,  1-sigma level  0.044
Q1    1  -0.2777  0.0099  0.7399  11.00000  0.05    0.16
Q2    1  -0.1841  0.9587  0.7616  11.00000  0.05    0.15
Q3    1  -0.2750  0.1382  0.7568  11.00000  0.05    0.15
Q4    1  -0.4633  0.6041  0.6234  11.00000  0.05    0.13
Q5    1  -0.4128  0.3943  0.6343  11.00000  0.05    0.13
Q6    1  -0.2226  0.8882  0.7093  11.00000  0.05    0.13
Q7    1  -0.3327  0.6065  0.9755  11.00000  0.05    0.12
Q8    1  -0.3333  0.4054  0.9796  11.00000  0.05    0.12
Q9    1  -0.3688  0.4234  0.9665  11.00000  0.05    0.12
Q10   1  -0.3167  0.5132  0.9284  11.00000  0.05    0.12
;
_shelx_res_checksum     65664
data_II
_audit_creation_method     'SHELXL-2016/6'
_chemical_name_systematic
;\
3,6-Dimethyl-<i>N</i>^2^,<i>N</i>^5^-bis(pyridin-2-ylmethyl)pyrazine-2,5-\
dicarboxamide
;
_chemical_name_common     ?
_chemical_formula_moiety     'C20 H20 N6 O2'
_chemical_formula_sum     'C20 H20 N6 O2'
_chemical_formula_iupac     'C20 H20 N6 O2'
_chemical_formula_weight     376.42
_chemical_melting_point     ?
_shelx_space_group_comment
;
The symmetry employed for this shelxl refinement is uniquely defined
by the following loop, which should always be used as a source of
symmetry information in preference to the above space-group names.
They are only intended as comments.
;
_space_group_crystal_system     monoclinic
_space_group_name_H-M_alt     'P 21/n'
_space_group_name_Hall     '-P 2yn'
loop_
    _space_group_symop_operation_xyz
    'x, y, z'
    '-x+1/2, y+1/2, -z+1/2'
    '-x, -y, -z'
    'x-1/2, -y-1/2, z-1/2'
_cell_length_a     8.7271(5)
_cell_length_b     5.2950(4)
_cell_length_c     20.1403(13)
_cell_angle_alpha     90
_cell_angle_beta     99.834(6)
_cell_angle_gamma     90
_cell_volume     917.01(11)
_cell_formula_units_Z     2
_cell_measurement_reflns_used     22
_cell_measurement_theta_min     20.40
_cell_measurement_theta_max     32.00
_cell_measurement_temperature     293(2)
_exptl_crystal_description     rod
_exptl_crystal_colour     colourless
_exptl_crystal_size_max     0.46
_exptl_crystal_size_mid     0.19
_exptl_crystal_size_min     0.19
_exptl_crystal_density_diffrn     1.363
_exptl_crystal_density_meas     ?
_exptl_crystal_density_method     ?
_exptl_crystal_F_000     396
_exptl_absorpt_coefficient_mu     0.754
_exptl_absorpt_correction_type     multi-scan
_exptl_absorpt_process_details
;
(MULABS; Spek, 2009)
;
_shelx_estimated_absorpt_T_min     ?
_shelx_estimated_absorpt_T_max     ?
_exptl_absorpt_correction_T_min     0.955
_exptl_absorpt_correction_T_max     1.000
_diffrn_ambient_temperature     293(2)
_diffrn_radiation_type     CuK\a
_diffrn_radiation_wavelength     1.54186
_diffrn_radiation_source     'fine-focus sealed tube'
_diffrn_radiation_monochromator     'plane graphite'
_diffrn_measurement_device     'Stoe--Siemens AED2 four-circle'
_diffrn_measurement_method     '\w/2\q scans'
_diffrn_detector_area_resol_mean     ?
_diffrn_reflns_number     2576
_diffrn_reflns_av_R_equivalents     0.0150
_diffrn_reflns_theta_min     4.456
_diffrn_reflns_theta_max     59.574
_diffrn_reflns_theta_full     59.574
_diffrn_measured_fraction_theta_max     1.000
_diffrn_measured_fraction_theta_full     1.000
_diffrn_reflns_limit_h_min     -9
_diffrn_reflns_limit_h_max     9
_diffrn_reflns_limit_k_min     0
_diffrn_reflns_limit_k_max     5
_diffrn_reflns_limit_l_min     -22
_diffrn_reflns_limit_l_max     22
_diffrn_standards_number     2
_diffrn_standards_interval_count     ?
_diffrn_standards_interval_time     60
_diffrn_standards_decay_%     2
_refine_special_details     ?
_reflns_number_total     1345
_reflns_number_gt     1226
_reflns_threshold_expression     'I > 2\s(I)'
_refine_ls_structure_factor_coef     Fsqd
_refine_ls_matrix_type     full
_refine_ls_R_factor_all     0.0393
_refine_ls_R_factor_gt     0.0354
_refine_ls_wR_factor_gt     0.0915
_refine_ls_wR_factor_ref     0.0946
_refine_ls_goodness_of_fit_ref     1.051
_refine_ls_restrained_S_all     1.051
_refine_ls_number_reflns     1345
_refine_ls_number_parameters     133
_refine_ls_number_restraints     0
_refine_ls_hydrogen_treatment     mixed
_refine_ls_weighting_scheme     calc
_refine_ls_weighting_details
              'w=1/[\s^2^(Fo^2^)+(0.0453P)^2^+0.2943P] where P=(Fo^2^+2Fc^2^)/3'
_atom_sites_solution_hydrogens     mixed
_atom_sites_solution_primary     direct
_atom_sites_solution_secondary     difmap
_refine_ls_shift/su_max     0.000
_refine_ls_shift/su_mean     0.000
_refine_diff_density_max     0.177
_refine_diff_density_min     -0.124
_refine_ls_extinction_method
;
SHELXL2016 (Sheldrick, 2015)
;
_refine_ls_extinction_coef     0.0124(10)
_refine_ls_extinction_expression
                                  'Fc^*^=kFc[1+0.001xFc^2^\l^3^/sin(2\q)]^-1/4^'
loop_
    _atom_type_symbol
    _atom_type_description
    _atom_type_scat_dispersion_real
    _atom_type_scat_dispersion_imag
    _atom_type_scat_source
    'C' 'C' 0.0181 0.0091
                         'International Tables Vol C Tables 4.2.6.8 and 6.1.1.4'
    'H' 'H' 0.0000 0.0000
                         'International Tables Vol C Tables 4.2.6.8 and 6.1.1.4'
    'N' 'N' 0.0311 0.0180
                         'International Tables Vol C Tables 4.2.6.8 and 6.1.1.4'
    'O' 'O' 0.0492 0.0322
                         'International Tables Vol C Tables 4.2.6.8 and 6.1.1.4'
_computing_data_collection
;
<i>STADI4</i> (Stoe & Cie, 1997)
;
_computing_cell_refinement
;
<i>STADI4</i> (Stoe & Cie, 1997)
;
_computing_data_reduction
;
X-RED (Stoe & Cie, 1997)
;
_computing_structure_solution
;
SHELXS97 (Sheldrick, 2008)
;
_computing_structure_refinement
;
SHELXL2014 (Sheldrick, 2015)
;
_computing_molecular_graphics
;
PLATON (Spek, 2009) and Mercury (Macrae <i>et al.</i>,  2008)
;
_computing_publication_material
;
SHELXL2016 (Sheldrick, 2015), PLATON (Spek, 2009)
and publCIF (Westrip, 2010)
;
loop_
    _atom_site_type_symbol
    _atom_site_label
    _atom_site_fract_x
    _atom_site_fract_y
    _atom_site_fract_z
    _atom_site_U_iso_or_equiv
    _atom_site_adp_type
    _atom_site_calc_flag
    _atom_site_occupancy
    _atom_site_disorder_assembly
    _atom_site_disorder_group
    O O1 1.12510(14) 0.4700(3) 0.90448(6) 0.0615(4) Uani d 1 . .
    N N1 0.88491(14) 0.9651(3) 0.94504(6) 0.0422(4) Uani d 1 . .
    N N2 0.89518(17) 0.6199(3) 0.85116(7) 0.0466(4) Uani d 1 . .
    H H2N 0.818(2) 0.714(4) 0.8529(10) 0.061(6) Uiso d 1 . .
    N N3 0.94177(16) 0.3148(3) 0.69204(7) 0.0503(4) Uani d 1 . .
    C C1 1.01225(18) 0.8206(3) 0.95440(8) 0.0399(4) Uani d 1 . .
    C C2 0.86917(18) 1.1468(3) 0.98964(8) 0.0408(4) Uani d 1 . .
    C C3 1.01729(18) 0.6201(3) 0.90156(8) 0.0432(4) Uani d 1 . .
    C C4 0.87726(19) 0.4317(3) 0.79852(8) 0.0453(4) Uani d 1 . .
    H H4A 0.767587 0.416493 0.779865 0.054 Uiso calc 1 . .
    H H4B 0.911490 0.270168 0.818461 0.054 Uiso calc 1 . .
    C C5 0.96522(17) 0.4847(3) 0.74167(8) 0.0381(4) Uani d 1 . .
    C C6 1.06331(19) 0.6880(3) 0.74049(9) 0.0466(5) Uani d 1 . .
    H H6 1.074867 0.807192 0.774909 0.056 Uiso calc 1 . .
    C C7 1.14401(19) 0.7128(4) 0.68778(9) 0.0514(5) Uani d 1 . .
    H H7 1.210827 0.848639 0.686234 0.062 Uiso calc 1 . .
    C C8 1.1248(2) 0.5356(4) 0.63781(9) 0.0529(5) Uani d 1 . .
    H H8 1.179711 0.545797 0.602164 0.064 Uiso calc 1 . .
    C C9 1.0223(2) 0.3422(4) 0.64172(9) 0.0577(5) Uani d 1 . .
    H H9 1.008001 0.223016 0.607303 0.069 Uiso calc 1 . .
    C C10 0.7223(2) 1.3002(4) 0.97432(9) 0.0539(5) Uani d 1 . .
    H H10A 0.672121 1.267830 0.928884 0.081 Uiso calc 1 . .
    H H10B 0.747288 1.476475 0.979389 0.081 Uiso calc 1 . .
    H H10C 0.653830 1.254180 1.004892 0.081 Uiso calc 1 . .
loop_
    _atom_site_aniso_label
    _atom_site_aniso_U_11
    _atom_site_aniso_U_22
    _atom_site_aniso_U_33
    _atom_site_aniso_U_12
    _atom_site_aniso_U_13
    _atom_site_aniso_U_23
    O1 0.0552(8) 0.0691(9) 0.0594(8) 0.0208(7) 0.0074(6) -0.0159(7)
    N1 0.0423(8) 0.0466(8) 0.0392(7) 0.0049(6) 0.0106(6) -0.0015(6)
    N2 0.0454(8) 0.0516(9) 0.0439(8) 0.0066(7) 0.0105(7) -0.0085(7)
    N3 0.0541(9) 0.0501(9) 0.0494(8) -0.0114(7) 0.0165(7) -0.0128(7)
    C1 0.0403(9) 0.0436(10) 0.0380(8) 0.0016(7) 0.0132(7) 0.0003(7)
    C2 0.0405(9) 0.0431(9) 0.0406(9) 0.0035(7) 0.0125(7) 0.0016(7)
    C3 0.0435(9) 0.0483(10) 0.0403(9) 0.0035(8) 0.0141(7) -0.0024(8)
    C4 0.0480(9) 0.0456(10) 0.0437(9) -0.0039(8) 0.0119(7) -0.0069(8)
    C5 0.0342(8) 0.0384(9) 0.0410(9) 0.0028(7) 0.0047(6) -0.0026(7)
    C6 0.0479(10) 0.0429(10) 0.0486(10) -0.0050(8) 0.0071(8) -0.0064(8)
    C7 0.0442(10) 0.0527(11) 0.0577(11) -0.0086(8) 0.0101(8) 0.0047(9)
    C8 0.0491(10) 0.0644(12) 0.0482(10) -0.0025(9) 0.0167(8) 0.0022(9)
    C9 0.0668(12) 0.0616(13) 0.0495(10) -0.0104(10) 0.0232(9) -0.0164(9)
    C10 0.0476(10) 0.0573(12) 0.0553(11) 0.0116(9) 0.0047(8) -0.0047(9)
_geom_special_details
;
 All esds (except the esd in the dihedral angle between two l.s. planes)
 are estimated using the full covariance matrix.  The cell esds are taken
 into account individually in the estimation of esds in distances, angles
 and torsion angles; correlations between esds in cell parameters are only
 used when they are defined by crystal symmetry.  An approximate (isotropic)
 treatment of cell esds is used for estimating esds involving l.s. planes.
;
loop_
    _geom_bond_atom_site_label_1
    _geom_bond_atom_site_label_2
    _geom_bond_site_symmetry_2
    _geom_bond_distance
    _geom_bond_publ_flag
    O1 C3 . 1.2255(19) ?
    N1 C1 . 1.336(2) ?
    N1 C2 . 1.339(2) ?
    N2 C3 . 1.340(2) ?
    N2 C4 . 1.444(2) ?
    N2 H2N . 0.85(2) ?
    N3 C5 . 1.335(2) ?
    N3 C9 . 1.336(2) ?
    C1 C2 3_777 1.404(2) ?
    C1 C3 . 1.509(2) ?
    C2 C10 . 1.504(2) ?
    C4 C5 . 1.510(2) ?
    C4 H4A . 0.9700 ?
    C4 H4B . 0.9700 ?
    C5 C6 . 1.378(2) ?
    C6 C7 . 1.377(2) ?
    C6 H6 . 0.9300 ?
    C7 C8 . 1.365(3) ?
    C7 H7 . 0.9300 ?
    C8 C9 . 1.371(3) ?
    C8 H8 . 0.9300 ?
    C9 H9 . 0.9300 ?
    C10 H10A . 0.9600 ?
    C10 H10B . 0.9600 ?
    C10 H10C . 0.9600 ?
loop_
    _geom_angle_atom_site_label_1
    _geom_angle_atom_site_label_2
    _geom_angle_atom_site_label_3
    _geom_angle_site_symmetry_1
    _geom_angle_site_symmetry_3
    _geom_angle
    _geom_angle_publ_flag
    C1 N1 C2 . . 119.67(13) ?
    C3 N2 C4 . . 121.93(15) ?
    C3 N2 H2N . . 120.4(14) ?
    C4 N2 H2N . . 116.7(14) ?
    C5 N3 C9 . . 117.48(15) ?
    N1 C1 C2 . 3_777 121.60(14) ?
    N1 C1 C3 . . 115.29(14) ?
    C2 C1 C3 3_777 . 123.11(14) ?
    N1 C2 C1 . 3_777 118.73(14) ?
    N1 C2 C10 . . 115.57(14) ?
    C1 C2 C10 3_777 . 125.69(15) ?
    O1 C3 N2 . . 122.72(16) ?
    O1 C3 C1 . . 122.48(15) ?
    N2 C3 C1 . . 114.80(14) ?
    N2 C4 C5 . . 115.02(14) ?
    N2 C4 H4A . . 108.5 ?
    C5 C4 H4A . . 108.5 ?
    N2 C4 H4B . . 108.5 ?
    C5 C4 H4B . . 108.5 ?
    H4A C4 H4B . . 107.5 ?
    N3 C5 C6 . . 122.01(15) ?
    N3 C5 C4 . . 114.19(14) ?
    C6 C5 C4 . . 123.79(14) ?
    C7 C6 C5 . . 119.25(16) ?
    C7 C6 H6 . . 120.4 ?
    C5 C6 H6 . . 120.4 ?
    C8 C7 C6 . . 119.26(16) ?
    C8 C7 H7 . . 120.4 ?
    C6 C7 H7 . . 120.4 ?
    C7 C8 C9 . . 118.03(16) ?
    C7 C8 H8 . . 121.0 ?
    C9 C8 H8 . . 121.0 ?
    N3 C9 C8 . . 123.91(17) ?
    N3 C9 H9 . . 118.0 ?
    C8 C9 H9 . . 118.0 ?
    C2 C10 H10A . . 109.5 ?
    C2 C10 H10B . . 109.5 ?
    H10A C10 H10B . . 109.5 ?
    C2 C10 H10C . . 109.5 ?
    H10A C10 H10C . . 109.5 ?
    H10B C10 H10C . . 109.5 ?
loop_
    _geom_torsion_atom_site_label_1
    _geom_torsion_atom_site_label_2
    _geom_torsion_atom_site_label_3
    _geom_torsion_atom_site_label_4
    _geom_torsion_site_symmetry_1
    _geom_torsion_site_symmetry_2
    _geom_torsion_site_symmetry_3
    _geom_torsion_site_symmetry_4
    _geom_torsion
    _geom_torsion_publ_flag
    C2 N1 C1 C2 . . . 3_777 0.3(3) ?
    C2 N1 C1 C3 . . . . 179.38(14) ?
    C1 N1 C2 C1 . . . 3_777 -0.3(2) ?
    C1 N1 C2 C10 . . . . 179.58(15) ?
    C4 N2 C3 O1 . . . . 3.9(3) ?
    C4 N2 C3 C1 . . . . -176.38(14) ?
    N1 C1 C3 O1 . . . . -178.22(15) ?
    C2 C1 C3 O1 3_777 . . . 0.9(3) ?
    N1 C1 C3 N2 . . . . 2.0(2) ?
    C2 C1 C3 N2 3_777 . . . -178.88(15) ?
    C3 N2 C4 C5 . . . . -83.2(2) ?
    C9 N3 C5 C6 . . . . 2.7(2) ?
    C9 N3 C5 C4 . . . . -176.51(16) ?
    N2 C4 C5 N3 . . . . -177.14(14) ?
    N2 C4 C5 C6 . . . . 3.6(2) ?
    N3 C5 C6 C7 . . . . -2.3(3) ?
    C4 C5 C6 C7 . . . . 176.86(15) ?
    C5 C6 C7 C8 . . . . 0.1(3) ?
    C6 C7 C8 C9 . . . . 1.4(3) ?
    C5 N3 C9 C8 . . . . -1.1(3) ?
    C7 C8 C9 N3 . . . . -1.0(3) ?
loop_
    _geom_hbond_atom_site_label_D
    _geom_hbond_atom_site_label_H
    _geom_hbond_atom_site_label_A
    _geom_hbond_site_symmetry_A
    _geom_hbond_distance_DH
    _geom_hbond_distance_HA
    _geom_hbond_distance_DA
    _geom_hbond_angle_DHA
    N2 H2N N3 2_656 0.85(2) 2.35(2) 3.097(2) 147.4(18)
    C7 H7 O1 2_756 0.93 2.59 3.263(2) 130
_shelx_hkl_file
;
   9   0  -1   63.80    2.83
  -9   0   1   56.91    2.72
   9   0  -2    2.09    0.94
  -9   0   2   -0.26    0.85
  -9   0   3  392.18    7.43
   9   0  -3  412.76    7.29
  -9   0   4   -3.17    1.02
   9   0  -4   -0.90    0.87
  -9   0   5  263.87    5.90
   9   0  -5  264.71    5.85
  -9   0   6    1.57    0.94
   9   0  -6    1.99    0.77
  -9   0   7  194.78    4.97
   9   0  -7  187.42    4.85
   9   0  -8    1.63    0.83
  -9   0   8    1.90    0.88
  -9   0   9    2.27    0.96
   9   0  -9    2.25    1.07
   9   0 -10    1.33    0.78
  -9   0  10   -1.47    0.95
   9   0 -11   -0.80    0.66
  -9   0  11   -0.01    0.79
  -9   0  12    0.58    0.85
   9   0 -12    0.12    0.66
  -9   1   1   69.36    3.01
   9   1  -1   64.90    2.86
  -9   1   2   25.30    1.90
   9   1  -2   22.48    1.75
   9   1  -3   93.23    3.43
  -9   1   3  106.37    3.66
  -9   1   4  350.49    6.79
   9   1  -4  334.98    6.48
  -9   1   5   -0.60    0.97
   9   1  -5    4.07    1.02
   9   1  -6   14.40    1.49
  -9   1   6   12.98    1.55
  -9   1   7  150.38    4.22
   9   1  -7  140.24    4.12
  -9   1   8  133.88    3.92
   9   1  -8  117.07    3.71
  -9   1   9   26.97    1.81
   9   1  -9   23.31    1.79
  -9   1  10   36.27    2.11
   9   1 -10   31.51    1.95
   9   1 -11    1.65    0.74
  -9   1  11   -2.06    0.74
   9   2  -1   66.51    2.66
  -9   2   1   61.93    2.61
  -9   2   2   14.74    1.36
   9   2  -2    9.90    1.30
   9   2  -3    2.29    0.93
  -9   2   3    3.38    0.91
   9   2  -4   35.58    2.03
  -9   2   4   34.54    2.03
  -9   2   5   -0.36    0.79
   9   2  -5   -0.82    0.85
   9   2  -6   78.83    2.88
  -9   2   6   85.36    3.00
  -9   2   7    1.46    0.82
   9   2  -7    4.87    0.98
   8   0  -1   -2.08    0.95
  -8   0   1   -1.65    0.86
  -8   0   2  134.20    4.35
   8   0  -2  133.99    4.41
   8   0  -3    0.50    0.81
  -8   0   3    1.18    0.95
   8   0  -4  218.71    5.69
  -8   0   4  226.74    5.65
   8   0  -5    0.51    0.84
  -8   0   5   -0.39    1.05
   8   0  -6   22.10    1.97
  -8   0   6   16.45    1.77
   8   0  -7    0.78    0.87
  -8   0   7    0.62    0.89
  -8   0   8   19.11    1.80
   8   0  -8   18.44    1.81
   8   0  -9    2.61    1.03
  -8   0   9    1.03    0.91
   8   0 -10    9.25    1.43
  -8   0  10   11.16    1.49
  -8   0  11    1.54    0.93
   8   0 -11    0.24    0.91
   8   0 -12   -1.97    0.80
  -8   0  12    2.17    1.01
   8   0 -13    2.21    0.88
  -8   0  13   -2.26    0.83
  -8   0  14   46.51    2.34
   8   0 -14   42.88    2.31
   8   0 -15    0.67    0.78
  -8   0  15   -2.56    0.76
  -8   1   1    4.39    1.10
   8   1  -1    5.91    1.13
  -8   1   2   20.95    1.87
   8   1  -2   22.91    1.89
   8   1  -3  244.11    5.96
  -8   1   3  227.74    5.77
   8   1  -4  173.81    4.96
  -8   1   4  166.80    4.87
   8   1  -5  176.10    5.01
  -8   1   5  165.65    4.98
   8   1  -6    5.78    1.24
  -8   1   6    6.06    1.28
  -8   1   7   94.23    3.72
   8   1  -7   97.85    3.73
  -8   1   8    6.20    1.27
   8   1  -8    5.73    1.29
  -8   1   9  184.62    5.14
   8   1  -9  184.69    5.06
  -8   1  10   40.99    2.42
   8   1 -10   31.25    2.26
   8   1 -11   73.53    3.13
  -8   1  11   79.05    3.23
   8   1 -12  155.18    4.41
  -8   1  12  163.79    4.60
   8   1 -13    3.51    0.95
  -8   1  13    4.55    1.17
   8   1 -14   14.56    1.51
  -8   1  14   16.02    1.51
   8   1 -15  238.98    4.87
  -8   1  15  256.80    5.25
   8   2  -1   15.00    1.74
  -8   2   1   18.35    1.70
  -8   2   2   69.66    3.16
   8   2  -2   68.71    3.09
   8   2  -3   14.28    1.74
  -8   2   3   16.49    1.65
   8   2  -4   18.14    1.77
  -8   2   4   16.14    1.70
  -8   2   5  303.31    6.57
   8   2  -5  294.40    6.41
  -8   2   6   91.72    3.55
   8   2  -6   89.60    3.44
   8   2  -7   44.01    2.49
  -8   2   7   41.18    2.56
  -8   2   8    5.35    1.02
   8   2  -8   -0.02    0.94
   8   2  -9    3.06    1.07
  -8   2   9    2.99    0.98
   8   2 -10    3.44    1.16
  -8   2  10    6.88    1.17
  -8   2  11    0.19    0.89
   8   2 -11    4.47    1.04
  -8   2  12    0.78    0.68
   8   2 -12    2.32    0.88
   8   2 -13  104.28    3.29
  -8   2  13  101.07    3.27
  -8   3   1   99.46    3.41
   8   3  -1   86.34    3.14
  -8   3   2    4.49    1.00
   8   3  -2    4.99    1.10
   8   3  -3    8.43    1.21
  -8   3   3    8.36    1.30
  -8   3   4   13.89    1.48
   8   3  -4   15.31    1.47
  -8   3   5    6.91    1.20
   8   3  -5    9.54    1.24
  -8   3   6   32.55    2.02
   8   3  -6   32.81    2.01
   8   3  -7    5.95    1.14
  -8   3   7    7.03    1.11
   8   3  -8   44.75    2.21
   8   3  -9   27.72    1.68
  -7   0   1  253.75    5.77
   7   0  -1  258.52    5.85
   7   0  -2   -3.38    0.87
  -7   0   2   -1.01    0.75
  -7   0   3    2.80    1.06
   7   0  -3    1.95    1.08
  -7   0   4    1.25    0.83
   7   0  -4   -0.75    0.89
  -7   0   5   15.59    1.61
   7   0  -5   18.09    1.68
   7   0  -6   -1.43    0.86
  -7   0   6    1.50    0.91
  -7   0   7 1000.29   11.97
   7   0  -7 1029.58   12.27
  -7   0   8    0.61    0.98
   7   0  -8    1.26    0.97
   7   0  -9    4.36    1.23
  -7   0   9    4.44    1.17
  -7   0  10   -1.93    0.86
   7   0 -10    1.64    0.90
  -7   0  11   55.30    2.86
   7   0 -11   54.72    2.85
  -7   0  12   -0.74    0.68
   7   0 -12    2.87    0.94
  -7   0  13    8.37    1.36
   7   0 -13    4.53    1.15
  -7   0  14   -0.43    0.85
   7   0 -14    1.30    0.90
   7   0 -15  184.04    4.91
  -7   0  15  192.78    5.02
   7   0 -16   -0.72    0.77
  -7   0  16   -1.18    0.83
   7   0 -17   39.65    2.17
  -7   0  17   40.34    2.17
  -7   0  18    0.25    0.76
   7   0 -18    1.23    0.71
  -7   1   1  109.44    3.97
   7   1  -1  111.67    3.92
  -7   1   2   41.11    2.39
   7   1  -2   40.13    2.36
  -7   1   3    1.52    0.88
   7   1  -3   -1.76    0.91
  -7   1   4   10.15    1.42
   7   1  -4   10.06    1.49
   7   1  -5  416.08    7.57
  -7   1   5  423.11    7.79
   7   1  -6    1.53    0.96
  -7   1   6    1.63    0.97
   7   1  -7  199.07    5.23
  -7   1   7  197.57    5.27
  -7   1   8   22.51    1.96
   7   1  -8   18.33    1.83
  -7   1   9  604.36    9.63
   7   1  -9  600.07    9.27
   7   1 -10    0.70    1.06
  -7   1  10    2.91    1.01
   7   1 -11   48.45    2.67
  -7   1  11   49.37    2.72
   7   1 -12    3.80    0.90
  -7   1  12    6.00    1.19
  -7   1  13    0.91    0.84
   7   1 -13    1.25    0.87
  -7   1  14   17.29    1.65
   7   1 -14   14.88    1.63
  -7   1  15  255.11    5.80
   7   1 -15  241.43    5.53
   7   1 -16  153.56    4.28
  -7   1  16  165.40    4.43
   7   1 -17  100.31    3.27
  -7   1  17  100.57    3.31
   7   2  -1   21.82    1.98
  -7   2   1   17.98    1.80
   7   2  -2   47.10    2.62
  -7   2   2   51.40    2.76
  -7   2   3   95.45    3.69
   7   2  -3   84.04    3.48
  -7   2   4   -0.63    0.92
   7   2  -4    1.94    0.88
   7   2  -5   12.82    1.65
  -7   2   5   18.61    1.88
  -7   2   6  185.60    5.33
   7   2  -6  176.18    5.02
  -7   2   7  397.12    7.78
   7   2  -7  400.38    7.65
   7   2  -8   -0.25    0.95
  -7   2   8    0.49    1.03
  -7   2   9  178.75    5.16
   7   2  -9  162.94    4.79
  -7   2  10  149.97    4.65
   7   2 -10  142.25    4.53
   7   2 -11   41.21    2.52
  -7   2  11   44.88    2.56
  -7   2  12  133.64    4.38
   7   2 -12  135.83    4.29
  -7   2  13   65.22    2.97
   7   2 -13   60.43    2.89
   7   2 -14   98.15    3.42
  -7   2  14   95.99    3.56
  -7   2  15    9.36    1.22
   7   2 -15   10.85    1.25
   7   2 -16   12.21    1.23
  -7   2  16   12.79    1.27
   7   3  -1   22.76    1.97
  -7   3   1   26.76    2.02
   7   3  -2    2.72    1.10
  -7   3   2    2.94    1.01
   7   3  -3    3.00    0.95
  -7   3   3   -0.35    0.84
   7   3  -4   79.52    3.31
   7   3  -5   27.21    2.03
   7   3  -6    0.12    1.04
  -7   3   6    4.51    1.07
   7   3  -7   21.98    1.78
   7   3  -8    1.87    1.16
  -7   3   8    1.30    0.99
   7   3  -9   22.02    1.99
   7   3 -10   49.86    2.57
   7   3 -11   24.04    1.89
  -7   3  11   28.03    1.94
   7   3 -12   44.12    2.27
   7   3 -13   23.17    1.67
  -7   4   1   41.85    2.19
   7   4  -1   39.07    2.11
   7   4  -2   18.05    1.59
   7   4  -3    0.14    0.81
  -7   4   3   -2.39    0.71
   7   4  -4    5.18    1.02
  -7   4   4    7.74    1.02
   7   4  -5   44.38    2.25
   7   4  -6    1.92    0.92
  -7   4   6    2.03    0.95
   6   0  -1   -1.02    0.70
  -6   0   1    1.47    0.80
  -6   0   2  246.70    5.04
   6   0  -2  250.63    5.16
   6   0  -3    0.92    0.81
  -6   0   3    0.18    0.81
   6   0  -4    1.30    0.89
  -6   0   4    3.86    1.02
  -6   0   5   -0.57    0.72
   6   0  -5    1.23    0.89
   6   0  -6 1393.13   13.00
  -6   0   6 1376.46   13.15
   6   0  -7   -1.92    0.77
  -6   0   7    1.50    0.83
   6   0  -8  352.87    6.44
  -6   0   8  341.09    6.31
   6   0  -9    0.81    0.84
  -6   0   9    2.73    0.98
  -6   0  10    2.27    0.87
   6   0 -10   -2.43    0.84
  -6   0  11    1.01    0.89
   6   0 -11    0.05    0.81
   6   0 -12   33.30    2.21
  -6   0  12   29.23    2.09
  -6   0  13    7.02    1.25
   6   0 -13    2.95    1.13
   6   0 -14   59.66    2.95
  -6   0  14   57.64    3.01
  -6   0  15   -1.22    0.79
   6   0 -15   -1.89    0.87
   6   0 -16  102.90    3.83
  -6   0  16  103.40    3.85
  -6   0  17    0.92    0.87
   6   0 -17   -1.42    0.71
  -6   0  18   -0.05    0.84
   6   0 -18    0.05    0.83
  -6   0  19   -0.62    0.82
   6   0 -19    1.23    0.74
  -6   1   1   57.45    2.57
   6   1  -1   55.94    2.56
  -6   1   2   39.59    2.20
   6   1  -2   40.37    2.27
  -6   1   3  210.19    4.80
   6   1  -3  203.62    4.74
  -6   1   4  169.42    4.29
   6   1  -4  175.44    4.40
   6   1  -5   91.71    3.26
  -6   1   5   98.99    3.42
   6   1  -6  375.02    6.60
  -6   1   6  403.95    6.85
  -6   1   7  249.89    5.54
   6   1  -7  246.75    5.36
   6   1  -8   49.67    2.49
  -6   1   8   41.21    2.40
  -6   1   9   64.85    2.90
   6   1  -9   59.77    2.85
  -6   1  10   11.10    1.54
   6   1 -10   13.40    1.48
   6   1 -11    4.93    1.16
  -6   1  11    4.65    1.20
  -6   1  12    2.28    1.08
   6   1 -12    2.91    0.95
   6   1 -13    2.59    0.92
  -6   1  13    0.31    0.96
  -6   1  14   10.02    1.58
   6   1 -14   10.58    1.55
  -6   1  15  128.84    4.25
   6   1 -15  117.42    4.06
  -6   1  16   78.91    3.32
   6   1 -16   75.70    3.27
  -6   1  17   38.23    2.35
   6   1 -17   37.79    2.36
   6   1 -18    4.31    1.04
  -6   1  18    3.59    1.04
   6   1 -19   22.66    1.63
  -6   1  19   22.86    1.77
   6   2  -1   66.09    2.94
  -6   2   1   62.90    2.92
   6   2  -2   61.85    2.95
  -6   2   2   66.74    2.96
  -6   2   3   11.81    1.46
   6   2  -3    8.31    1.40
   6   2  -4   62.99    2.85
  -6   2   4   62.50    2.94
   6   2  -5   74.22    3.12
  -6   2   5   78.57    3.28
  -6   2   6    4.03    1.06
   6   2  -6    3.02    1.10
   6   2  -7  440.23    7.77
  -6   2   7  461.63    8.13
   6   2  -8   25.43    1.93
  -6   2   8   23.15    2.06
   6   2  -9  123.59    4.14
  -6   2   9  125.87    4.19
  -6   2  10   14.71    1.81
   6   2 -10   12.16    1.61
   6   2 -11  368.33    7.19
  -6   2  11  372.92    7.55
   6   2 -12 1072.04   13.06
  -6   2  12 1049.55   13.68
  -6   2  13  662.52   10.40
   6   2 -13  658.78    9.88
   6   2 -14    8.91    1.37
  -6   2  14    6.58    1.35
   6   2 -15    0.94    0.88
  -6   2  15    0.08    0.92
  -6   2  16    3.51    0.85
   6   2 -16    0.36    0.89
  -6   2  17   17.11    1.56
   6   2 -17   17.74    1.55
  -6   2  18   29.76    1.89
   6   2 -18   40.50    2.07
  -6   3   1  467.36    8.56
   6   3  -1  501.95    8.57
  -6   3   2   68.26    3.27
   6   3  -2   72.29    3.30
   6   3  -3  152.91    4.69
  -6   3   3  153.86    4.85
  -6   3   4   41.67    2.52
   6   3  -4   36.00    2.31
  -6   3   5   42.13    2.55
   6   3  -5   36.96    2.40
   6   3  -6   43.79    2.61
   6   3  -7  133.46    4.41
   6   3  -8  114.71    4.17
  -6   3   9   20.46    1.91
   6   3  -9   18.22    1.89
   6   3 -10   58.95    3.01
   6   3 -11  369.95    7.47
  -6   3  11  373.00    7.96
   6   3 -12  178.92    4.93
   6   3 -13    2.61    0.98
  -6   3  13   -1.59    0.95
  -6   3  14   35.29    2.17
   6   3 -14   31.84    2.05
  -6   3  15   10.71    1.34
   6   3 -15   12.77    1.28
   6   4  -1    9.45    1.34
  -6   4   1    8.08    1.43
   6   4  -2   13.68    1.54
  -6   4   2   12.15    1.58
  -6   4   3   10.53    1.42
   6   4  -3    7.29    1.41
  -6   4   4    8.55    1.31
   6   4  -4   11.61    1.39
  -6   4   5    1.07    0.79
   6   4  -5    2.13    0.98
   6   4  -6    4.69    1.06
  -6   4   6    5.58    1.15
  -6   4   7   11.82    1.33
   6   4  -7   10.65    1.39
   6   4  -8    6.83    1.15
  -6   4   8    8.93    1.16
   6   4  -9   34.25    2.03
  -6   4  10    8.98    1.31
   6   4 -10   11.58    1.29
   6   4 -11   29.22    1.89
  -6   4  11   33.88    2.04
   5   0  -1  180.88    3.79
  -5   0   1  173.76    3.71
  -5   0   2    0.82    0.68
   5   0  -2    0.48    0.68
  -5   0   3   25.49    1.51
   5   0  -3   22.30    1.43
   5   0  -4   -0.71    0.75
  -5   0   4   -0.42    0.67
   5   0  -5  446.32    6.12
  -5   0   5  435.32    6.02
   5   0  -6   -2.05    0.62
  -5   0   6   -1.96    0.66
   5   0  -7   27.97    1.72
  -5   0   7   26.34    1.72
   5   0  -8   -0.08    0.72
  -5   0   8   -0.67    0.66
  -5   0   9  243.57    4.98
   5   0  -9  254.07    5.08
   5   0 -10    1.44    0.75
   5   0 -11  113.93    3.58
  -5   0  11  110.91    3.55
   5   0 -12   -0.84    0.83
  -5   0  12   -0.60    0.86
  -5   0  13    0.32    0.90
   5   0 -13    1.85    0.99
   5   0 -14    2.75    1.03
  -5   0  14   -1.62    0.90
  -5   0  15  202.30    5.34
   5   0 -15  201.11    5.37
  -5   0  16    3.11    0.95
   5   0 -16    1.04    0.86
   5   0 -17  214.22    5.49
  -5   0  17  199.66    5.30
   5   0 -18   -0.12    0.90
  -5   0  18   -0.18    0.85
  -5   0  19   57.41    2.81
   5   0 -19   53.35    2.71
  -5   0  20   -1.11    0.93
   5   0 -20   -1.31    0.81
  -5   0  21   66.94    2.56
   5   0 -21   63.51    2.52
   5   1  -1   42.23    2.01
  -5   1   1   46.02    2.08
  -5   1   2   92.02    2.82
   5   1  -2   91.16    2.83
  -5   1   3   86.68    2.70
   5   1  -3   88.36    2.76
  -5   1   4 1876.71   15.55
   5   1  -4 1903.10   14.58
   5   1  -5   58.15    2.33
  -5   1   5   67.19    2.46
  -5   1   6  131.97    3.48
   5   1  -6  129.29    3.45
  -5   1   7  292.39    5.40
   5   1  -7  295.60    5.42
   5   1  -8   28.30    1.85
  -5   1   8   25.94    1.84
  -5   1   9  560.07    8.09
   5   1  -9  558.68    7.90
   5   1 -10   13.97    1.39
  -5   1  10    8.55    1.30
  -5   1  11  142.73    4.18
   5   1 -11  142.15    4.13
  -5   1  12   42.20    2.42
   5   1 -12   39.42    2.40
  -5   1  13   50.81    2.74
   5   1 -13   55.44    2.77
  -5   1  14    7.14    1.24
   5   1 -14    7.22    1.32
   5   1 -15   97.69    3.70
  -5   1  15   92.15    3.71
   5   1 -16   16.23    1.71
  -5   1  16   20.79    1.83
   5   1 -17  108.64    4.01
  -5   1  17  107.89    3.98
   5   1 -18   86.86    3.44
  -5   1  18   80.36    3.25
  -5   1  19    3.82    0.97
   5   1 -19    1.41    0.92
  -5   1  20   30.76    1.86
   5   1 -20   29.32    1.87
   5   2  -1   16.85    1.49
  -5   2   1   16.16    1.43
  -5   2   2  166.61    4.24
   5   2  -2  163.25    4.13
   5   2  -3   13.21    1.31
  -5   2   3   11.13    1.27
  -5   2   4  364.13    6.31
   5   2  -4  341.73    6.10
   5   2  -5   99.17    3.31
  -5   2   5   98.44    3.25
  -5   2   6   33.60    2.07
   5   2  -6   34.06    2.20
   5   2  -7   78.10    2.99
  -5   2   7   73.57    2.97
   5   2  -8   45.60    2.46
  -5   2   9  760.64   10.25
   5   2  -9  751.23    9.89
  -5   2  10  110.36    4.01
   5   2 -10  107.41    3.72
  -5   2  11  129.27    4.28
   5   2 -11  139.50    4.31
  -5   2  12  385.00    7.64
   5   2 -12  392.05    7.46
  -5   2  13  168.08    4.97
   5   2 -13  182.19    5.09
   5   2 -14   48.17    2.66
  -5   2  14   39.56    2.63
   5   2 -15   44.32    2.66
  -5   2  15   47.33    2.76
  -5   2  16   -0.04    0.90
   5   2 -16   -1.94    1.06
   5   2 -17   78.50    3.31
  -5   2  17   90.50    3.49
   5   2 -18    3.51    1.03
  -5   2  18    4.06    1.02
  -5   2  19   68.79    2.70
   5   2 -19   64.65    2.64
  -5   3   1   12.03    1.60
   5   3  -1   13.63    1.57
  -5   3   2   27.26    2.08
   5   3  -2   25.64    2.02
  -5   3   3   37.42    2.27
   5   3  -3   34.04    2.24
   5   3  -4  145.34    4.44
  -5   3   5   98.96    3.72
   5   3  -5   98.18    3.64
  -5   3   6    9.24    1.43
   5   3  -6    6.68    1.33
   5   3  -7   94.50    3.61
   5   3  -8  561.41    9.08
   5   3  -9  398.82    7.65
   5   3 -10 1449.78   15.89
   5   3 -11   20.26    1.99
   5   3 -12  114.10    4.12
   5   3 -13  208.62    5.38
  -5   3  14  263.28    6.27
   5   3 -14  265.54    6.10
  -5   3  15    3.52    1.07
   5   3 -15    4.41    1.08
   5   3 -16   -0.17    0.86
  -5   3  16    0.14    0.84
   5   3 -17    2.47    1.05
  -5   3  17    4.48    1.05
  -5   4   1   80.40    3.42
   5   4  -1   84.65    3.52
  -5   4   2   94.03    3.65
   5   4  -2   92.44    3.67
   5   4  -3   24.51    2.03
  -5   4   3   24.71    2.04
  -5   4   4    2.91    1.26
   5   4  -4    5.59    1.27
   5   4  -5   34.82    2.33
  -5   4   6   29.50    2.19
   5   4  -6   25.33    2.03
   5   4  -7   65.56    3.07
  -5   4   8    8.37    1.30
   5   4  -8    7.52    1.23
   5   4  -9    0.74    0.86
  -5   4   9    3.19    0.88
  -5   4  10   36.31    2.26
   5   4 -10   32.97    2.20
  -5   4  11   -0.18    0.79
   5   4 -11    0.97    0.91
  -5   4  12   22.63    1.72
   5   4 -12   18.48    1.64
   5   4 -13  122.36    3.69
  -5   4  13  122.15    3.83
   5   5  -1   11.64    1.31
   5   5  -2   12.53    1.32
  -5   5   2   10.54    1.27
  -5   5   3    1.60    0.76
   5   5  -3    1.67    0.81
  -5   5   4   34.67    1.97
   5   5  -4   32.83    2.01
   5   5  -5   12.00    1.27
  -5   5   5   10.55    1.25
  -4   0   1    0.34    0.70
   4   0  -1    0.15    0.71
   4   0  -2    2.83    0.85
  -4   0   2    5.61    0.87
   4   0  -3    0.60    0.70
  -4   0   3   -0.20    0.67
  -4   0   4 1479.51   10.70
   4   0  -4 1532.41   10.78
  -4   0   5    2.27    0.77
   4   0  -5    3.16    0.85
  -4   0   6 1707.78   12.35
   4   0  -6 1704.78   12.41
   4   0  -7   -1.62    0.71
  -4   0   7   -0.92    0.66
  -4   0   8 1360.83   11.46
   4   0  -8 1367.47   11.36
  -4   0   9   -0.36    0.67
   4   0  -9    1.16    0.81
  -4   0  10   15.08    1.38
   4   0 -10   14.31    1.31
   4   0 -11    2.52    0.90
  -4   0  11   -0.86    0.85
  -4   0  12  733.34    9.09
   4   0 -12  735.62    9.21
   4   0 -13   -0.21    0.81
  -4   0  13   -0.20    0.79
  -4   0  14  195.37    4.86
   4   0 -14  174.81    4.68
  -4   0  15    0.74    0.89
   4   0 -15    1.97    0.91
  -4   0  16   41.42    2.49
   4   0 -16   44.55    2.57
  -4   0  17    0.32    0.92
   4   0 -17   -0.74    0.84
  -4   0  18    0.73    0.96
   4   0 -18   -0.06    1.10
  -4   0  19   -0.16    0.93
   4   0 -19   -1.19    0.91
  -4   0  20   14.70    1.55
   4   0 -20   14.49    1.56
  -4   0  21    1.00    0.88
   4   0 -21   -1.44    0.82
   4   1  -1  565.06    6.20
  -4   1   1  561.88    6.39
  -4   1   2  438.96    5.42
   4   1  -2  436.90    5.43
   4   1  -3  361.71    4.87
  -4   1   3  370.15    5.07
  -4   1   4  680.11    7.17
   4   1  -4  668.68    7.05
   4   1  -5   25.50    1.42
  -4   1   5   25.39    1.40
  -4   1   6   17.04    1.32
   4   1  -6   14.66    1.28
  -4   1   7  219.76    4.20
   4   1  -7  220.22    4.11
  -4   1   8  159.23    3.70
   4   1  -8  160.06    3.61
   4   1  -9   38.53    1.92
  -4   1   9   28.46    1.73
   4   1 -10    7.57    1.11
  -4   1  10   10.89    1.24
  -4   1  11    9.78    1.26
   4   1 -11   10.50    1.24
  -4   1  12  186.54    4.62
   4   1 -12  172.72    4.41
   4   1 -13    5.99    1.11
  -4   1  13    7.74    1.24
   4   1 -14  429.93    7.43
  -4   1  14  436.39    7.78
  -4   1  15   30.59    2.20
   4   1 -15   32.58    2.18
   4   1 -16   26.83    2.03
  -4   1  16   26.83    2.10
   4   1 -17  259.93    6.10
  -4   1  17  258.20    6.19
   4   1 -18   34.12    2.29
  -4   1  18   33.38    2.31
  -4   1  19    3.29    1.11
   4   1 -19    4.34    1.08
  -4   1  20   22.66    1.78
   4   1 -20   21.42    1.71
   4   1 -21    2.83    1.06
  -4   1  21    4.28    1.07
  -4   2   1   83.30    2.63
   4   2  -1   83.33    2.66
   4   2  -2  370.89    5.71
  -4   2   2  380.19    5.76
   4   2  -3  134.26    3.34
  -4   2   3  136.03    3.40
   4   2  -4  219.33    4.38
  -4   2   4  216.32    4.40
   4   2  -5   18.38    1.45
  -4   2   5   16.40    1.36
   4   2  -6  202.72    4.34
  -4   2   6  209.35    4.50
   4   2  -7  216.02    4.56
   4   2  -8   63.73    2.64
  -4   2   8   66.34    2.70
   4   2  -9 1245.88   12.20
   4   2 -10   27.91    1.96
  -4   2  11   87.20    3.36
   4   2 -11   80.65    3.14
   4   2 -12  663.40    9.42
  -4   2  12  682.26   10.08
   4   2 -13   22.43    1.92
  -4   2  13   23.71    1.97
  -4   2  14  443.14    8.35
   4   2 -14  424.04    7.74
   4   2 -15   53.58    2.83
  -4   2  16  106.64    4.03
   4   2 -16  115.31    4.08
   4   2 -17  127.55    4.20
  -4   2  17  132.84    4.37
   4   2 -18   14.26    1.51
  -4   2  18   13.36    1.46
  -4   2  19    3.62    1.05
   4   2 -19    5.32    1.14
  -4   2  20   24.67    1.74
   4   2 -20   31.82    1.88
  -4   3   1    0.91    0.88
   4   3  -1    2.52    0.93
  -4   3   2    6.68    1.10
   4   3  -2    5.43    1.16
  -4   3   3  213.84    5.07
   4   3  -3  218.57    5.03
  -4   3   4    4.37    1.06
   4   3  -4    0.10    0.93
  -4   3   5    0.64    0.94
   4   3  -5    0.21    0.96
   4   3  -6   86.40    3.23
   4   3  -7  389.03    7.12
   4   3  -8  233.20    5.45
   4   3  -9  207.97    5.32
   4   3 -10  103.65    3.84
   4   3 -11 1584.32   16.57
   4   3 -12  160.47    4.76
   4   3 -13   33.58    2.35
   4   3 -14   26.51    2.14
  -4   3  15  119.96    4.15
   4   3 -15  116.21    4.05
  -4   3  16   66.01    3.01
   4   3 -16   63.32    2.93
   4   3 -17    4.28    1.02
  -4   3  17    2.13    1.12
  -4   3  18   -0.94    0.71
   4   3 -18    0.82    0.80
   4   4  -1  120.22    4.13
  -4   4   1  108.34    3.98
   4   4  -2   21.72    1.90
  -4   4   2   19.56    1.92
   4   4  -3   46.49    2.76
  -4   4   3   42.14    2.66
   4   4  -4  464.85    8.35
   4   4  -5  288.20    6.40
   4   4  -6  160.72    4.80
   4   4  -7   61.14    3.04
   4   4  -8   33.12    2.26
   4   4  -9   43.90    2.72
   4   4 -10   35.58    2.39
   4   4 -11   40.52    2.42
  -4   4  11   42.58    2.40
  -4   4  12  167.58    4.85
   4   4 -12  156.51    4.52
  -4   4  13    2.80    0.97
   4   4 -13    1.56    0.92
   4   4 -14   18.19    1.59
  -4   4  14   19.60    1.71
  -4   4  15    1.16    0.82
   4   4 -15    0.83    0.85
  -4   5   1   12.50    1.53
   4   5  -1   10.66    1.49
  -4   5   2    0.05    1.01
   4   5  -2    3.55    0.96
   4   5  -3    7.89    1.29
  -4   5   3    7.20    1.25
   4   5  -4   95.34    3.41
  -4   5   4   89.70    3.37
   4   5  -5   57.25    2.78
  -4   5   5   55.81    2.72
   4   5  -6   -0.61    0.71
  -4   5   6   -2.06    0.81
  -4   5   7   42.35    2.28
   4   5  -7   49.61    2.41
   4   5  -8    3.21    0.96
  -4   5   8    0.49    0.71
   4   5  -9   64.05    2.68
  -4   5   9   67.92    2.67
  -3   0   1    1.74    0.69
   3   0  -1    1.37    0.71
   3   0  -2    0.16    0.63
  -3   0   2    1.66    0.67
   3   0  -3   14.60    0.97
  -3   0   3   14.19    0.98
  -3   0   4   -0.60    0.69
   3   0  -4    5.40    0.76
   3   0  -5  397.23    4.43
  -3   0   5  390.71    4.40
   3   0  -6    1.71    0.69
  -3   0   6   -0.70    0.75
   3   0  -7 1987.13   13.07
  -3   0   7 1970.56   13.07
  -3   0   8    8.97    0.93
   3   0  -8    9.82    0.96
  -3   0   9 1229.04   10.20
   3   0  -9 1210.93   10.26
   3   0 -10    0.80    0.70
  -3   0  10    1.06    0.74
   3   0 -11   10.06    1.19
  -3   0  11   11.78    1.22
  -3   0  12   -1.33    0.69
   3   0 -12   -0.17    0.73
   3   0 -13 1742.69   15.08
  -3   0  13 1704.38   14.70
  -3   0  14    0.41    0.83
   3   0 -14    1.33    0.78
   3   0 -15  330.28    6.51
  -3   0  15  344.79    6.59
  -3   0  16   -2.72    0.82
   3   0 -16    2.29    0.86
   3   0 -17   25.04    2.12
  -3   0  17   26.38    2.09
  -3   0  18   -1.97    0.79
   3   0 -18    1.39    0.91
   3   0 -19    2.48    0.99
  -3   0  19    0.97    0.92
  -3   0  20    5.34    1.15
   3   0 -20    0.33    0.91
   3   0 -21   88.44    3.36
  -3   0  21   89.56    3.35
   3   0 -22   -1.39    0.69
  -3   1   1 1601.11   10.94
   3   1  -1 1582.71   10.34
  -3   1   2    4.64    0.78
   3   1  -2    4.62    0.79
  -3   1   3  899.12    7.36
   3   1  -3  886.91    7.16
   3   1  -4  225.75    3.38
  -3   1   4  231.37    3.43
  -3   1   5  601.75    6.09
   3   1  -5  586.95    5.83
  -3   1   6 1181.02    9.45
   3   1  -6 1164.59    9.15
  -3   1   7  127.38    2.84
   3   1  -7  128.78    2.85
   3   1  -8  973.33    8.76
  -3   1   8  989.14    9.05
   3   1  -9   71.88    2.42
  -3   1   9   87.93    2.57
  -3   1  10    8.79    1.16
   3   1 -10   10.03    1.13
   3   1 -11   66.14    2.46
  -3   1  11   64.00    2.53
   3   1 -12   20.84    1.63
  -3   1  12   22.20    1.64
   3   1 -13  117.25    3.57
  -3   1  13  119.96    3.64
  -3   1  14  122.91    3.86
   3   1 -14  122.84    3.81
   3   1 -15    4.45    1.27
  -3   1  15    2.81    1.29
   3   1 -16  562.55    8.81
  -3   1  16  569.73    9.06
  -3   1  17   97.10    3.77
   3   1 -17   98.50    3.80
   3   1 -18    0.35    0.86
  -3   1  18   -1.09    0.93
  -3   1  19  133.57    4.35
   3   1 -19  124.77    4.21
  -3   1  20   13.84    1.53
   3   1 -20   18.32    1.61
   3   1 -21    0.33    0.89
  -3   1  21    1.06    0.91
   3   2  -1  158.57    3.28
  -3   2   1  168.95    3.33
   3   2  -2   44.29    1.80
  -3   2   2   49.83    1.86
  -3   2   3  690.31    7.33
   3   2  -3  668.43    7.35
   3   2  -4   11.29    1.12
  -3   2   4    8.82    1.07
   3   2  -5  848.15    8.70
  -3   2   6  799.50    8.81
   3   2  -6  823.18    8.72
   3   2  -7 1271.49   11.22
  -3   2   8 1689.51   14.93
   3   2  -8 1751.74   14.26
   3   2  -9  539.86    7.38
  -3   2  10    1.45    0.82
   3   2 -10    1.79    0.81
   3   2 -11  176.56    4.50
  -3   2  11  174.42    4.58
   3   2 -12    0.52    0.82
  -3   2  12   -1.59    0.82
   3   2 -13   46.94    2.49
  -3   2  13   44.31    2.52
   3   2 -14  342.13    6.78
  -3   2  14  345.17    6.98
   3   2 -15   -0.87    0.87
  -3   2  15    0.05    0.89
   3   2 -16  356.50    7.18
  -3   2  16  368.91    7.40
   3   2 -17   14.36    1.63
  -3   2  17   12.05    1.68
  -3   2  18   33.39    2.33
   3   2 -18   37.44    2.35
  -3   2  19    0.67    1.04
   3   2 -19    5.13    1.12
  -3   2  20   15.18    1.50
   3   2 -20   23.10    1.64
  -3   3   1    0.52    0.86
   3   3  -1    1.64    0.85
  -3   3   2  181.90    4.30
   3   3  -2  185.15    4.21
  -3   3   3    6.38    1.10
   3   3  -3    7.64    1.04
   3   3  -4   82.96    2.88
   3   3  -5  374.65    6.39
  -3   3   6   10.73    1.38
   3   3  -6    9.40    1.35
   3   3  -7   20.12    1.75
   3   3  -8  180.32    4.62
   3   3  -9  113.79    3.76
   3   3 -10  351.36    6.80
   3   3 -11  672.73    9.82
   3   3 -12  218.94    5.47
   3   3 -13    2.51    1.02
  -3   3  13    3.11    1.11
  -3   3  14  151.24    4.91
   3   3 -14  164.51    4.89
   3   3 -15   21.57    2.00
  -3   3  15   20.27    2.04
  -3   3  16  295.66    6.57
   3   3 -16  311.92    6.64
   3   3 -17    0.67    0.87
  -3   3  17    1.39    0.97
   3   3 -18   89.13    3.24
  -3   3  18   92.34    3.36
   3   3 -19   27.40    1.69
   3   4  -1   24.93    2.01
  -3   4   1   19.22    1.80
  -3   4   2  396.64    7.56
   3   4  -2  410.56    7.55
   3   4  -3   29.64    2.07
   3   4  -4  342.79    6.92
   3   4  -5  653.03    9.96
   3   4  -6  251.50    6.00
   3   4  -7  109.25    3.97
   3   4  -8    0.63    1.07
  -3   4   8    2.09    1.05
   3   4  -9   32.38    2.22
  -3   4   9   26.52    2.21
   3   4 -10   -0.37    0.93
  -3   4  10   -1.66    0.92
   3   4 -11   44.15    2.58
  -3   4  12  108.85    3.89
   3   4 -12  115.15    3.97
  -3   4  13   -0.46    0.79
   3   4 -13    2.39    0.85
  -3   4  14   50.06    2.57
   3   4 -14   50.31    2.60
   3   4 -15   14.06    1.59
  -3   4  15   15.46    1.50
  -3   4  16   27.47    1.83
   3   4 -16   25.92    1.76
   3   5  -1   86.93    3.52
  -3   5   1   78.73    3.42
   3   5  -2  158.11    4.71
   3   5  -3   86.37    3.50
   3   5  -4   70.74    3.20
  -3   5   5    2.25    1.08
   3   5  -5    9.37    1.31
  -3   5   6    8.02    1.35
   3   5  -6   13.25    1.52
  -3   5   7    2.25    0.97
   3   5  -7    5.43    1.09
   3   5  -8    1.61    0.89
  -3   5   8    2.36    0.86
   3   5  -9   37.20    2.17
  -3   5   9   31.06    1.89
  -3   5  10   30.66    1.86
   3   5 -10   37.92    2.08
  -2   0   1   -1.48    0.57
   2   0  -1   -0.55    0.60
  -2   0   2   48.90    1.23
   2   0  -2   53.56    1.27
  -2   0   3   -0.55    0.59
   2   0  -3    0.39    0.62
  -2   0   4 4201.51   24.46
   2   0  -4 4154.91   23.85
  -2   0   5    0.29    0.61
   2   0  -5    0.67    0.61
  -2   0   6  523.69    4.88
   2   0  -6  525.95    4.84
  -2   0   7   17.46    1.02
   2   0  -7   14.52    1.07
   2   0  -8 4116.83   23.10
  -2   0   8 4251.23   23.28
  -2   0   9   -1.12    0.70
   2   0  -9    1.13    0.70
   2   0 -10  113.00    2.77
  -2   0  10  110.27    2.74
   2   0 -11    1.87    0.76
  -2   0  11    0.27    0.68
   2   0 -12 1036.67   10.12
  -2   0  12 1053.92   10.17
   2   0 -13    2.13    0.74
  -2   0  13   -2.29    0.73
  -2   0  14  696.65    8.88
   2   0 -14  693.69    8.87
  -2   0  15    1.45    0.91
   2   0 -15    2.06    0.87
  -2   0  16  561.71    8.59
   2   0 -16  521.47    8.36
   2   0 -17    0.66    0.89
  -2   0  17   -1.50    0.83
   2   0 -18    1.22    0.95
  -2   0  18    1.36    0.94
  -2   0  19   -0.50    0.98
   2   0 -19   -2.00    1.11
  -2   0  20  516.02    8.76
   2   0 -20  499.11    8.39
  -2   0  21   -0.38    0.95
   2   0 -21   -1.86    0.87
  -2   0  22  371.05    6.41
   2   0 -22  394.71    6.63
  -2   1   1  469.46    4.28
   2   1  -1  447.47    4.18
   2   1  -2  462.76    4.28
  -2   1   2  470.72    4.27
  -2   1   3 6047.78   36.79
   2   1  -3 5942.53   37.10
   2   1  -4 2425.66   13.80
  -2   1   4 2390.45   13.82
  -2   1   5 2747.35   15.74
   2   1  -5 2747.98   15.47
  -2   1   6 1060.14    8.20
   2   1  -6 1049.06    7.78
   2   1  -7  623.70    6.02
  -2   1   7  619.00    6.09
   2   1  -8   31.41    1.49
  -2   1   8   30.40    1.45
  -2   1   9    9.14    1.01
   2   1  -9    6.89    0.93
   2   1 -10 1674.50   13.09
  -2   1  10 1694.71   13.13
   2   1 -11  576.62    7.08
  -2   1  11  585.36    7.24
   2   1 -12  217.26    4.49
  -2   1  12  219.23    4.47
  -2   1  13   52.60    2.42
   2   1 -13   51.21    2.34
   2   1 -14  334.22    6.17
  -2   1  14  330.00    6.14
  -2   1  15   -0.75    0.90
   2   1 -15   -1.10    0.92
  -2   1  16  570.56    9.02
   2   1 -16  533.23    8.41
   2   1 -17    5.04    1.28
  -2   1  17    3.61    1.17
  -2   1  18  208.89    5.47
   2   1 -18  185.45    5.14
   2   1 -19   14.42    1.62
  -2   1  19   14.82    1.75
  -2   1  20   15.64    1.69
   2   1 -20   16.53    1.73
  -2   1  21    6.27    1.20
   2   1 -21    7.38    1.26
  -2   1  22   35.72    2.13
   2   1 -22   50.02    2.27
   2   2  -1 1403.33   10.25
  -2   2   1 1384.16   10.28
   2   2  -2  119.82    2.58
  -2   2   2  122.12    2.58
   2   2  -3  214.87    3.46
   2   2  -4  306.02    4.29
  -2   2   4  290.85    4.29
   2   2  -5   23.94    1.40
  -2   2   5   19.80    1.29
   2   2  -6  149.99    3.13
  -2   2   6  141.54    3.11
  -2   2   7 2376.86   17.83
   2   2  -7 2347.05   16.84
   2   2  -8 1014.87    9.70
  -2   2   8  996.14   10.07
  -2   2   9   54.61    2.31
   2   2  -9   56.51    2.23
   2   2 -10   20.91    1.62
   2   2 -11    6.43    1.21
  -2   2  11    8.39    1.32
   2   2 -12   65.28    2.72
  -2   2  12   63.00    2.71
   2   2 -13    3.92    1.04
  -2   2  13    2.64    1.06
   2   2 -14  687.52    9.50
  -2   2  14  629.84    9.43
   2   2 -15   72.62    3.16
  -2   2  15   81.95    3.43
   2   2 -16   73.00    3.22
  -2   2  16   72.96    3.34
   2   2 -17    8.46    1.50
  -2   2  17   10.95    1.50
   2   2 -18   27.88    2.10
  -2   2  18   33.24    2.30
  -2   2  19   73.66    3.18
   2   2 -19   81.23    3.29
   2   2 -20   -1.33    0.84
  -2   2  20    3.38    0.96
  -2   2  21   10.81    1.19
   2   2 -21    7.95    1.12
  -2   3   1   43.14    2.00
   2   3  -1   44.29    2.00
  -2   3   2   25.80    1.66
   2   3  -2   28.60    1.70
   2   3  -3  961.36    9.91
   2   3  -4   95.50    2.93
   2   3  -5  786.29    9.00
  -2   3   6   32.04    1.93
   2   3  -6   36.45    1.96
   2   3  -7    1.74    0.79
  -2   3   7    3.28    0.92
  -2   3   8   12.58    1.41
   2   3  -8   16.73    1.48
  -2   3   9    4.08    1.01
   2   3  -9    2.05    0.98
   2   3 -10   97.91    3.44
  -2   3  10   94.11    3.49
  -2   3  11   42.65    2.48
   2   3 -11   50.34    2.64
  -2   3  12   93.39    3.73
   2   3 -12   93.92    3.61
   2   3 -13   22.25    1.94
  -2   3  13   20.99    1.99
   2   3 -14   60.99    3.03
  -2   3  14   65.12    3.18
   2   3 -15   29.12    2.16
  -2   3  15   30.01    2.22
  -2   3  16    9.06    1.51
   2   3 -16   10.18    1.46
  -2   3  17   15.96    1.61
   2   3 -17   13.49    1.54
   2   3 -18    5.94    1.20
  -2   3  18    2.56    1.16
  -2   3  19    1.96    0.94
   2   3 -19    7.13    1.10
   2   4  -1  132.84    4.13
  -2   4   2  145.72    4.33
   2   4  -2  144.16    4.27
   2   4  -3   45.72    2.55
  -2   4   3   42.45    2.42
   2   4  -4  215.51    5.36
  -2   4   4  209.25    5.30
   2   4  -5  258.94    5.92
  -2   4   5  254.09    6.00
   2   4  -6    5.81    1.10
  -2   4   6    3.29    1.25
  -2   4   7    1.80    1.10
   2   4  -7    4.54    1.08
   2   4  -8    1.76    1.06
  -2   4   8   -2.39    0.97
  -2   4   9   87.64    3.69
   2   4  -9  100.67    3.80
  -2   4  10   99.21    3.91
   2   4 -10  104.17    3.90
  -2   4  11   22.56    2.06
   2   4 -11   24.93    2.07
   2   4 -12    1.56    1.07
  -2   4  12   -1.11    1.06
  -2   4  13  261.32    6.09
   2   4 -13  282.84    6.24
   2   4 -14  146.09    4.28
  -2   4  14  136.43    4.23
  -2   4  15    7.47    1.28
   2   4 -15    4.35    1.16
  -2   4  16    0.74    0.83
   2   4 -16   -1.03    0.81
   2   5  -1  436.55    8.20
  -2   5   2  375.75    7.88
   2   5  -2  449.27    8.20
  -2   5   3    6.57    1.39
   2   5  -3    8.62    1.53
  -2   5   4   43.54    2.50
   2   5  -4   53.96    2.76
   2   5  -5    0.43    0.85
  -2   5   5    0.64    1.13
   2   5  -6   47.11    2.65
   2   5  -7    2.67    1.16
  -2   5   7    2.48    1.09
   2   5  -8    1.81    1.05
  -2   5   8    2.45    1.01
  -2   5   9   14.55    1.45
   2   5  -9   13.47    1.45
  -2   5  10    8.25    1.18
   2   5 -10   11.14    1.34
  -2   5  11   15.78    1.50
   2   5 -11   18.13    1.55
  -1   0   1 4807.34   34.70
   1   0  -1 4781.25   34.29
   1   0  -2    0.17    0.51
  -1   0   2    0.02    0.50
  -1   0   3 4114.22   27.30
   1   0  -3 4040.55   26.71
  -1   0   4    0.19    0.55
   1   0  -4    0.64    0.58
  -1   0   5   78.43    1.61
   1   0  -5   79.84    1.58
  -1   0   6   16.25    0.94
   1   0  -6    9.73    0.83
  -1   0   7 1505.09    9.52
   1   0  -7 1464.45    9.43
   1   0  -8   -0.71    0.67
  -1   0   8    0.20    0.65
  -1   0   9  184.89    3.20
   1   0  -9  183.10    3.21
  -1   0  10   -0.67    0.63
   1   0 -10   -1.55    0.66
  -1   0  11  387.65    5.36
   1   0 -11  364.83    5.19
  -1   0  12    0.22    0.68
   1   0 -12    0.51    0.83
  -1   0  13  181.71    4.13
   1   0 -13  188.46    4.18
  -1   0  14    1.77    0.85
   1   0 -14    0.74    0.73
  -1   0  15    5.70    1.19
   1   0 -15    5.10    1.07
  -1   0  16    1.94    0.82
   1   0 -16    0.79    0.77
  -1   0  17   23.96    1.98
   1   0 -17   22.34    1.98
   1   0 -18   -1.24    0.98
  -1   0  18   -0.92    0.94
   1   0 -19 1385.18   15.03
  -1   0  19 1417.15   15.02
  -1   0  20   -3.60    1.10
   1   0 -20   -0.92    0.95
   1   0 -21  113.85    3.82
  -1   0  21  113.20    3.75
   1   0 -22    0.34    0.67
  -1   0  22    0.80    0.83
   1   1  -1 1251.91    8.40
  -1   1   1 1219.17    7.53
  -1   1   2 5102.23   32.04
   1   1  -2 5233.56   36.35
   1   1  -3 6702.79   46.01
  -1   1   3 6593.27   40.65
   1   1  -4 9239.86   62.00
  -1   1   4 8828.74   56.25
   1   1  -5 2393.21   14.02
  -1   1   5 2423.91   14.09
   1   1  -6  701.76    5.87
  -1   1   6  672.12    5.98
  -1   1   7   10.67    0.95
   1   1  -7   10.59    0.92
  -1   1   8 2925.25   17.09
   1   1  -8 2892.49   17.19
   1   1  -9 1638.48   11.90
  -1   1   9 1609.81   11.60
  -1   1  10  763.82    7.71
   1   1 -10  770.62    7.84
   1   1 -11  333.55    5.17
  -1   1  11  347.47    5.33
   1   1 -12   14.21    1.40
  -1   1  12   13.86    1.30
  -1   1  13   19.97    1.56
   1   1 -13   18.37    1.52
   1   1 -14   55.86    2.56
  -1   1  14   57.97    2.60
   1   1 -15  127.16    3.96
  -1   1  15  128.77    3.99
   1   1 -16   42.95    2.41
  -1   1  16   32.85    2.31
  -1   1  17  349.31    7.03
   1   1 -17  347.33    6.93
   1   1 -18  526.74    8.71
  -1   1  18  541.16    9.01
   1   1 -19    7.69    1.35
  -1   1  19    8.23    1.40
   1   1 -20   24.50    1.98
  -1   1  20   23.93    2.01
  -1   1  21   61.26    2.90
   1   1 -21   76.24    3.05
  -1   1  22    6.46    1.04
   1   1 -22   10.40    1.20
   1   2  -1 1088.93    8.16
  -1   2   1 1037.70    8.84
   1   2  -2   37.81    1.45
  -1   2   2   40.07    1.48
   1   2  -3 3068.24   17.66
  -1   2   3 2986.17   17.26
   1   2  -4   41.88    1.54
  -1   2   4   38.10    1.55
   1   2  -5  390.93    4.75
  -1   2   5  392.14    4.90
   1   2  -6 1941.83   13.49
  -1   2   6 1864.45   13.99
   1   2  -7  231.39    3.91
  -1   2   7  221.73    3.97
   1   2  -8   40.77    1.80
  -1   2   8   50.45    1.99
  -1   2   9   57.35    2.22
   1   2  -9   50.97    2.07
   1   2 -10   19.74    1.46
  -1   2  10   16.07    1.47
  -1   2  11   46.79    2.28
   1   2 -11   52.30    2.30
   1   2 -12   40.89    2.23
  -1   2  12   38.48    2.18
   1   2 -13  479.29    7.72
  -1   2  13  503.36    7.85
   1   2 -14    3.55    1.26
  -1   2  14    1.64    1.26
   1   2 -15   74.96    3.23
  -1   2  15   73.70    3.24
   1   2 -16  363.23    7.22
  -1   2  16  372.08    7.44
   1   2 -17   18.62    1.76
  -1   2  17   16.33    1.75
  -1   2  18   34.77    2.26
   1   2 -18   28.08    2.09
  -1   2  19   10.67    1.50
   1   2 -19   14.66    1.58
  -1   2  20    1.84    0.86
   1   2 -20   -0.20    0.93
  -1   2  21   28.01    1.87
   1   2 -21   42.62    2.15
   1   3  -1  293.39    4.86
  -1   3   2   55.21    2.14
   1   3  -2   51.65    2.07
  -1   3   3  115.87    3.09
   1   3  -3  126.41    3.13
  -1   3   4   36.48    1.95
   1   3  -4   39.67    1.97
  -1   3   5   15.19    1.40
   1   3  -5   21.95    1.52
  -1   3   6  271.45    5.12
   1   3  -6  281.50    5.10
  -1   3   7  104.71    3.29
   1   3  -7  106.18    3.19
  -1   3   8  178.03    4.53
   1   3  -8  215.42    4.75
  -1   3   9  114.41    3.69
   1   3  -9  117.77    3.63
   1   3 -10   26.08    1.88
  -1   3  10   22.02    1.85
   1   3 -11   20.48    1.75
  -1   3  11   16.35    1.71
  -1   3  12   12.37    1.47
   1   3 -12    6.67    1.22
   1   3 -13  133.94    4.33
  -1   3  13  127.94    4.43
  -1   3  14   54.96    2.90
   1   3 -14   61.58    2.98
  -1   3  15   34.43    2.38
   1   3 -15   40.63    2.47
   1   3 -16   21.50    1.86
  -1   3  16   16.17    1.78
   1   3 -17   16.33    1.56
  -1   3  17   13.93    1.62
   1   3 -18   55.96    2.67
  -1   3  18   51.66    2.58
   1   3 -19    2.57    0.84
  -1   3  19   -0.60    0.83
   1   4  -1  244.47    5.48
  -1   4   2  123.17    3.97
   1   4  -2  135.84    4.10
   1   4  -3    5.34    1.10
  -1   4   3    1.84    1.14
   1   4  -4   28.72    2.03
  -1   4   4   33.94    2.16
  -1   4   5   25.87    1.95
   1   4  -5   29.76    2.01
   1   4  -6    4.10    1.19
  -1   4   6    8.83    1.35
  -1   4   7   19.93    1.77
   1   4  -7    9.92    1.46
   1   4  -8    1.42    1.17
  -1   4   8    0.42    0.95
  -1   4   9   39.83    2.51
   1   4  -9   43.94    2.50
   1   4 -10    0.08    1.04
  -1   4  10    2.96    1.01
   1   4 -11   20.54    1.91
  -1   4  11   18.20    1.90
  -1   4  12   82.61    3.52
   1   4 -12   82.26    3.46
  -1   4  13   35.08    2.27
   1   4 -13   36.76    2.39
  -1   4  14  160.03    4.62
   1   4 -14  170.18    4.66
  -1   4  15    0.98    1.14
   1   4 -15    1.76    0.91
  -1   4  16  102.17    3.36
   1   4 -16   94.87    3.26
  -1   5   1  121.56    4.37
   1   5  -1  147.26    4.62
  -1   5   2  266.56    6.41
   1   5  -2  299.18    6.71
  -1   5   3    8.56    1.39
   1   5  -3    7.69    1.29
  -1   5   4   69.29    3.21
   1   5  -4   75.31    3.31
  -1   5   5    9.53    1.53
   1   5  -5    8.59    1.39
  -1   5   6    0.89    0.94
   1   5  -6   -0.80    0.86
   1   5  -7   31.00    2.26
  -1   5   8   54.35    2.77
   1   5  -8   79.54    3.23
  -1   5   9    4.09    1.07
   1   5  -9    4.37    1.07
   1   5 -10   10.52    1.40
  -1   5  10    5.73    1.11
  -1   5  11   -0.93    0.69
   1   5 -11    0.37    0.89
  -1   5  12   69.24    2.69
   0   0   2  343.13    2.68
   0   0  -2  338.93    2.64
   0   0   3    1.12    0.49
   0   0  -3    0.44    0.48
   0   0   4   24.16    0.88
   0   0  -4   25.15    0.90
   0   0   5   -0.97    0.60
   0   0  -5    0.63    0.59
   0   0   6   76.40    1.64
   0   0  -6   77.18    1.67
   0   0  -7    1.42    0.67
   0   0   7   -0.32    0.67
   0   0   8   40.71    1.47
   0   0  -8   37.23    1.44
   0   0   9    0.58    0.67
   0   0 -10   18.21    1.25
   0   0  10   20.81    1.29
   0   0 -11    1.10    0.70
   0   0  11    1.10    0.70
   0   0 -12    4.04    0.92
   0   0  12    3.88    0.98
   0   0 -13    3.92    0.93
   0   0  13    1.36    0.84
   0   0  14   62.78    2.66
   0   0 -14   69.93    2.75
   0   0 -15    0.17    0.86
   0   0  15   -0.54    0.80
   0   0 -16   23.09    1.97
   0   0  16   28.16    2.08
   0   0  17   -0.16    1.04
   0   0 -17   -0.14    0.98
   0   0 -18  413.25    7.77
   0   0  18  428.84    7.84
   0   0 -19   -3.44    1.04
   0   0  19    1.35    0.99
   0   0  20  812.01   11.23
   0   0 -20  790.60   10.62
   0   0 -21   -0.11    0.82
   0   0  21    0.35    0.94
   0   0  22   57.66    2.59
   0   0 -22   62.78    2.58
   0   1   0   -1.40    0.51
   0   1   0   -0.45    0.56
   0   1   1  139.83    1.80
   0   1  -1  135.89    1.76
   0   1   2 1714.01    9.67
   0   1  -2 1712.33    9.42
   0   1  -3  709.76    5.04
   0   1   3  707.40    5.29
   0   1  -4   32.74    1.13
   0   1   4   32.75    1.14
   0   1  -5 1078.42    7.56
   0   1   5 1059.40    7.67
   0   1  -6 1168.29    8.31
   0   1   6 1142.83    8.20
   0   1  -7  156.76    2.74
   0   1   7  152.71    2.74
   0   1  -8  159.28    2.96
   0   1   8  158.67    2.99
   0   1  -9  698.42    7.00
   0   1   9  713.35    7.10
   0   1 -10   90.17    2.57
   0   1  10   89.93    2.59
   0   1 -11 1637.81   13.07
   0   1  11 1592.51   12.78
   0   1  12  529.49    7.09
   0   1 -12  546.46    7.16
   0   1  13   18.59    1.52
   0   1 -13   16.68    1.52
   0   1  14  215.18    4.93
   0   1 -14  219.39    4.96
   0   1 -15  208.15    5.16
   0   1  15  217.84    5.20
   0   1  16   28.81    2.14
   0   1 -16   29.27    2.12
   0   1  17  660.59    9.86
   0   1 -17  623.71    9.64
   0   1  18  422.21    7.81
   0   1 -18  396.87    7.57
   0   1 -19   96.34    3.70
   0   1  19   96.41    3.77
   0   1 -20   10.56    1.49
   0   1  20   10.75    1.44
   0   1 -21   48.39    2.42
   0   1  21   42.62    2.32
   0   2   0    6.83    0.84
   0   2   0    5.83    0.82
   0   2  -1   55.18    1.60
   0   2   1   55.86    1.64
   0   2  -2   49.47    1.56
   0   2   2   44.19    1.55
   0   2  -3    0.73    0.72
   0   2   3    0.59    0.67
   0   2  -4 1022.97    8.01
   0   2   4 1011.40    8.29
   0   2  -5  757.11    6.83
   0   2   5  759.75    7.24
   0   2  -6 2443.28   15.22
   0   2   6 2408.71   16.43
   0   2  -7 1243.34    9.97
   0   2   7 1174.52   10.34
   0   2  -8  219.40    3.99
   0   2   8  208.70    3.95
   0   2  -9  342.15    5.27
   0   2   9  356.92    5.56
   0   2 -10   55.57    2.30
   0   2  10   55.29    2.32
   0   2 -11  108.59    3.29
   0   2  11  103.33    3.27
   0   2 -12    3.80    0.96
   0   2  12    4.96    1.13
   0   2 -13  344.90    6.49
   0   2  13  340.32    6.52
   0   2  14   40.09    2.44
   0   2 -14   45.48    2.54
   0   2 -15  158.24    4.64
   0   2  15  151.20    4.61
   0   2  16    6.10    1.22
   0   2 -16    4.29    1.15
   0   2  17    1.82    0.94
   0   2  18   20.49    1.88
   0   2 -18   24.51    1.91
   0   2 -19   33.43    2.15
   0   2  19   24.21    2.01
   0   2  20   26.38    1.96
   0   2 -20   34.99    2.07
   0   3   0    0.94    0.79
   0   3   0   -1.21    0.72
   0   3   1  106.39    2.86
   0   3  -1  104.45    2.82
   0   3   2   48.70    2.00
   0   3  -2   40.81    1.88
   0   3   3   46.02    1.95
   0   3  -3   47.72    1.99
   0   3   4   62.96    2.33
   0   3  -4   63.13    2.31
   0   3   5  505.57    6.87
   0   3  -5  513.72    6.88
   0   3   6    6.47    1.18
   0   3  -6    5.38    1.11
   0   3   7   70.95    2.75
   0   3  -7   73.27    2.79
   0   3   8  158.51    4.12
   0   3  -8  161.68    4.08
   0   3   9   77.45    3.08
   0   3  -9   83.92    3.06
   0   3  10    1.76    0.96
   0   3 -10    1.33    0.84
   0   3  11  255.92    5.85
   0   3 -11  273.45    5.90
   0   3  12   33.14    2.34
   0   3 -12   33.75    2.28
   0   3  13   57.83    2.95
   0   3 -13   62.89    3.03
   0   3  14   19.97    1.89
   0   3 -14   21.95    1.94
   0   3  15   18.43    1.81
   0   3 -15   18.64    1.79
   0   3 -16   83.66    3.44
   0   3  16   84.55    3.48
   0   3  17    0.15    0.93
   0   3 -17    3.54    0.98
   0   3  18    7.89    1.17
   0   3 -18   10.87    1.33
   0   3  19   -0.59    0.77
   0   3 -19    0.17    0.80
   0   4   0    3.21    1.10
   0   4   0    4.11    1.20
   0   4   1   57.81    2.71
   0   4  -1   60.20    2.73
   0   4   2   46.54    2.54
   0   4  -2   43.69    2.45
   0   4   3  147.50    4.30
   0   4  -3  135.66    4.20
   0   4   4   97.12    3.54
   0   4  -4   96.30    3.47
   0   4  -5  228.26    5.52
   0   4   5  228.42    5.48
   0   4  -6  241.23    5.69
   0   4   6  235.97    5.64
   0   4  -7  172.16    4.82
   0   4   7  157.64    4.64
   0   4   8   30.70    2.18
   0   4  -8   31.27    2.27
   0   4  -9   99.38    3.73
   0   4   9   97.54    3.74
   0   4  10   12.14    1.49
   0   4 -10    7.51    1.43
   0   4  11   28.52    2.17
   0   4 -11   28.72    2.14
   0   4  12    3.90    1.10
   0   4 -12    1.29    1.11
   0   4  13   34.11    2.26
   0   4 -13   40.12    2.56
   0   4  14   42.18    2.40
   0   4 -14   44.72    2.42
   0   4  15    8.19    1.26
   0   4 -15    7.16    1.24
   0   4  16   30.03    1.89
   0   4 -16   29.90    1.87
   0   5   0    1.96    1.08
   0   5   0    0.05    0.94
   0   5   1   83.75    3.59
   0   5  -1   96.33    3.78
   0   5   2  252.41    6.10
   0   5  -2  261.46    6.18
   0   5   3  225.11    5.80
   0   5  -3  218.56    5.69
   0   5  -4   75.00    3.33
   0   5   4   68.09    3.29
   0   5  -5   45.30    2.71
   0   5   5   49.12    2.79
   0   5  -6   31.42    2.17
   0   5  -7   60.77    2.86
   0   5  -8    5.41    1.18
   0   5   8    3.98    0.97
   0   5  -9   10.28    1.30
   0   5   9    7.87    1.25
   0   5 -10    5.01    0.99
   0   5  10    2.17    0.88
   0   5 -11   19.36    1.63
   0   5  11   18.68    1.52
   1   0   0   -0.54    0.44
  -1   0   0    0.29    0.44
  -1   0  -1 4680.78   32.84
   1   0   1 4363.09   30.34
  -1   0  -2    0.96    0.52
   1   0   2   -1.42    0.54
  -1   0  -3 4537.72   29.90
   1   0   3 4511.99   29.34
  -1   0  -4    0.26    0.60
   1   0   4   -1.28    0.64
  -1   0  -5 5624.53   35.22
   1   0   5 5674.38   34.69
   1   0   6   -0.29    0.63
  -1   0  -6   -1.07    0.61
  -1   0  -7 5277.31   29.29
   1   0   7 5251.36   28.94
  -1   0  -8    1.21    0.69
   1   0   8   -1.39    0.69
  -1   0  -9  998.39    8.92
   1   0   9 1021.07    8.76
  -1   0 -10   -0.56    0.69
   1   0  10   -2.17    0.68
  -1   0 -11   23.65    1.51
   1   0  11   24.55    1.51
   1   0  12    1.46    0.80
  -1   0 -12    0.89    0.77
   1   0  13   20.76    1.64
  -1   0 -13   23.64    1.71
   1   0  14   -0.31    0.77
  -1   0 -14   -2.16    0.85
  -1   0 -15  269.89    5.83
   1   0  15  277.62    5.93
  -1   0 -16   -0.50    0.93
   1   0  16   -2.22    0.85
  -1   0 -17  145.08    4.58
   1   0  17  151.31    4.69
   1   0  18   -0.86    0.90
  -1   0 -18    0.64    0.86
   1   0  19  586.51    9.66
  -1   0 -19  586.44    9.13
  -1   0 -20    1.11    0.82
   1   0  20    1.15    1.00
   1   0  21   97.80    3.30
  -1   0 -21   89.64    3.17
   1   1   0 9958.18   63.02
  -1   1   0 9931.26   61.85
   1   1   1    4.81    0.69
  -1   1  -1    6.72    0.72
   1   1   2 7135.44   45.87
  -1   1  -2 7186.59   44.54
   1   1   3 2272.10   13.48
  -1   1  -3 2301.85   12.69
   1   1   4    6.23    0.79
  -1   1  -4    5.91    0.76
   1   1   5  508.97    4.82
  -1   1  -5  523.93    4.84
   1   1   6   96.76    2.15
  -1   1  -6   78.85    1.98
   1   1   7  448.89    5.03
  -1   1  -7  455.05    5.08
   1   1   8  209.57    3.60
  -1   1  -8  215.64    3.63
  -1   1  -9   10.22    1.06
   1   1   9   12.95    1.15
  -1   1 -10   10.13    1.21
   1   1  10   13.50    1.23
  -1   1 -11  282.90    4.97
   1   1  11  285.95    5.11
  -1   1 -12  527.07    7.40
   1   1  12  534.23    7.48
  -1   1 -13   10.19    1.33
   1   1  13    5.90    1.12
  -1   1 -14    4.76    1.06
   1   1  14    1.86    1.03
   1   1  15   34.57    2.26
  -1   1 -15   37.31    2.30
  -1   1 -16  308.16    6.50
   1   1  16  286.35    6.25
  -1   1 -17   94.93    3.73
   1   1  17   97.32    3.79
  -1   1 -18  284.95    6.34
   1   1  18  282.99    6.39
   1   1  19   22.86    1.93
  -1   1 -19   27.55    2.10
  -1   1 -20  139.24    4.14
   1   1  20  120.87    4.01
   1   1  21   29.33    1.94
  -1   1 -21   34.39    2.03
  -1   2   0  250.55    3.45
   1   2   0  253.27    3.48
  -1   2  -1  349.83    4.14
   1   2   1  352.46    4.19
  -1   2  -2 1407.78    9.75
   1   2   2 1426.63    9.83
  -1   2  -3   93.83    2.23
   1   2   3   94.04    2.27
  -1   2  -4 1145.68    8.89
   1   2   4 1162.15    9.26
  -1   2  -5   98.25    2.43
   1   2   5  101.87    2.51
  -1   2  -6  534.28    6.10
   1   2   6  529.50    6.28
  -1   2  -7 1330.98   10.92
   1   2   7 1275.86   11.26
  -1   2  -8  724.27    7.88
   1   2   8  691.32    8.08
  -1   2  -9   45.96    2.06
   1   2   9   41.68    2.08
  -1   2 -10    9.05    1.15
   1   2  10    8.30    1.20
  -1   2 -11  707.93    8.92
   1   2  11  694.93    8.93
   1   2  12  291.16    5.95
  -1   2 -12  299.12    5.86
  -1   2 -13    5.07    1.18
   1   2  13    8.50    1.29
   1   2  14  410.85    7.72
  -1   2 -14  404.62    7.41
  -1   2 -15  241.37    5.86
   1   2  15  261.56    6.21
   1   2  16   48.93    2.69
  -1   2 -16   45.36    2.64
  -1   2 -17   16.51    1.73
   1   2  17   16.78    1.70
  -1   2 -18    8.62    1.38
   1   2  18    8.62    1.32
  -1   2 -19    3.93    1.01
   1   2  19    2.57    1.08
   1   2  20    4.79    1.02
  -1   2 -20    3.37    1.04
   1   3   0   78.62    2.50
  -1   3   0   73.09    2.43
   1   3   1  134.38    3.27
  -1   3  -1  127.07    3.15
   1   3   2 1256.37   11.19
  -1   3  -2 1233.24   11.24
   1   3   3  621.28    7.45
  -1   3  -3  625.12    7.53
   1   3   4  883.33    9.29
  -1   3  -4  847.84    9.10
   1   3   5  942.84    9.99
  -1   3  -5  956.79    9.98
   1   3   6   29.37    1.84
  -1   3  -6   31.06    1.87
  -1   3  -7   66.56    2.69
   1   3   7   73.39    2.81
   1   3   8  192.17    4.65
  -1   3  -8  202.52    4.76
   1   3   9    9.86    1.36
  -1   3  -9   14.40    1.46
   1   3  10    2.27    0.89
  -1   3 -10    1.47    0.93
   1   3  11  178.94    4.88
  -1   3 -11  177.28    4.79
  -1   3 -12   13.96    1.58
   1   3  12   11.50    1.50
  -1   3 -13    1.51    1.03
   1   3  13    0.51    1.09
   1   3  14    1.53    0.93
  -1   3 -14    3.77    1.09
  -1   3 -15    3.92    1.22
   1   3  15    3.36    1.15
   1   3  16   88.37    3.51
  -1   3 -16   81.47    3.35
  -1   3 -17   56.68    2.67
   1   3  18    0.97    0.82
  -1   3 -18    0.56    0.87
   1   4   0    1.50    0.96
  -1   4   0    1.48    0.98
   1   4   1    2.15    0.98
  -1   4  -1   -0.95    0.96
   1   4   2  206.70    5.05
  -1   4  -2  202.18    5.06
   1   4   3   53.00    2.66
  -1   4  -3   50.75    2.66
   1   4   4   55.48    2.83
  -1   4  -4   52.05    2.66
   1   4   5  265.37    5.99
  -1   4  -5  261.03    5.97
   1   4   6    0.30    1.00
  -1   4  -6   -0.29    0.97
   1   4   7   15.76    1.79
  -1   4  -7   17.19    1.81
   1   4   8   -0.79    0.99
  -1   4  -8   -0.86    0.85
   1   4   9   63.70    3.15
  -1   4  -9   66.17    3.10
   1   4  10   56.32    2.96
  -1   4 -10   62.22    3.06
   1   4  11    7.80    1.37
  -1   4 -11    2.89    1.12
   1   4  12    1.51    0.99
  -1   4 -12    1.65    0.97
   1   4  13    5.70    1.22
  -1   4 -13    7.83    1.19
  -1   4 -14    7.27    1.36
   1   4  14   14.83    1.45
   1   4  15   48.22    2.39
  -1   4 -15   53.86    2.49
   1   5   0   14.80    1.66
  -1   5   0   11.84    1.77
   1   5   1   17.50    1.92
  -1   5  -1   25.69    2.16
   1   5   2  188.89    5.34
  -1   5  -2  203.20    5.47
   1   5   3   60.56    3.05
  -1   5  -3   62.18    3.04
   1   5   4   41.50    2.53
  -1   5  -4   48.87    2.76
  -1   5  -5   85.62    3.45
  -1   5  -6   20.12    1.75
   1   5   6   12.31    1.54
   1   5   7   62.26    3.01
  -1   5  -7   76.02    3.23
   1   5   8    2.62    1.00
  -1   5  -8    0.17    0.75
   1   5   9    7.86    1.24
  -1   5  -9    8.17    1.24
   1   5  10    7.22    1.20
  -1   5 -10    5.67    1.13
  -1   5 -11   -1.48    0.84
   1   5  11    2.55    0.92
   2   0   0 8626.67   56.56
  -2   0   0 8488.66   54.88
  -2   0  -1    0.26    0.59
   2   0   1    0.47    0.60
  -2   0  -2 9726.46   63.80
   2   0   2 9391.47   61.05
  -2   0  -3    1.25    0.67
   2   0   3   -0.83    0.62
  -2   0  -4 1133.42    7.87
   2   0   4 1125.90    7.71
  -2   0  -5   -0.85    0.68
   2   0   5    0.82    0.67
  -2   0  -6 2213.74   13.97
   2   0   6 2219.81   13.60
  -2   0  -7   -1.03    0.66
   2   0   7   -0.20    0.65
  -2   0  -8 1477.61   11.63
   2   0   8 1490.15   11.32
  -2   0  -9   -0.38    0.67
   2   0   9   -1.47    0.67
  -2   0 -10  998.69    9.81
   2   0  10 1003.60    9.75
  -2   0 -11   -1.23    0.79
   2   0  11    0.98    0.72
  -2   0 -12  855.22    9.70
   2   0  12  913.62   10.11
  -2   0 -13    0.92    0.90
   2   0  13    0.00    0.74
   2   0  14   45.17    2.45
  -2   0 -14   38.11    2.35
  -2   0 -15    0.37    0.89
   2   0  15    0.90    0.91
  -2   0 -16   56.14    2.92
   2   0  16   60.18    3.02
   2   0  17    2.54    0.97
  -2   0 -17    0.06    0.88
   2   0  18   57.99    2.92
  -2   0 -18   54.02    2.85
  -2   0 -19   -0.38    0.86
   2   0  19   -2.28    1.00
   2   0  20  115.15    3.81
  -2   0 -20  123.06    3.79
   2   1   0 2017.20   12.22
  -2   1   0 2083.84   11.76
   2   1   1   82.19    1.78
  -2   1  -1   81.89    1.72
   2   1   2 9517.45   55.09
  -2   1  -2 9969.23   59.82
   2   1   3 4531.94   22.87
  -2   1  -3 4681.37   25.04
   2   1   4  905.72    7.01
  -2   1  -4  907.33    7.16
   2   1   5   25.80    1.26
  -2   1  -5   23.50    1.22
   2   1   6  128.48    2.74
  -2   1  -6  134.95    2.77
   2   1   7  160.09    3.20
  -2   1  -7  159.13    3.12
   2   1   8  748.01    7.79
  -2   1  -8  718.57    7.65
  -2   1  -9   45.49    2.02
   2   1   9   49.85    2.10
   2   1  10  442.27    6.35
  -2   1 -10  444.18    6.41
  -2   1 -11  317.47    5.59
   2   1  11  318.79    5.66
   2   1  12  122.51    3.72
  -2   1 -12  130.68    3.74
   2   1  13   17.55    1.73
  -2   1 -13   19.70    1.76
   2   1  14   22.06    1.86
  -2   1 -14   20.75    1.85
   2   1  15    0.75    1.02
  -2   1 -15    2.76    1.03
   2   1  16  130.29    4.35
  -2   1 -16  125.11    4.21
  -2   1 -17   54.64    2.84
   2   1  17   50.20    2.84
  -2   1 -18   10.32    1.55
   2   1  18    8.66    1.57
   2   1  19   85.16    3.32
  -2   1 -19   93.78    3.47
   2   1  20   25.00    1.89
  -2   1 -20   40.98    2.15
  -2   2   0   54.77    1.75
   2   2   0   54.40    1.81
  -2   2  -1  727.12    6.72
   2   2   1  731.35    6.96
  -2   2  -2   -0.20    0.70
   2   2   2   -1.33    0.75
  -2   2  -3   81.30    2.22
   2   2   3   80.83    2.28
  -2   2  -4   50.33    1.84
   2   2   4   46.58    1.83
  -2   2  -5  332.92    4.82
   2   2   5  325.61    4.82
  -2   2  -6  364.62    5.25
   2   2   6  357.87    5.32
  -2   2  -7   22.29    1.43
   2   2   7   23.12    1.51
  -2   2  -8   60.02    2.32
   2   2   8   56.41    2.33
  -2   2  -9   11.01    1.29
   2   2   9   11.27    1.37
  -2   2 -10   53.13    2.44
   2   2  10   48.59    2.43
  -2   2 -11   54.88    2.53
   2   2  11   50.17    2.51
  -2   2 -12  377.22    6.84
   2   2  12  379.08    7.04
  -2   2 -13  614.15    9.17
   2   2  13  599.87    9.42
  -2   2 -14  240.83    5.74
   2   2  14  256.68    6.06
   2   2  15   17.09    1.77
  -2   2 -15   17.93    1.80
   2   2  16   47.82    2.72
  -2   2 -16   42.90    2.54
   2   2  17   13.85    1.66
  -2   2 -17   22.69    1.86
   2   2  18    3.23    0.96
  -2   2 -18    1.61    0.93
   2   2  19    1.84    1.16
  -2   2 -19    9.06    1.25
   2   3   0  132.82    3.36
  -2   3   0  131.62    3.32
  -2   3  -1  489.72    6.71
   2   3   1  449.04    6.35
  -2   3  -2   19.68    1.52
   2   3   2   16.09    1.43
  -2   3  -3  914.53    9.81
   2   3   3  902.78    9.70
  -2   3  -4   84.97    2.89
   2   3   4   84.59    2.89
  -2   3  -5    5.51    1.14
   2   3   5    4.91    1.11
   2   3   6  257.30    5.39
  -2   3  -6  267.48    5.33
   2   3   7   37.60    2.26
  -2   3  -7   39.11    2.20
   2   3   8  254.38    5.69
  -2   3  -8  260.75    5.56
   2   3   9  264.44    5.92
  -2   3  -9  275.61    5.86
  -2   3 -10   42.81    2.52
   2   3  10   40.94    2.57
  -2   3 -11  154.88    4.59
   2   3  11  152.42    4.66
   2   3  12    5.65    1.07
  -2   3 -12   -0.38    0.93
   2   3  13  304.78    6.78
  -2   3 -13  321.42    6.81
   2   3  14    4.62    1.27
  -2   3 -14    2.52    1.14
  -2   3 -15    3.18    1.04
   2   3  15    1.74    0.95
  -2   3 -16    9.55    1.23
   2   3  16    0.77    1.12
  -2   3 -17  113.38    3.57
   2   4   0   57.63    2.79
  -2   4   0   64.83    2.90
   2   4   1   25.26    2.00
  -2   4  -1   26.01    2.06
   2   4   2   31.03    2.08
  -2   4  -2   26.05    2.05
   2   4   3   26.31    2.06
  -2   4  -3   26.78    1.99
   2   4   4  158.11    4.68
  -2   4  -4  156.62    4.64
   2   4   5  930.18   12.02
  -2   4  -5  949.83   12.47
   2   4   6   94.17    3.70
  -2   4  -6   95.53    3.67
   2   4   7  487.15    8.49
  -2   4  -7  481.87    8.50
   2   4   8    2.68    1.02
  -2   4  -8    4.04    1.25
   2   4   9   20.50    1.95
  -2   4  -9   26.97    2.02
   2   4  10    0.13    0.99
  -2   4 -10    1.17    1.01
   2   4  11    0.77    1.03
  -2   4 -11   -1.43    0.82
   2   4  12   15.35    1.69
  -2   4 -12   19.19    1.78
  -2   4 -13    0.05    0.90
   2   4  13   -0.63    0.83
  -2   4 -14   77.65    3.03
   2   4  14   79.90    3.04
   2   5   0   10.91    1.68
  -2   5   0   16.04    1.81
   2   5   1    8.81    1.36
  -2   5  -1    8.19    1.42
   2   5   2   31.81    2.30
  -2   5  -2   33.49    2.32
   2   5   3    4.46    1.27
  -2   5  -3   11.12    1.46
   2   5   4   14.28    1.78
  -2   5  -4   21.69    1.93
   2   5   5   24.10    1.92
  -2   5  -5   28.86    2.04
  -2   5  -6    9.33    1.37
   2   5   6   10.26    1.37
  -2   5  -7   26.70    1.91
   2   5   7   22.96    1.88
  -2   5  -8   12.86    1.43
   2   5   8   11.69    1.41
   2   5   9    2.07    0.80
  -2   5  -9    0.19    0.82
  -2   5 -10    3.68    0.91
   2   5  10    4.57    1.00
   3   0   0    1.52    0.68
  -3   0   0    3.70    0.69
   3   0   1  245.48    3.28
  -3   0  -1  260.61    3.43
  -3   0  -2    3.65    0.70
   3   0   2    6.92    0.85
  -3   0  -3 1753.71   11.58
   3   0   3 1735.12   11.38
  -3   0  -4    5.62    0.84
   3   0   4    7.96    0.91
  -3   0  -5   -0.30    0.63
   3   0   5   -0.30    0.80
  -3   0  -6    6.31    0.92
   3   0   6    5.81    0.93
  -3   0  -7 1259.11   10.76
   3   0   7 1261.01   10.71
  -3   0  -8    0.07    0.74
   3   0   8    3.35    0.81
  -3   0  -9    0.93    0.78
   3   0   9   -0.85    0.72
  -3   0 -10    0.69    0.80
   3   0  10    1.30    0.79
  -3   0 -11   76.33    2.94
   3   0  11   81.95    2.95
  -3   0 -12    1.16    0.85
   3   0  12    1.26    0.79
   3   0  13    4.76    1.27
  -3   0 -13    8.20    1.23
  -3   0 -14   -0.44    0.84
   3   0  14   -1.02    0.91
   3   0  15    3.09    1.12
  -3   0 -15    3.43    1.01
  -3   0 -16    1.40    0.89
   3   0  16    0.42    0.93
   3   0  17   25.69    2.07
  -3   0 -17   26.80    2.12
   3   0  18   -0.40    0.85
  -3   0 -18    1.52    0.98
   3   0  19    6.08    1.12
  -3   0 -19    7.35    1.22
   3   1   0    3.27    0.78
  -3   1   0    3.49    0.77
   3   1   1   26.53    1.27
  -3   1  -1   26.29    1.25
   3   1   2   94.77    2.24
  -3   1  -2   98.44    2.24
   3   1   3  126.60    2.68
  -3   1  -3  131.50    2.69
   3   1   4 5024.95   26.20
  -3   1  -4 5085.10   27.99
   3   1   5 2041.17   13.62
  -3   1  -5 2099.24   14.02
   3   1   6  133.77    3.11
  -3   1  -6  137.38    3.10
   3   1   7  368.16    5.45
  -3   1  -7  378.18    5.47
   3   1   8   20.89    1.51
  -3   1  -8   22.72    1.52
   3   1   9   29.46    1.72
  -3   1  -9   28.08    1.79
   3   1  10  215.56    4.77
  -3   1 -10  219.71    4.79
   3   1  11    0.00    0.89
  -3   1 -11    1.41    0.87
   3   1  12  483.99    7.79
  -3   1 -12  468.16    7.66
   3   1  13   23.09    1.87
  -3   1 -13   23.92    1.90
  -3   1 -14   -1.29    0.92
   3   1  14    0.75    0.88
  -3   1 -15   22.83    1.92
   3   1  15   23.70    2.09
  -3   1 -16   11.93    1.55
   3   1  16   11.66    1.56
   3   1  17   93.89    3.66
  -3   1 -17  104.47    3.79
   3   1  18   29.27    2.08
  -3   1 -18   37.76    2.23
  -3   1 -19   29.02    1.78
   3   1  19   21.70    1.63
  -3   2   0    3.01    0.82
   3   2   0    1.01    0.77
  -3   2  -1 1308.45   10.62
   3   2   1 1313.56   11.26
  -3   2  -2 2919.57   18.43
   3   2   2 2882.80   19.35
  -3   2  -3   13.25    1.14
   3   2   3   12.36    1.20
  -3   2  -4  466.89    6.03
   3   2   4  448.27    6.05
  -3   2  -5 1139.65   10.46
   3   2   5 1128.89   10.56
  -3   2  -6   33.62    1.80
   3   2   6   32.10    1.85
  -3   2  -7  268.65    5.04
   3   2   7  257.69    5.01
  -3   2  -8   12.95    1.35
   3   2   8    8.51    1.22
   3   2   9  133.37    3.93
  -3   2  -9  134.41    3.84
   3   2  10  203.43    5.06
  -3   2 -10  205.26    4.93
   3   2  11   38.78    2.32
  -3   2 -11   40.36    2.36
  -3   2 -12   75.76    3.24
   3   2  12   68.27    3.28
   3   2  13   87.12    3.59
  -3   2 -13   82.31    3.47
  -3   2 -14   17.76    1.74
   3   2  14   11.89    1.63
  -3   2 -15  170.90    4.85
   3   2  15  151.44    4.76
  -3   2 -16   63.02    3.02
   3   2  17    7.45    1.35
  -3   2 -17   15.67    1.46
  -3   2 -18    3.25    1.08
   3   2  18    1.95    0.98
  -3   3   0  210.17    4.50
   3   3   0  199.74    4.45
  -3   3  -1  185.59    4.28
   3   3   1  182.28    4.24
  -3   3  -2   20.80    1.66
   3   3   2   19.51    1.56
  -3   3  -3   14.35    1.47
   3   3   3   19.34    1.61
  -3   3  -4  439.38    6.96
   3   3   4  426.83    7.20
  -3   3  -5  274.37    5.57
   3   3   5  278.65    5.66
  -3   3  -6   76.55    3.05
   3   3   6   72.01    3.03
  -3   3  -7   99.23    3.53
   3   3   7   98.30    3.63
  -3   3  -8  289.58    6.12
   3   3   8  275.06    6.08
  -3   3  -9  651.90    9.63
   3   3   9  615.83    9.45
  -3   3 -10  362.89    7.10
   3   3  10  358.91    7.18
  -3   3 -11   28.88    2.15
   3   3  11   24.41    2.16
  -3   3 -12  414.00    7.73
   3   3  12  395.32    7.71
  -3   3 -13  259.97    5.93
   3   3  13  245.92    5.92
  -3   3 -14    7.85    1.25
   3   3  14    5.41    1.22
   3   3  15    1.96    0.95
  -3   3 -15    6.66    1.10
  -3   3 -16   26.17    1.85
   3   3  16   14.01    1.58
   3   4   0   14.92    1.65
  -3   4   0   22.57    1.93
   3   4   1   15.66    1.67
  -3   4  -1   18.56    1.78
   3   4   2   46.38    2.65
  -3   4  -2   49.88    2.76
   3   4   3    3.35    1.16
  -3   4  -3    3.00    1.10
   3   4   4  118.37    4.10
  -3   4  -4  119.32    4.14
   3   4   5   -1.77    0.95
  -3   4  -5    0.23    0.99
   3   4   6    4.39    1.22
  -3   4  -6    5.93    1.29
  -3   4  -7  357.41    7.25
   3   4   7  349.60    7.19
   3   4   8   -0.81    1.13
  -3   4  -8    4.20    1.11
  -3   4  -9    2.97    1.14
   3   4   9    3.75    1.24
  -3   4 -10  137.79    4.32
   3   4  10  131.02    4.23
   3   4  11    7.94    1.28
  -3   4 -11    7.20    1.20
  -3   4 -12   15.83    1.63
   3   4  12   17.07    1.69
  -3   4 -13    7.88    1.19
   3   4  13    1.74    0.88
   3   5   0    2.58    0.94
  -3   5   0   -0.84    0.90
   3   5   1   34.05    2.29
  -3   5  -1   42.34    2.49
   3   5   2    6.80    1.25
  -3   5  -2    7.06    1.40
  -3   5  -3    6.48    1.11
   3   5   3    5.77    1.07
  -3   5  -4   36.50    2.23
   3   5   4   35.10    2.21
   3   5   5  117.11    3.93
  -3   5  -5  125.61    3.98
  -3   5  -6   19.69    1.60
   3   5   6   21.39    1.74
   3   5   7    1.22    0.84
  -3   5  -7    0.08    0.73
   3   5   8   24.72    1.75
  -3   5  -8   26.78    1.77
  -4   0   0 2247.18   14.58
   4   0   0 2200.90   14.66
   4   0   1    1.00    0.70
  -4   0  -1    2.27    0.70
   4   0   2   66.69    2.11
  -4   0  -2   64.29    2.09
   4   0   3   -0.94    0.76
  -4   0  -3   -0.06    0.70
   4   0   4   31.73    1.58
  -4   0  -4   31.69    1.60
   4   0   5    1.01    0.76
  -4   0  -5   -0.20    0.68
   4   0   6   67.67    2.44
  -4   0  -6   85.22    2.63
   4   0   7    2.57    0.86
  -4   0  -7    4.65    0.86
   4   0   8   21.07    1.58
  -4   0  -8   19.72    1.48
   4   0   9    1.34    0.89
  -4   0  -9    1.72    0.80
   4   0  10  476.66    7.58
  -4   0 -10  474.32    7.56
   4   0  11    0.97    0.81
  -4   0 -11   -1.91    0.93
   4   0  12  160.04    4.65
  -4   0 -12  155.72    4.55
  -4   0 -13   -1.92    0.85
   4   0  13   -0.64    0.72
   4   0  14  435.45    8.00
  -4   0 -14  431.93    7.90
  -4   0 -15    1.51    0.92
   4   0  15    1.59    1.07
  -4   0 -16   82.74    3.43
   4   0  16   76.13    3.25
   4   0  17   -0.83    0.72
  -4   0 -17    1.21    0.84
  -4   0 -18    1.96    0.85
   4   0  18    0.81    0.80
   4   1   0  739.75    7.38
  -4   1   0  775.39    7.43
   4   1   1   18.56    1.23
  -4   1  -1   16.15    1.21
   4   1   2 1009.52    9.20
  -4   1  -2 1010.26    9.14
   4   1   3 1321.48   10.90
  -4   1  -3 1355.35   11.13
   4   1   4  634.80    7.30
  -4   1  -4  634.73    7.24
   4   1   5   17.12    1.38
  -4   1  -5   17.83    1.35
   4   1   6  287.38    5.12
  -4   1  -6  282.03    5.08
   4   1   7   15.53    1.42
  -4   1  -7   16.75    1.39
   4   1   8   60.09    2.52
  -4   1  -8   59.41    2.49
   4   1   9   76.95    3.08
  -4   1  -9   82.37    3.02
  -4   1 -10   20.97    1.73
   4   1  10   20.42    1.77
  -4   1 -11    5.52    1.31
   4   1  11    9.12    1.34
  -4   1 -12   70.35    3.15
   4   1  12   78.57    3.34
  -4   1 -13   29.22    2.12
   4   1  13   30.75    2.22
  -4   1 -14   15.65    1.69
   4   1  14   14.32    1.76
  -4   1 -15   36.67    2.31
   4   1  15   35.22    2.36
  -4   1 -16   -0.12    1.12
   4   1  16    2.22    1.08
  -4   1 -17   15.59    1.60
   4   1  17    9.27    1.47
   4   1  18    3.27    1.04
  -4   1 -18    8.22    1.15
  -4   2   0 1382.18   12.09
   4   2   0 1381.13   12.11
  -4   2  -1  140.08    3.42
   4   2   1  128.96    3.40
  -4   2  -2  784.95    8.66
   4   2   2  777.50    8.94
  -4   2  -3  143.61    3.57
   4   2   3  132.62    3.61
  -4   2  -4  503.00    7.03
   4   2   4  507.53    7.36
  -4   2  -5  307.31    5.48
   4   2   5  304.09    5.60
  -4   2  -6    4.45    0.99
   4   2   6    6.11    1.19
  -4   2  -7  477.73    7.42
   4   2   7  482.97    7.55
  -4   2  -8   41.95    2.35
   4   2   8   43.99    2.40
  -4   2  -9  976.39   11.67
   4   2   9  922.73   11.38
  -4   2 -10  196.01    5.10
   4   2  10  205.93    5.33
   4   2  11    0.89    1.06
  -4   2 -11    0.46    1.01
  -4   2 -12   33.27    2.21
   4   2  12   36.54    2.37
   4   2  13   20.04    1.78
  -4   2 -13   16.40    1.71
  -4   2 -14   62.15    3.02
   4   2  15   17.56    1.88
  -4   2 -15   31.47    2.11
   4   2  16    6.64    1.10
  -4   2 -16    4.46    1.20
  -4   2 -17   13.01    1.32
   4   2  17    4.85    1.22
  -4   3   0  137.13    3.93
   4   3   0  129.69    3.83
  -4   3  -1   19.05    1.61
   4   3   1   15.84    1.54
  -4   3  -2   34.96    2.15
   4   3   2   34.17    2.15
  -4   3  -3    8.94    1.38
   4   3   3    5.71    1.25
  -4   3  -4   26.80    1.92
   4   3   4   19.91    1.87
  -4   3  -5  138.73    4.25
   4   3   5  138.21    4.27
  -4   3  -6    4.52    1.09
   4   3   6    4.54    1.32
  -4   3  -7  793.61   10.88
   4   3   7  759.63   10.63
  -4   3  -8   93.74    3.64
   4   3   8   92.45    3.76
  -4   3  -9  944.80   12.18
   4   3   9  940.69   12.19
  -4   3 -10   16.46    1.74
   4   3  10   16.79    1.79
  -4   3 -11  147.63    4.46
   4   3  11  139.42    4.41
  -4   3 -12   46.40    2.55
   4   3  13   12.88    1.71
  -4   3 -13   19.85    1.82
  -4   3 -14   51.72    2.50
  -4   3 -15   50.36    2.31
   4   4   0   36.18    2.34
  -4   4   0   34.50    2.38
   4   4   1  133.05    4.38
  -4   4  -1  160.59    4.79
   4   4   2   14.09    1.76
  -4   4  -2   19.88    1.80
   4   4   3  117.62    4.17
  -4   4  -3  114.97    4.08
   4   4   4   34.47    2.40
  -4   4  -4   41.28    2.50
   4   4   5   46.69    2.75
  -4   4  -5   60.78    2.98
   4   4   6   43.24    2.57
  -4   4  -6   38.75    2.54
   4   4   7  345.77    7.02
  -4   4  -7  381.55    7.37
  -4   4  -8   54.46    2.80
   4   4   8   54.84    2.86
   4   4   9   17.14    1.58
  -4   4  -9   15.58    1.61
  -4   4 -10    4.67    1.11
   4   4  10    0.56    0.92
  -4   4 -11   34.38    2.06
   4   4  11   16.10    1.66
   4   4  12    1.35    0.81
   4   5   0    0.11    0.94
  -4   5   0    2.65    0.86
   4   5   1    5.65    1.18
  -4   5  -1    4.58    1.12
   4   5   2    5.25    1.23
  -4   5  -2    3.78    1.08
  -4   5  -3   10.96    1.32
   4   5   3   10.71    1.42
  -4   5  -4   84.00    3.14
   4   5   4   74.51    2.97
   4   5   5   14.92    1.38
  -4   5  -5   12.97    1.30
  -4   5  -6   18.20    1.46
   5   0   0    1.55    0.66
  -5   0   0   -1.20    0.70
   5   0   1 1647.59   13.33
  -5   0  -1 1676.91   13.55
   5   0   2   -0.38    0.83
  -5   0  -2   -0.98    0.79
   5   0   3   78.54    2.71
  -5   0  -3   74.46    2.65
   5   0   4    1.76    0.79
  -5   0  -4    0.00    0.79
   5   0   5    1.60    0.84
  -5   0  -5   -1.51    0.74
   5   0   6    1.33    0.81
  -5   0  -6    0.76    0.74
   5   0   7   52.22    2.51
  -5   0  -7   50.18    2.49
   5   0   8    2.09    0.81
  -5   0  -8    1.02    0.91
   5   0   9  110.09    3.75
  -5   0  -9   99.40    3.64
   5   0  10    1.76    0.95
  -5   0 -10    0.74    0.78
   5   0  11   19.62    1.93
  -5   0 -11   21.71    1.90
   5   0  12    0.51    0.83
  -5   0 -12   -0.46    0.85
   5   0  13  220.99    5.66
  -5   0 -13  212.93    5.60
   5   0  14   -1.29    0.80
  -5   0 -14    4.97    1.17
   5   0  15    2.63    0.86
  -5   0 -15    0.45    0.82
  -5   0 -16   -2.21    0.83
   5   0  16   -1.11    0.76
   5   0  17    5.37    0.92
  -5   0 -17    0.66    0.91
   5   1   0  139.11    3.49
  -5   1   0  142.31    3.47
   5   1   1  157.16    3.76
  -5   1  -1  159.08    3.80
   5   1   2  139.94    3.61
  -5   1  -2  146.60    3.67
   5   1   3  225.36    4.70
  -5   1  -3  225.26    4.63
   5   1   4  119.42    3.52
  -5   1  -4  128.03    3.54
   5   1   5  775.36    9.43
  -5   1  -5  796.45    9.34
   5   1   6  121.28    3.79
  -5   1  -6  123.88    3.71
   5   1   7   19.98    1.68
  -5   1  -7   18.45    1.67
   5   1   8   13.37    1.48
  -5   1  -8   14.76    1.52
   5   1   9    5.93    1.20
  -5   1  -9    0.46    0.96
  -5   1 -10   14.60    1.71
   5   1  10   15.90    1.74
   5   1  11  265.97    6.18
  -5   1 -11  285.23    6.31
  -5   1 -12    1.44    0.97
   5   1  12    2.56    1.02
   5   1  13  125.33    4.28
  -5   1 -13  122.94    4.12
  -5   1 -14   39.97    2.46
   5   1  14   27.17    2.13
   5   1  15    1.21    1.01
  -5   1 -15    2.46    0.98
  -5   1 -16   44.71    2.31
   5   1  16   29.76    2.04
  -5   2   0  145.91    3.88
   5   2   0  137.32    3.88
  -5   2  -1  286.07    5.49
   5   2   1  281.07    5.58
  -5   2  -2   32.54    1.99
   5   2   2   27.27    1.93
  -5   2  -3    2.20    0.86
   5   2   3    3.43    0.97
  -5   2  -4   44.21    2.35
   5   2   4   47.34    2.40
  -5   2  -5   17.88    1.62
   5   2   5   14.64    1.63
  -5   2  -6   -0.17    0.91
   5   2   6   -0.66    1.09
  -5   2  -7 1882.68   17.78
   5   2   7 1795.04   17.08
  -5   2  -8  520.20    8.52
   5   2   8  493.71    8.46
  -5   2  -9  144.09    4.48
   5   2   9  146.73    4.69
   5   2  10   29.49    2.16
  -5   2 -10   27.29    2.04
  -5   2 -11  157.17    4.64
   5   2  11  153.74    4.79
   5   2  12   29.98    2.20
  -5   2 -12   29.22    2.13
  -5   2 -13    7.41    1.25
   5   2  13    6.09    1.23
   5   2  14   12.06    1.40
  -5   2 -14   20.79    1.67
  -5   2 -15   -1.57    0.79
   5   2  15    0.80    0.74
  -5   3   0   72.57    3.07
   5   3   0   76.38    3.21
  -5   3  -1    0.47    1.07
   5   3   1    1.47    0.95
  -5   3  -2   15.49    1.71
   5   3   2   14.62    1.71
  -5   3  -3    8.20    1.37
   5   3   3    5.76    1.32
  -5   3  -4  208.05    5.36
   5   3   4  218.02    5.51
  -5   3  -5  151.16    4.60
   5   3   5  139.24    4.55
  -5   3  -6    0.30    0.94
   5   3   6   -0.71    0.98
  -5   3  -7   36.66    2.44
   5   3   7   34.29    2.35
  -5   3  -8    0.96    1.02
   5   3   8    0.65    1.10
  -5   3  -9  192.77    5.14
   5   3   9  202.99    5.38
  -5   3 -10   -0.80    0.93
   5   3  10    1.17    0.87
  -5   3 -11   95.38    3.46
  -5   3 -12  131.91    3.91
   5   3  13    6.29    1.12
  -5   3 -13   11.05    1.34
   5   4   0   65.81    3.13
  -5   4   0   71.09    3.20
   5   4   1  160.85    4.73
  -5   4  -1  175.58    4.97
   5   4   2   37.60    2.41
  -5   4  -2   45.96    2.63
   5   4   3   58.28    2.89
  -5   4  -3   66.65    3.07
   5   4   4  128.81    4.27
  -5   4  -4  140.77    4.34
   5   4   5   14.78    1.62
  -5   4  -5   15.51    1.63
  -5   4  -6   58.61    2.77
  -5   4  -7  223.75    5.32
  -5   4  -8    3.30    1.01
   5   4   8    2.65    0.96
   5   4   9    8.85    1.21
  -5   4  -9   11.54    1.27
   5   5   0    1.39    0.83
  -5   5   0    1.08    0.89
   5   5   1    2.34    0.90
  -5   5  -1    2.28    0.86
   6   0   0    2.92    1.00
  -6   0   0    1.41    0.90
   6   0   1    1.93    0.83
  -6   0  -1   -0.87    0.77
   6   0   2 1165.44   12.23
  -6   0  -2 1186.88   12.51
   6   0   3    4.32    1.06
  -6   0  -3    6.67    1.15
   6   0   4  231.87    5.31
  -6   0  -4  231.91    5.26
   6   0   5   -2.63    0.77
  -6   0  -5    1.48    0.88
   6   0   6  432.16    7.53
  -6   0  -6  422.99    7.47
   6   0   7   -0.76    0.91
  -6   0  -7    0.89    0.98
   6   0   8  171.53    4.92
  -6   0  -8  161.48    4.73
   6   0   9   -0.27    0.94
  -6   0  -9    0.86    0.93
   6   0  10  113.48    4.08
  -6   0 -10  110.85    3.96
   6   0  11    0.85    0.93
  -6   0 -11   -0.62    0.97
  -6   0 -12    0.70    0.91
   6   0  12    0.61    1.03
   6   0  13   -1.85    0.84
  -6   0 -13    1.43    0.92
   6   0  14   69.27    2.89
  -6   0 -14   81.03    3.10
   6   0  15    2.06    0.73
  -6   0 -15    2.60    0.82
  -6   1   0    2.16    0.85
   6   1   0    3.32    0.89
   6   1   1  178.53    4.56
  -6   1  -1  189.96    4.66
   6   1   2  157.90    4.31
  -6   1  -2  154.86    4.17
   6   1   3   64.62    2.81
  -6   1  -3   65.11    2.80
   6   1   4  359.51    6.81
  -6   1  -4  368.50    6.80
   6   1   5  332.08    6.65
  -6   1  -5  342.12    6.68
   6   1   6  238.83    5.70
  -6   1  -6  245.69    5.67
   6   1   7    4.86    1.24
  -6   1  -7    2.71    1.25
   6   1   8   11.68    1.49
  -6   1  -8   13.03    1.57
   6   1   9    6.71    1.21
  -6   1  -9    6.21    1.27
   6   1  10  181.56    5.08
  -6   1 -10  174.68    4.95
   6   1  11   88.15    3.51
  -6   1 -11   77.81    3.37
  -6   1 -12   14.64    1.63
   6   1  12   15.52    1.67
   6   1  13   20.63    1.77
  -6   1 -13   18.62    1.77
   6   1  14   34.52    2.03
  -6   1 -14   40.98    2.15
  -6   2   0    1.23    1.10
   6   2   0    3.98    1.17
  -6   2  -1   59.57    2.80
   6   2   1   57.36    2.76
  -6   2  -2   58.38    2.78
   6   2   2   60.76    2.98
  -6   2  -3   54.66    2.77
   6   2   3   53.82    2.81
  -6   2  -4    1.13    0.96
   6   2   4   -0.07    0.86
  -6   2  -5  120.30    4.07
   6   2   5  117.32    4.15
  -6   2  -6   27.95    2.14
   6   2   6   21.98    1.98
  -6   2  -7  189.81    5.20
   6   2   7  189.42    5.34
  -6   2  -8   79.81    3.36
   6   2   8   82.71    3.55
  -6   2  -9  273.43    6.16
   6   2   9  267.82    6.22
  -6   2 -10   47.25    2.55
  -6   2 -11   21.10    1.76
   6   2  11   14.08    1.60
  -6   2 -12  159.99    4.34
  -6   2 -13    4.07    1.04
   6   2  13    3.55    0.95
  -6   3   0   36.11    2.37
   6   3   0   38.07    2.47
  -6   3  -1    3.84    1.26
   6   3   1    5.60    1.24
  -6   3  -2   18.57    1.79
   6   3   2   15.76    1.90
  -6   3  -3   15.50    1.69
   6   3   3   14.74    1.64
  -6   3  -4   20.02    1.78
   6   3   4   16.61    1.74
  -6   3  -5    7.08    1.35
   6   3   5    5.10    1.30
  -6   3  -6    7.53    1.36
   6   3   6    4.04    1.20
  -6   3  -7  280.96    6.24
   6   3   8   11.57    1.60
  -6   3  -8   25.92    1.95
  -6   3  -9  287.38    5.94
  -6   3 -10    3.00    1.02
   6   3  10    2.08    0.95
  -6   3 -11   13.61    1.28
   6   3  11    9.57    1.24
   6   4   0    1.18    0.83
  -6   4   0    0.81    0.83
   6   4   1    1.66    0.85
  -6   4  -1    0.03    0.83
  -6   4  -2   47.27    2.50
   6   4   3    8.29    1.20
  -6   4  -3   11.30    1.31
   6   4   4    2.56    0.96
  -6   4  -4    4.67    1.02
  -6   4  -5   65.24    2.76
  -6   4  -6   55.40    2.44
   7   0   0   -1.86    1.01
  -7   0   0    1.19    0.94
   7   0   1  697.68    9.90
  -7   0  -1  711.93    9.88
   7   0   2    1.09    0.95
  -7   0  -2    1.31    1.06
   7   0   3  677.11    9.93
  -7   0  -3  672.71    9.95
   7   0   4   -2.40    0.88
  -7   0  -4    0.18    0.93
   7   0   5   33.18    2.31
  -7   0  -5   31.56    2.26
   7   0   6   -1.37    0.90
  -7   0  -6   -0.22    0.86
   7   0   7   22.00    1.94
  -7   0  -7   21.55    1.96
   7   0   8    1.03    0.85
  -7   0  -8    2.19    0.79
   7   0   9   87.26    3.53
  -7   0  -9   92.26    3.60
   7   0  10   -2.30    0.92
  -7   0 -10   -0.57    0.75
   7   0  11   22.10    1.70
  -7   0 -11   21.22    1.70
   7   0  12   -1.43    0.77
  -7   0 -12   -1.44    0.85
   7   1   0   60.10    2.91
  -7   1   0   59.45    2.90
   7   1   1    9.89    1.38
  -7   1  -1    6.84    1.28
   7   1   2    0.86    0.85
  -7   1  -2    1.02    0.92
   7   1   3   57.73    2.94
  -7   1  -3   56.56    2.90
   7   1   4  734.70   10.50
  -7   1  -4  742.16   10.53
   7   1   5   51.62    2.79
  -7   1  -5   44.42    2.63
   7   1   6   36.57    2.36
  -7   1  -6   31.27    2.33
  -7   1  -7    7.40    1.18
   7   1   7    5.58    1.30
  -7   1  -8    2.46    1.00
   7   1   8    0.34    0.81
   7   1   9   59.36    2.88
  -7   1  -9   62.57    2.88
   7   1  10   99.51    3.54
  -7   1 -10  101.18    3.53
  -7   1 -11   23.75    1.77
   7   1  11   22.81    1.76
  -7   1 -12    5.83    1.06
   7   1  12    5.81    1.06
  -7   2   0   34.04    2.35
   7   2   0   32.79    2.35
  -7   2  -1   47.02    2.73
   7   2   1   52.33    2.82
  -7   2  -2    5.72    1.24
   7   2   2    8.63    1.35
  -7   2  -3   21.96    1.86
   7   2   3   20.87    1.91
  -7   2  -4   47.25    2.67
   7   2   4   48.22    2.64
  -7   2  -5   27.43    2.18
   7   2   5   28.76    2.19
  -7   2  -6   67.92    3.12
  -7   2  -7   23.50    1.90
   7   2   7   15.58    1.71
  -7   2  -8   77.08    3.07
  -7   2  -9   70.61    2.98
  -7   2 -10    0.40    0.83
   7   2  10    1.61    0.83
  -7   3   0  108.78    3.84
   7   3   0   86.57    3.60
  -7   3  -1   77.83    3.24
   7   3   1   64.57    3.06
  -7   3  -2   29.81    2.04
   7   3   2   20.18    1.84
  -7   3  -3   47.95    2.53
   7   3   3   42.13    2.38
  -7   3  -4    3.19    1.03
   7   3   4    0.65    0.84
  -7   3  -5   76.10    2.99
  -7   3  -6    2.64    0.85
   7   3   6   -1.40    0.87
  -7   3  -7   32.45    1.93
   7   4   0   -0.28    0.84
  -7   4   0    1.42    0.82
  -7   4  -1  120.40    3.47
  -8   0   0  736.82   10.42
   8   0   0  732.66   10.63
   8   0   1   -1.66    0.90
  -8   0  -1   -0.08    0.85
   8   0   2  427.91    7.92
  -8   0  -2  438.11    7.85
   8   0   3   -0.85    0.82
  -8   0  -3    2.13    1.04
   8   0   4   26.36    2.07
  -8   0  -4   32.95    2.17
  -8   0  -5    1.76    0.90
   8   0   5   -0.62    0.90
   8   0   6    6.31    1.33
  -8   0  -6    8.74    1.37
   8   0   7   -0.92    0.76
  -8   0  -7   -0.38    0.79
   8   0   8   39.68    2.30
  -8   0  -8   45.24    2.34
   8   0   9   -1.14    0.66
  -8   0  -9    1.13    0.79
   8   1   0  221.03    5.60
  -8   1   0  225.66    5.60
   8   1   1    4.85    1.25
  -8   1  -1    2.95    1.20
   8   1   2   16.48    1.72
  -8   1  -2   20.26    1.77
   8   1   3   17.11    1.72
  -8   1  -3   14.31    1.73
   8   1   4   30.92    2.14
  -8   1  -4   23.34    2.05
   8   1   5  142.22    4.34
  -8   1  -5  150.06    4.52
   8   1   6   35.14    2.19
  -8   1  -6   32.49    2.08
   8   1   7   26.80    1.90
  -8   1  -7   24.22    1.86
   8   1   8    9.08    1.19
  -8   1  -8   11.55    1.34
   8   1   9    5.72    1.00
  -8   1  -9    5.59    0.92
  -8   2   0  164.79    4.68
   8   2   0  132.79    4.32
  -8   2  -1   21.02    1.86
   8   2   1   14.20    1.64
  -8   2  -2    1.97    0.92
   8   2   2   -0.58    1.05
  -8   2  -3   31.65    2.05
   8   2   3   16.62    1.73
  -8   2  -4   16.69    1.55
   8   2   4   11.31    1.38
  -8   2  -5    7.81    1.12
   8   2   5    3.71    1.05
  -8   2  -6    1.35    0.83
   8   2   6    2.34    0.83
  -8   2  -7   11.52    1.38
   8   2   7    9.28    1.30
  -8   3   0    2.90    0.96
   8   3   0    1.78    0.96
  -8   3  -1   34.72    2.04
   8   3   2   -1.89    0.69
   9   0   0    1.96    0.85
  -9   0   0    0.16    0.90
   9   0   1  215.18    5.15
  -9   0  -1  229.64    5.34
   9   0   2    0.08    0.78
  -9   0  -2   -2.28    0.79
   9   0   3   37.26    2.11
  -9   0  -3   42.34    2.31
   9   0   4    2.49    0.80
  -9   0  -4    1.77    0.79
   9   0   5   42.14    2.08
  -9   0  -5   38.19    2.04
   9   1   0    3.16    0.91
  -9   1   0   -0.87    0.97
   9   1   1   18.95    1.69
  -9   1  -1   20.55    1.77
   9   1   2    5.91    1.09
  -9   1  -2    8.17    1.18
   9   1   3   14.41    1.45
  -9   1  -3   12.70    1.36
   9   1   4   29.17    1.82
  -9   1  -4   31.52    1.86
  -9   2   0   -0.01    0.74
   9   2   0   -0.64    0.79
;
_shelx_hkl_checksum     70860
_shelx_res_file
;
TITL  DCIII  STADI4   RT  27-02-01
    G:\H2L7\mulabs\H2L7.res
    created by SHELXL-2016/6 at 17:50:57 on 15-Apr-2017
CELL  1.54186  8.72710  5.29500 20.14030 90.00000 99.83400 90.00000
ZERR 2  0.00050  0.00040  0.00130  0.00000  0.00600  0.00000
LATT 1
SYMM -X+ 0.50000, Y+ 0.50000, -Z+ 0.50000
SFAC C H N O
UNIT 40 40 12 4
L.S. 10
FMAP 2
PLAN 10
BOND $H
HTAB
EQIV $2 -x+3/2, y+1/2, -z+3/2
HTAB N2 N3_$2
CONF
ACTA
WGHT    0.045300    0.294300
EXTI    0.012350
FVAR       1.33823
O1    4    1.125095    0.469966    0.904484    11.00000    0.05517    0.06911 =
         0.05940   -0.01588    0.00743    0.02080
N1    3    0.884911    0.965149    0.945037    11.00000    0.04228    0.04656 =
         0.03916   -0.00145    0.01060    0.00490
N2    3    0.895182    0.619938    0.851158    11.00000    0.04535    0.05160 =
         0.04388   -0.00847    0.01049    0.00657
H2N   2    0.817567    0.714142    0.852892    11.00000    0.06076
N3    3    0.941766    0.314773    0.692039    11.00000    0.05414    0.05015 =
         0.04935   -0.01279    0.01649   -0.01137
C1    1    1.012247    0.820581    0.954404    11.00000    0.04032    0.04356 =
         0.03799    0.00034    0.01316    0.00158
C2    1    0.869168    1.146777    0.989641    11.00000    0.04053    0.04313 =
         0.04063    0.00158    0.01254    0.00351
C3    1    1.017288    0.620113    0.901559    11.00000    0.04351    0.04831 =
         0.04028   -0.00241    0.01406    0.00347
C4    1    0.877261    0.431677    0.798520    11.00000    0.04797    0.04560 =
         0.04371   -0.00692    0.01190   -0.00392
AFIX  23
H4A   2    0.767587    0.416493    0.779865    11.00000   -1.20000
H4B   2    0.911490    0.270168    0.818461    11.00000   -1.20000
AFIX   0
C5    1    0.965220    0.484732    0.741668    11.00000    0.03422    0.03836 =
         0.04098   -0.00262    0.00470    0.00285
C6    1    1.063312    0.688041    0.740489    11.00000    0.04788    0.04290 =
         0.04860   -0.00637    0.00715   -0.00495
AFIX  43
H6    2    1.074867    0.807192    0.774909    11.00000   -1.20000
AFIX   0
C7    1    1.144006    0.712756    0.687778    11.00000    0.04421    0.05273 =
         0.05767    0.00472    0.01009   -0.00856
AFIX  43
H7    2    1.210827    0.848639    0.686234    11.00000   -1.20000
AFIX   0
C8    1    1.124846    0.535601    0.637807    11.00000    0.04912    0.06437 =
         0.04823    0.00221    0.01668   -0.00251
AFIX  43
H8    2    1.179711    0.545797    0.602164    11.00000   -1.20000
AFIX   0
C9    1    1.022336    0.342223    0.641719    11.00000    0.06678    0.06159 =
         0.04949   -0.01637    0.02317   -0.01045
AFIX  43
H9    2    1.008001    0.223016    0.607303    11.00000   -1.20000
AFIX   0
C10   1    0.722321    1.300190    0.974315    11.00000    0.04763    0.05727 =
         0.05533   -0.00471    0.00470    0.01165
AFIX 137
H10A  2    0.672121    1.267830    0.928884    11.00000   -1.50000
H10B  2    0.747288    1.476475    0.979389    11.00000   -1.50000
H10C  2    0.653830    1.254180    1.004892    11.00000   -1.50000
AFIX   0
HKLF 4
REM   DCIII  STADI4   RT  27-02-01
REM R1 =  0.0354 for    1226 Fo > 4sig(Fo)  and  0.0393 for all    1345 data
REM    133 parameters refined using      0 restraints
END
WGHT      0.0455      0.2936
REM Instructions for potential hydrogen bonds
HTAB N2 N3_$2
REM Highest difference peak  0.177,  deepest hole -0.124,  1-sigma level  0.032
Q1    1   0.6842  1.3990  1.0213  11.00000  0.05    0.18
Q2    1   0.6309  1.1637  0.9628  11.00000  0.05    0.16
Q3    1   0.9129  0.4715  0.7599  11.00000  0.05    0.13
Q4    1   0.9956  0.7026  0.9379  11.00000  0.05    0.12
Q5    1   0.7222  1.3731  0.9212  11.00000  0.05    0.10
Q6    1   1.1012  0.7105  0.8026  11.00000  0.05    0.10
Q7    1   1.0415  0.7882  0.9848  11.00000  0.05    0.10
Q8    1   0.9863  0.5834  0.7380  11.00000  0.05    0.10
Q9    1   0.9817  0.6798  0.8584  11.00000  0.05    0.09
Q10   1   0.9934  0.3562  0.7265  11.00000  0.05    0.09
;
_shelx_res_checksum     70662
data_III
_audit_creation_method     'SHELXL-2016/6'
_chemical_name_systematic
;
<i>N</i>^2^,<i>N</i>^5^-Bis(pyridin-4-ylmethyl)pyrazine-2,5-dicarboxamide
;
_chemical_name_common     ?
_chemical_formula_moiety     'C18 H16 N6 O2'
_chemical_formula_sum     'C18 H16 N6 O2'
_chemical_formula_iupac     'C18 H16 N6 O2'
_chemical_formula_weight     348.37
_chemical_melting_point     ?
_shelx_space_group_comment
;
The symmetry employed for this shelxl refinement is uniquely defined
by the following loop, which should always be used as a source of
symmetry information in preference to the above space-group names.
They are only intended as comments.
;
_space_group_crystal_system     monoclinic
_space_group_name_H-M_alt     'P 21/c'
_space_group_name_Hall     '-P 2ybc'
loop_
    _space_group_symop_operation_xyz
    'x, y, z'
    '-x, y+1/2, -z+1/2'
    '-x, -y, -z'
    'x, -y-1/2, z-1/2'
_cell_length_a     5.8663(6)
_cell_length_b     18.7539(17)
_cell_length_c     7.2943(8)
_cell_angle_alpha     90
_cell_angle_beta     101.606(12)
_cell_angle_gamma     90
_cell_volume     786.08(14)
_cell_formula_units_Z     2
_cell_measurement_reflns_used     5301
_cell_measurement_theta_min     2.17
_cell_measurement_theta_max     25.93
_cell_measurement_temperature     153(2)
_exptl_crystal_description     block
_exptl_crystal_colour     colourless
_exptl_crystal_size_max     0.35
_exptl_crystal_size_mid     0.30
_exptl_crystal_size_min     0.25
_exptl_crystal_density_diffrn     1.472
_exptl_crystal_density_meas     ?
_exptl_crystal_density_method     ?
_exptl_crystal_F_000     364
_exptl_absorpt_coefficient_mu     0.102
_exptl_absorpt_correction_type     multi-scan
_exptl_absorpt_process_details
;
(MULABS; Spek, 2009)
;
_shelx_estimated_absorpt_T_min     ?
_shelx_estimated_absorpt_T_max     ?
_exptl_absorpt_correction_T_min     0.9615
_exptl_absorpt_correction_T_max     1.0000
_diffrn_ambient_temperature     153(2)
_diffrn_radiation_type     MoK\a
_diffrn_radiation_wavelength     0.71073
_diffrn_radiation_source     'fine-focus sealed tube'
_diffrn_radiation_monochromator     'plane graphite'
_diffrn_measurement_device_type     'Stoe IPDS 1'
_diffrn_measurement_device     '1 circle goniometer'
_diffrn_measurement_method     '\f rotation'
_diffrn_detector_area_resol_mean     ?
_diffrn_reflns_number     5980
_diffrn_reflns_av_R_equivalents     0.0263
_diffrn_reflns_theta_min     2.172
_diffrn_reflns_theta_max     25.931
_diffrn_reflns_theta_full     25.242
_diffrn_measured_fraction_theta_max     0.985
_diffrn_measured_fraction_theta_full     0.996
_diffrn_reflns_limit_h_min     -7
_diffrn_reflns_limit_h_max     7
_diffrn_reflns_limit_k_min     -22
_diffrn_reflns_limit_k_max     23
_diffrn_reflns_limit_l_min     -8
_diffrn_reflns_limit_l_max     8
_refine_special_details     ?
_reflns_number_total     1513
_reflns_number_gt     1259
_reflns_threshold_expression     'I > 2\s(I)'
_refine_ls_structure_factor_coef     Fsqd
_refine_ls_matrix_type     full
_refine_ls_R_factor_all     0.0439
_refine_ls_R_factor_gt     0.0360
_refine_ls_wR_factor_gt     0.0941
_refine_ls_wR_factor_ref     0.0973
_refine_ls_goodness_of_fit_ref     1.081
_refine_ls_restrained_S_all     1.081
_refine_ls_number_reflns     1513
_refine_ls_number_parameters     122
_refine_ls_number_restraints     0
_refine_ls_hydrogen_treatment     mixed
_refine_ls_weighting_scheme     calc
_refine_ls_weighting_details
              'w=1/[\s^2^(Fo^2^)+(0.0502P)^2^+0.2467P] where P=(Fo^2^+2Fc^2^)/3'
_atom_sites_solution_hydrogens     mixed
_atom_sites_solution_primary     direct
_atom_sites_solution_secondary     difmap
_refine_ls_shift/su_max     0.000
_refine_ls_shift/su_mean     0.000
_refine_diff_density_max     0.440
_refine_diff_density_min     -0.187
_refine_ls_extinction_method     none
_refine_ls_extinction_coef     .
loop_
    _atom_type_symbol
    _atom_type_description
    _atom_type_scat_dispersion_real
    _atom_type_scat_dispersion_imag
    _atom_type_scat_source
    'C' 'C' 0.0033 0.0016
                         'International Tables Vol C Tables 4.2.6.8 and 6.1.1.4'
    'H' 'H' 0.0000 0.0000
                         'International Tables Vol C Tables 4.2.6.8 and 6.1.1.4'
    'N' 'N' 0.0061 0.0033
                         'International Tables Vol C Tables 4.2.6.8 and 6.1.1.4'
    'O' 'O' 0.0106 0.0060
                         'International Tables Vol C Tables 4.2.6.8 and 6.1.1.4'
_computing_data_collection
;
EXPOSE in <i>IPDS-I </i>(Stoe & Cie, 2004)
;
_computing_cell_refinement
;
CELL in <i>IPDS-I </i>(Stoe & Cie, 2004)
;
_computing_data_reduction
;
INTEGRATE in <i>IPDS-I </i>(Stoe & Cie, 2004)
;
_computing_structure_solution
;
SHELXS97 (Sheldrick, 2008)
;
_computing_structure_refinement
;
SHELXL2014 (Sheldrick, 2015)
;
_computing_molecular_graphics
;
PLATON (Spek, 2009) and Mercury (Macrae <i>et al.</i>,  2008)
;
_computing_publication_material
;
SHELXL2014 (Sheldrick, 2015), PLATON (Spek, 2009) and
publCIF (Westrip, 2010)
;
loop_
    _atom_site_type_symbol
    _atom_site_label
    _atom_site_fract_x
    _atom_site_fract_y
    _atom_site_fract_z
    _atom_site_U_iso_or_equiv
    _atom_site_adp_type
    _atom_site_calc_flag
    _atom_site_occupancy
    _atom_site_disorder_assembly
    _atom_site_disorder_group
    N N1 0.30168(19) 0.46198(6) 1.02233(16) 0.0173(3) Uani d 1 . .
    N N2 -0.00374(19) 0.41317(6) 0.72012(17) 0.0187(3) Uani d 1 . .
    H H2N -0.029(3) 0.4166(10) 0.841(3) 0.039(5) Uiso d 1 . .
    N N3 -0.2298(2) 0.15345(7) 0.55300(19) 0.0293(3) Uani d 1 . .
    O O1 0.24963(17) 0.44020(6) 0.53216(14) 0.0265(3) Uani d 1 . .
    C C1 0.3536(2) 0.47275(7) 0.85410(18) 0.0160(3) Uani d 1 . .
    C C2 0.4500(2) 0.48929(7) 1.16888(19) 0.0178(3) Uani d 1 . .
    H H2 0.420845 0.482665 1.291218 0.021 Uiso calc 1 . .
    C C3 0.1942(2) 0.44098(7) 0.68574(19) 0.0172(3) Uani d 1 . .
    C C4 -0.1807(2) 0.38348(7) 0.5713(2) 0.0203(3) Uani d 1 . .
    H H4A -0.148718 0.399204 0.449379 0.024 Uiso calc 1 . .
    H H4B -0.334049 0.403073 0.582431 0.024 Uiso calc 1 . .
    C C5 -0.1943(2) 0.30298(7) 0.57217(19) 0.0188(3) Uani d 1 . .
    C C6 -0.4033(3) 0.26981(8) 0.4972(2) 0.0243(3) Uani d 1 . .
    H H6 -0.538854 0.297195 0.450754 0.029 Uiso calc 1 . .
    C C7 -0.4112(3) 0.19603(8) 0.4913(2) 0.0300(4) Uani d 1 . .
    H H7 -0.555967 0.174192 0.439677 0.036 Uiso calc 1 . .
    C C8 -0.0300(3) 0.18638(8) 0.6274(2) 0.0263(3) Uani d 1 . .
    H H8 0.102255 0.157690 0.674601 0.032 Uiso calc 1 . .
    C C9 -0.0045(2) 0.25969(8) 0.6396(2) 0.0233(3) Uani d 1 . .
    H H9 0.141680 0.280149 0.693639 0.028 Uiso calc 1 . .
loop_
    _atom_site_aniso_label
    _atom_site_aniso_U_11
    _atom_site_aniso_U_22
    _atom_site_aniso_U_33
    _atom_site_aniso_U_12
    _atom_site_aniso_U_13
    _atom_site_aniso_U_23
    N1 0.0187(6) 0.0146(5) 0.0189(6) -0.0010(4) 0.0041(5) -0.0002(4)
    N2 0.0183(6) 0.0194(6) 0.0182(6) -0.0038(5) 0.0033(5) -0.0020(5)
    N3 0.0346(7) 0.0212(6) 0.0303(7) -0.0015(5) 0.0023(6) -0.0005(6)
    O1 0.0264(5) 0.0345(6) 0.0193(5) -0.0081(4) 0.0063(4) -0.0033(4)
    C1 0.0172(6) 0.0121(6) 0.0185(7) 0.0017(5) 0.0032(5) -0.0002(5)
    C2 0.0203(7) 0.0159(7) 0.0175(7) -0.0007(5) 0.0044(5) 0.0007(5)
    C3 0.0189(6) 0.0131(6) 0.0194(7) 0.0004(5) 0.0030(5) -0.0003(5)
    C4 0.0192(7) 0.0184(7) 0.0216(7) -0.0015(5) 0.0001(5) -0.0012(6)
    C5 0.0206(7) 0.0195(7) 0.0168(7) -0.0013(5) 0.0049(5) -0.0015(5)
    C6 0.0209(7) 0.0217(7) 0.0283(8) -0.0012(6) 0.0005(6) -0.0006(6)
    C7 0.0292(8) 0.0225(8) 0.0358(9) -0.0061(6) 0.0009(7) -0.0015(6)
    C8 0.0280(8) 0.0242(8) 0.0256(8) 0.0049(6) 0.0029(6) -0.0011(6)
    C9 0.0197(7) 0.0246(8) 0.0248(7) -0.0014(6) 0.0022(6) -0.0029(6)
_geom_special_details
;
 All esds (except the esd in the dihedral angle between two l.s. planes)
 are estimated using the full covariance matrix.  The cell esds are taken
 into account individually in the estimation of esds in distances, angles
 and torsion angles; correlations between esds in cell parameters are only
 used when they are defined by crystal symmetry.  An approximate (isotropic)
 treatment of cell esds is used for estimating esds involving l.s. planes.
;
loop_
    _geom_bond_atom_site_label_1
    _geom_bond_atom_site_label_2
    _geom_bond_site_symmetry_2
    _geom_bond_distance
    _geom_bond_publ_flag
    N1 C2 . 1.3372(18) ?
    N1 C1 . 1.3378(18) ?
    N2 C3 . 1.3417(18) ?
    N2 C4 . 1.4536(17) ?
    N2 H2N . 0.93(2) ?
    N3 C7 . 1.334(2) ?
    N3 C8 . 1.339(2) ?
    O1 C3 . 1.2278(17) ?
    C1 C2 3_667 1.3928(19) ?
    C1 C3 . 1.5085(18) ?
    C2 H2 . 0.9500 ?
    C4 C5 . 1.5120(19) ?
    C4 H4A . 0.9900 ?
    C4 H4B . 0.9900 ?
    C5 C9 . 1.385(2) ?
    C5 C6 . 1.386(2) ?
    C6 C7 . 1.385(2) ?
    C6 H6 . 0.9500 ?
    C7 H7 . 0.9500 ?
    C8 C9 . 1.384(2) ?
    C8 H8 . 0.9500 ?
    C9 H9 . 0.9500 ?
loop_
    _geom_angle_atom_site_label_1
    _geom_angle_atom_site_label_2
    _geom_angle_atom_site_label_3
    _geom_angle_site_symmetry_1
    _geom_angle_site_symmetry_3
    _geom_angle
    _geom_angle_publ_flag
    C2 N1 C1 . . 116.35(12) ?
    C3 N2 C4 . . 121.62(12) ?
    C3 N2 H2N . . 117.3(12) ?
    C4 N2 H2N . . 120.9(12) ?
    C7 N3 C8 . . 115.74(13) ?
    N1 C1 C2 . 3_667 122.28(12) ?
    N1 C1 C3 . . 117.96(12) ?
    C2 C1 C3 3_667 . 119.75(12) ?
    N1 C2 C1 . 3_667 121.37(13) ?
    N1 C2 H2 . . 119.3 ?
    C1 C2 H2 3_667 . 119.3 ?
    O1 C3 N2 . . 124.33(13) ?
    O1 C3 C1 . . 120.85(12) ?
    N2 C3 C1 . . 114.80(12) ?
    N2 C4 C5 . . 114.18(11) ?
    N2 C4 H4A . . 108.7 ?
    C5 C4 H4A . . 108.7 ?
    N2 C4 H4B . . 108.7 ?
    C5 C4 H4B . . 108.7 ?
    H4A C4 H4B . . 107.6 ?
    C9 C5 C6 . . 117.45(13) ?
    C9 C5 C4 . . 123.19(12) ?
    C6 C5 C4 . . 119.32(12) ?
    C7 C6 C5 . . 118.82(14) ?
    C7 C6 H6 . . 120.6 ?
    C5 C6 H6 . . 120.6 ?
    N3 C7 C6 . . 124.63(14) ?
    N3 C7 H7 . . 117.7 ?
    C6 C7 H7 . . 117.7 ?
    N3 C8 C9 . . 123.95(14) ?
    N3 C8 H8 . . 118.0 ?
    C9 C8 H8 . . 118.0 ?
    C8 C9 C5 . . 119.40(13) ?
    C8 C9 H9 . . 120.3 ?
    C5 C9 H9 . . 120.3 ?
loop_
    _geom_torsion_atom_site_label_1
    _geom_torsion_atom_site_label_2
    _geom_torsion_atom_site_label_3
    _geom_torsion_atom_site_label_4
    _geom_torsion_site_symmetry_1
    _geom_torsion_site_symmetry_2
    _geom_torsion_site_symmetry_3
    _geom_torsion_site_symmetry_4
    _geom_torsion
    _geom_torsion_publ_flag
    C2 N1 C1 C2 . . . 3_667 -0.5(2) ?
    C2 N1 C1 C3 . . . . 178.30(11) ?
    C1 N1 C2 C1 . . . 3_667 0.5(2) ?
    C4 N2 C3 O1 . . . . -4.5(2) ?
    C4 N2 C3 C1 . . . . 177.11(11) ?
    N1 C1 C3 O1 . . . . -169.52(12) ?
    C2 C1 C3 O1 3_667 . . . 9.29(19) ?
    N1 C1 C3 N2 . . . . 8.95(17) ?
    C2 C1 C3 N2 3_667 . . . -172.24(12) ?
    C3 N2 C4 C5 . . . . 106.64(15) ?
    N2 C4 C5 C9 . . . . -29.1(2) ?
    N2 C4 C5 C6 . . . . 152.96(13) ?
    C9 C5 C6 C7 . . . . -0.8(2) ?
    C4 C5 C6 C7 . . . . 177.20(14) ?
    C8 N3 C7 C6 . . . . 1.0(2) ?
    C5 C6 C7 N3 . . . . -0.1(3) ?
    C7 N3 C8 C9 . . . . -1.0(2) ?
    N3 C8 C9 C5 . . . . 0.1(2) ?
    C6 C5 C9 C8 . . . . 0.8(2) ?
    C4 C5 C9 C8 . . . . -177.11(14) ?
loop_
    _geom_hbond_atom_site_label_D
    _geom_hbond_atom_site_label_H
    _geom_hbond_atom_site_label_A
    _geom_hbond_site_symmetry_A
    _geom_hbond_distance_DH
    _geom_hbond_distance_HA
    _geom_hbond_distance_DA
    _geom_hbond_angle_DHA
    N2 H2N N3 4_566 0.93(2) 2.50(2) 3.2420(19) 137.5(16)
    C2 H2 O1 1_556 0.95 2.33 3.2411(18) 160
    C4 H4B O1 1_455 0.99 2.49 3.4636(18) 166
_shelx_hkl_file
;
   7   0  -1    2.18   10.56
  -7   0   1    2.94   10.71
   7   0  -2   37.19    7.93
  -7   0   2   40.40    7.79
   7   0  -2   43.24   10.92
   7   0  -3    5.90   10.82
   7   0  -3   -3.89    7.69
  -7   0   3   -7.12   10.91
  -7  -1   1   39.39   10.95
  -7   1   1   30.38    7.89
   7  -1  -1   37.35    7.81
   7   1  -1   36.97    7.85
   7   1  -1   32.87   11.00
   7  -1  -2   -2.12    7.76
   7  -1  -2    0.18    7.51
  -7   1   2    3.59    7.54
  -7  -1   2   -4.12    7.57
   7   1  -2    5.07    7.52
   7   1  -2    2.41    7.44
   7  -1  -3  198.43   11.61
  -7  -1   3  208.50   11.72
   7  -1  -3  194.60   11.77
  -7   1   3  189.26   11.76
   7   1  -3  181.66   11.71
   7   1  -3  214.76   11.59
   7   2  -1  167.95   11.57
  -7   2   1  156.11    8.48
  -7  -2   1  157.82   11.53
   7   2  -1  172.89    8.49
   7  -2  -1  168.37   11.49
   7  -2  -2  102.04    8.40
  -7  -2   2  102.98    8.16
   7  -2  -2  108.26    8.21
   7   2  -2   98.41    8.15
   7   2  -2  106.61    8.10
  -7   2   2  105.43    8.34
   7   2  -3   21.54   11.03
   7  -2  -3   25.82   10.99
  -7   2   3   18.64   11.04
   7  -2  -3   24.37    7.85
  -7  -2   3   10.02   11.08
   7   2  -3   20.46    7.87
   7   3  -1    7.24    7.60
  -7  -3   1    4.75    7.53
  -7   3   1    9.56    7.54
   7  -3  -1    1.55    7.61
   7   3  -1    3.18   10.69
   7  -3  -2   75.79   11.18
   7   3  -2   71.72   11.30
   7  -3  -2   61.90    8.34
  -7  -3   2   56.34   11.35
   7   3  -2   82.34   11.20
  -7   3   2   71.82    8.25
   7  -3  -3    0.26    7.60
  -7   3   3    2.94    7.58
   7   3  -3   -5.70   10.73
   7   3  -3  -11.23   10.82
   7  -3  -3   -5.67    7.78
  -7  -4   1   17.22    7.64
   7  -4  -1   12.95    7.66
   7   4  -1    2.99   10.98
   7   4  -1   11.42    7.78
  -7   4   1   12.51   10.81
   7   4  -2  137.39   11.66
  -7  -4   2  134.19   11.45
   7  -4  -2  137.45    8.51
   7   4  -2  159.38   11.51
  -7   4   2  142.13   11.68
   7  -4  -3    3.20    7.74
   7  -4  -3   -1.88    7.58
  -7   4   3   -0.40    7.70
  -7  -5   1   20.25    7.83
   7   5  -1    7.43    8.05
   7   5  -2  126.57   11.40
  -7  -5   2  128.28   11.49
   7  -5  -2  114.31    8.61
   6   0  -1   -4.62    7.30
  -6   0   1   -0.19    7.28
   6   0  -2 1714.74   14.43
   6   0  -2 1738.94   14.49
  -6   0   2 1697.40   14.25
  -6   0   3    1.76    6.21
   6   0  -3   -2.85    8.81
   6   0  -3    2.03    6.16
   6   0  -4  831.49   12.89
   6   0  -4  817.60   11.30
   6   0  -5    7.35    8.73
   6   0  -5    4.27    6.02
   6   0  -6   77.90    8.18
   6   0  -6   78.00   11.49
  -6   1   1  134.69    6.12
   6  -1  -1  119.41    6.09
   6   1  -1  121.68    6.08
  -6  -1   1  126.37    7.97
   6  -1  -2  575.61   10.41
   6   1  -2  580.88    9.16
  -6   1   2  582.13   10.50
  -6  -1   2  564.32    9.05
   6  -1  -2  581.84   10.65
   6   1  -2  529.41    8.79
   6   1  -3   40.38    6.23
   6  -1  -3   37.79    6.46
  -6  -1   3   39.11    6.48
   6   1  -3   40.62    6.48
   6  -1  -3   37.65    8.96
  -6   1   3   40.87    6.51
   6  -1  -4   10.55    8.89
   6  -1  -4    1.02    6.24
   6   1  -4    6.68    6.24
   6   1  -4    5.81    8.73
   6   1  -5   64.11    8.89
   6  -1  -5   59.30    6.79
   6  -1  -5   58.59    6.78
   6   1  -5   51.00    9.28
   6  -1  -6   21.48    7.64
   6  -1  -6   13.47   10.96
   6   1  -6   26.15   10.60
   6   1  -6   14.35   11.07
  -6  -2   1   76.59    5.76
   6  -2  -1   68.77    5.68
  -6   2   1   76.31    5.71
   6   2  -1   75.55    5.88
   6   2  -1   66.97    7.62
  -6  -2   2    5.17    5.09
   6   2  -2   -0.77    7.29
  -6   2   2    6.39    7.38
   6  -2  -2    1.93    7.32
   6   2  -2   -2.80    7.26
   6   2  -3    4.00    8.68
   6  -2  -3    6.37    8.72
  -6  -2   3   -3.06    6.27
   6  -2  -3    2.26    6.17
  -6   2   3    1.71    6.12
   6   2  -3    1.96    6.17
   6   2  -4  237.44    9.96
   6  -2  -4  232.47    7.88
   6  -2  -4  225.54   10.23
   6   2  -4  246.97    9.96
   6  -2  -5    8.51    9.00
   6  -2  -5    4.04    8.94
   6   2  -5   10.46    6.21
   6   2  -5    4.33    6.58
   6   2  -6    6.70    7.96
   6  -2  -6    7.88   10.98
   6  -2  -6   18.07   10.61
   6   2  -6   10.50    7.61
  -6  -3   1   32.20    8.23
   6  -3  -1   41.59    8.11
   6   3  -1   42.10    8.18
   6   3  -1   45.96    6.39
  -6   3   1   37.34    8.30
  -6  -3   2   -3.07    8.05
   6  -3  -2    8.22    7.87
  -6   3   2    5.93    5.11
   6   3  -2    0.75    8.03
   6   3  -2    0.88    5.12
   6  -3  -3   28.34    8.88
  -6  -3   3   25.10    6.29
   6  -3  -3   23.91    6.49
   6   3  -3   16.00    6.49
   6   3  -3   25.55    6.28
  -6   3   3   25.70    8.97
   6   3  -4   -2.27    8.61
   6  -3  -4   -1.74    6.25
   6  -3  -4    0.47    6.18
  -6   3   4    1.18    6.11
   6   3  -4    1.35    6.17
   6   3  -5   -0.74    6.16
   6  -3  -5    0.86    6.09
   6  -3  -5    6.95    8.78
   6   3  -5    2.69    6.40
   6   3  -6   22.40    7.77
   6   3  -6   18.74   10.65
   6  -3  -6   17.76   10.78
   6  -3  -6   17.44   10.92
  -6   4   1    8.32    8.80
   6   4  -1    2.33    6.28
   6   4  -1   -1.23    8.76
  -6  -4   1    4.66    6.23
   6  -4  -1    2.42    8.74
  -6   4   2   62.61    6.65
   6   4  -2   60.46    6.55
   6   4  -2   60.67    6.57
  -6  -4   2   64.95    6.62
   6  -4  -2   73.25    9.00
   6  -4  -3  277.46    8.18
   6  -4  -3  271.28    8.25
   6   4  -3  266.16    7.89
  -6   4   3  256.09    8.24
   6   4  -3  296.93   10.05
  -6   4   4    3.98    8.90
   6  -4  -4   11.23    6.30
   6   4  -4   11.90    8.68
   6   4  -4   13.65    6.29
   6  -4  -4   11.35    8.88
   6   4  -5  357.65   10.78
   6  -4  -5  303.04    9.34
   6   4  -5  368.81   10.87
   6  -4  -5  377.13   11.25
   6   4  -6   33.31    7.72
   6  -4  -6   36.53   11.11
   6  -4  -6   28.08   11.07
   6   4  -6   34.88   11.03
  -6   5   1   58.75    9.02
   6  -5  -1   54.76    8.88
  -6  -5   1   54.70    6.55
   6   5  -1   47.68    6.61
   6   5  -1   54.32    8.93
   6   5  -2   56.06    6.65
   6   5  -2   54.30    6.64
  -6  -5   2   73.33    6.54
   6  -5  -2   65.81    8.95
  -6   5   2   71.62    6.64
   6  -5  -3   68.98    6.77
   6  -5  -3   66.93    6.72
  -6   5   3   68.18    6.68
   6   5  -3   53.89    9.18
   6   5  -3   74.89    9.10
   6  -5  -4    4.66    8.81
   6   5  -4    1.59    8.76
  -6   5   4    2.38    8.87
   6   5  -4    7.29    6.23
   6  -5  -4    6.20    6.13
   6   5  -5   58.69    9.55
   6  -5  -5   72.66    9.53
   6  -5  -5   70.94    7.10
   6   5  -5   71.02    9.39
   6   6  -1    7.67    8.75
  -6   6   1   -2.74    8.88
   6  -6  -1    6.08    8.67
  -6  -6   1    1.16    8.85
   6   6  -1    3.63    8.85
   6   6  -2   -1.53    6.19
  -6   6   2   -3.98    6.30
   6  -6  -2    5.58    5.99
   6   6  -2    2.38    8.66
  -6  -6   2   -2.63    8.82
   6  -6  -3   29.37    8.96
  -6   6   3   31.42    6.53
   6   6  -3   27.69    8.81
   6  -6  -3   27.90    6.61
   6   6  -3   31.40    6.29
   6   6  -4   26.36    6.46
   6   6  -4   25.77    8.88
   6  -6  -4   32.98    8.70
   6  -6  -4   33.02    6.48
  -6   6   4   24.58    6.55
   6   6  -5  524.41   10.41
   6  -6  -5  529.78   11.73
   6  -6  -5  556.53   14.08
   6   6  -5  511.52   13.22
   6   7  -1   91.86    9.34
  -6   7   1  104.62    9.52
   6  -7  -1   92.68    7.01
   6   7  -1   93.46    7.02
  -6  -7   1   99.15    6.99
   6  -7  -2    4.74    8.78
  -6   7   2    6.62    6.32
   6   7  -2    0.72    6.37
   6   7  -2   12.98    6.17
  -6   7   3  283.69    8.61
   6  -7  -3  299.42   10.80
   6   7  -3  293.56    8.03
   6  -7  -3  269.27    8.42
   6   7  -3  293.34   10.12
   6   7  -4    8.10    8.87
   6  -7  -4   15.51    9.07
   6  -7  -4   16.38    8.88
   6   7  -4   19.47    6.32
  -6   7   4   19.47    8.94
   6   7  -5    4.20   10.91
   6  -7  -5    8.07   10.68
   6  -7  -5    3.02    7.57
   6   7  -5   -0.82    7.47
   6   8  -1  314.69   10.33
  -6   8   1  341.43   10.58
   6   8  -1  327.90   10.33
  -6  -8   1  338.62   10.23
   6  -8  -1  296.87    8.21
   6  -8  -2   55.91    6.66
   6   8  -2   57.33    6.58
   6   8  -2   56.37    6.57
  -6   8   2   51.92    9.26
   6   8  -3   21.48    6.35
   6  -8  -3   22.60    6.39
   6   8  -3   19.78    6.27
  -6   8   3   18.04    9.12
  -6   8   4  120.02    9.95
   6  -8  -4  111.03    9.82
   6   8  -4  138.14    9.41
   6   8  -4  113.39    7.25
   6  -8  -4  114.23    7.63
   6  -8  -5  193.11   12.33
   6  -8  -5  204.44   12.29
   6   8  -5  199.51    8.65
   6   8  -5  193.75    8.84
  -6   9   1    4.42    8.88
  -6  -9   1    6.25    6.22
   6   9  -1    2.45    6.41
   6   9  -1    2.59    8.93
   6  -9  -1    4.45    6.23
   6  -9  -2    4.93    8.80
  -6   9   2    3.51    9.10
   6   9  -2    7.38    6.23
   6   9  -2    8.96    8.82
   6   9  -3   22.19    6.48
   6   9  -3   17.96    8.84
  -6   9   3   17.14    9.12
   6  -9  -3   27.49    8.95
   6  -9  -4  159.98   11.89
  -6   9   4  155.60   11.87
   6  -9  -4  156.33   11.88
   6   9  -4  128.44   11.57
   6   9  -4  168.39   11.22
   6  10  -1   44.95    6.51
   6 -10  -1   54.52    9.04
  -6  10   1   37.40    6.78
   6  10  -1   49.21    9.06
   6 -10  -2   11.43    6.30
   6  10  -2   15.72    6.36
   6  10  -2   12.16    8.97
  -6  10   2   12.23    6.54
   6  10  -3   17.74   10.06
   6 -10  -3   36.68   10.00
   6  10  -3   29.57    9.99
  -6  10   3   31.62    6.74
   6  10  -4  110.15   11.38
   6 -10  -4  120.39    8.99
  -6  10   4  115.15    8.96
   6  10  -4  119.09   11.26
   6 -10  -4  123.51    8.93
   6  11  -1   63.17   10.94
   6  11  -1   79.01    7.73
  -6  11   1   71.45    8.05
   6 -11  -1   66.40    7.86
   6  11  -2    5.37    7.39
   6 -11  -2    4.67   10.55
   6  11  -2    1.73    7.52
  -6  11   2   -2.39    7.65
   6  11  -3   46.06    7.72
   6  11  -3   58.63    7.64
   6 -11  -3   46.69   10.94
  -6  11   3   49.09   10.98
  -6  12   1   10.96   10.69
   6  12  -1    9.77   10.72
   6 -12  -1    4.17    7.61
   6  12  -1   12.67    7.67
  -6  12   2   47.16   11.10
   6  12  -2   32.26   11.01
   6 -12  -2   34.39   11.04
   6  12  -2   38.15   10.90
  -6  12   3   -2.63    7.73
   6 -12  -3    0.17   10.76
   6  12  -3   -1.98    7.57
  -5   0   1   -0.14    7.22
   5   0  -1   -4.99    5.20
   5   0  -2  120.22    6.23
  -5   0   2  117.86    6.15
   5   0  -2  119.88    6.11
   5   0  -3   -2.48    5.14
   5   0  -3    2.65    5.04
  -5   0   3    4.04    5.03
   5   0  -4    8.31    5.10
   5   0  -4    8.77    7.25
   5   0  -5   -0.23    5.24
   5   0  -5    4.99    7.44
   5   0  -6    7.06    8.70
   5   0  -6    5.51    6.20
   5   0  -7   -2.27    7.47
   5   0  -7    6.01    9.77
  -5   1   1   35.12    5.34
  -5  -1   1   36.39    5.35
   5   1  -1   32.54    5.55
   5  -1  -1   37.34    5.39
  -5  -1   2  461.67    9.79
   5   1  -2  429.78    9.77
   5  -1  -2  423.98    8.28
  -5   1   2  445.36    9.87
   5   1  -2  421.77    8.23
  -5  -1   3  107.84    7.94
   5  -1  -3  103.76    5.93
   5   1  -3  108.09    7.90
   5   1  -3  110.86    5.87
   5  -1  -3  100.59    5.99
  -5   1   3  102.07    6.16
   5  -1  -4   -1.70    7.20
   5  -1  -4    0.09    5.03
   5   1  -4    2.23    5.06
   5   1  -4    2.81    7.28
   5   1  -5 1192.37   12.92
   5   1  -5 1206.58   14.11
   5  -1  -5 1216.94   14.65
   5  -1  -5 1209.45   14.59
   5   1  -6   15.44    9.03
   5   1  -6   18.16    6.37
   5  -1  -6   16.12    8.88
   5  -1  -6   18.84    8.81
   5   1  -7   76.51   10.33
   5  -1  -7   78.74   10.30
   5  -1  -7   67.05    7.13
   5   1  -7   69.70   10.24
   5  -2  -1   41.21    5.59
  -5   2   1   45.51    7.53
   5   2  -1   49.38    7.54
  -5  -2   1   47.56    5.60
   5   2  -2   80.69    5.80
  -5  -2   2   82.58    5.68
  -5   2   2   78.96    5.83
   5   2  -2   86.86    5.76
   5  -2  -2   73.55    5.95
  -5   2   3   76.08    7.76
   5  -2  -3   76.48    7.69
   5  -2  -3   84.32    5.80
   5   2  -3   71.32    5.73
  -5  -2   3   74.18    5.74
   5   2  -3   85.35    5.67
   5   2  -4   54.07    5.67
   5   2  -4   66.64    5.53
   5  -2  -4   64.14    5.63
   5  -2  -4   58.81    5.70
   5   2  -5  132.87    6.50
   5   2  -5  144.35    8.27
   5  -2  -5  144.07    6.68
   5  -2  -5  139.39    6.61
   5  -2  -6   66.05    9.33
   5   2  -6   71.13    9.37
   5   2  -6   78.61    6.69
   5  -2  -6   70.62    9.30
   5  -2  -7    6.68    7.64
   5   2  -7    9.72    7.68
   5   2  -7   13.64    9.71
   5  -2  -7   12.91   10.64
  -5  -3   1  115.57    8.03
   5   3  -1  126.85    8.07
   5   3  -1  123.60    6.00
  -5   3   1  123.48    6.19
   5  -3  -1  120.97    7.97
   5  -3  -2  172.95    8.34
  -5  -3   2  180.68    8.30
   5   3  -2  175.72    8.31
   5   3  -2  181.13    8.20
  -5   3   2  169.39    8.38
   5   3  -3   20.28    5.36
   5  -3  -3   29.65    5.41
   5  -3  -3   31.32    7.40
  -5   3   3   24.85    7.34
   5   3  -3   20.33    5.28
   5  -3  -4  228.77    8.86
   5   3  -4  217.63    6.81
   5   3  -4  203.34    8.60
   5  -3  -4  227.89    8.93
   5   3  -5  527.64   10.35
   5   3  -5  544.60   10.37
   5  -3  -5  515.58   11.06
   5  -3  -5  515.37   11.06
   5  -3  -6  122.99    9.73
   5   3  -6  134.64    9.74
   5   3  -6  136.71    9.46
   5  -3  -6  153.32    9.71
   5   3  -7   32.02    7.63
   5  -3  -7   24.41    7.74
   5   3  -7   17.89    7.87
   5  -3  -7   23.47   11.02
   5   4  -1  112.64    8.07
   5  -4  -1  115.37    7.97
   5   4  -1  120.13    6.00
  -5   4   1  122.43    8.06
  -5  -4   1  114.17    5.99
   5   4  -2  113.81    5.95
   5   4  -2  115.14    5.93
  -5  -4   2  106.60    5.96
   5  -4  -2  108.43    6.13
  -5   4   2  118.74    7.97
  -5   4   3  252.08    9.03
   5  -4  -3  267.29    8.98
   5   4  -3  257.87    8.72
   5  -4  -3  262.14    8.88
   5   4  -3  233.09    6.84
   5  -4  -4  222.82    8.93
   5  -4  -4  205.99    8.87
   5   4  -4  210.04    6.79
   5   4  -4  216.02    6.79
   5   4  -5   13.50    5.22
   5   4  -5   11.67    5.24
   5  -4  -5   13.91    7.29
   5  -4  -5   14.36    7.22
   5  -4  -6   92.81    9.52
   5   4  -6   83.22    7.01
   5  -4  -6   82.89    9.54
   5   4  -6   91.54    6.76
   5   4  -7    7.63    7.57
   5  -4  -7    9.30   10.80
   5  -4  -7    8.86   10.71
   5   4  -7    4.85   10.83
   5   5  -1   57.08    5.47
  -5   5   1   51.92    5.54
  -5  -5   1   50.94    5.50
   5   5  -1   55.03    5.55
   5  -5  -1   54.46    5.56
   5   5  -2   53.27    5.70
   5  -5  -2   57.40    7.55
  -5   5   2   53.51    5.65
  -5  -5   2   61.04    7.64
   5   5  -2   58.73    7.52
   5  -5  -3   34.04    7.43
   5  -5  -3   31.17    7.42
   5   5  -3   29.22    5.38
   5   5  -3   37.29    5.26
  -5   5   3   36.93    5.37
   5  -5  -4  801.98   12.91
   5   5  -4  829.48   10.25
  -5   5   4  782.77   12.89
   5   5  -4  803.24   11.57
   5  -5  -4  819.97   12.98
   5   5  -5    5.96    4.94
   5  -5  -5    4.10    5.13
   5   5  -5    0.62    5.13
   5  -5  -5    0.68    5.10
   5   5  -6   19.49    6.36
   5  -5  -6   16.96    9.14
   5  -5  -6   23.05    6.40
   5   5  -6   25.79    8.63
   5  -5  -7   19.25    8.09
   5   5  -7   17.80   11.00
   5  -5  -7   20.66   11.11
   5   5  -7   24.48    7.63
   5   6  -1    7.37    5.07
  -5   6   1    6.29    5.17
   5   6  -1    4.49    7.29
  -5  -6   1   -0.22    7.39
   5  -6  -1   -0.79    7.22
   5  -6  -2  172.78    8.38
   5   6  -2  167.85    8.03
  -5   6   2  165.49    6.66
   5   6  -2  169.67    6.25
  -5  -6   2  161.54    6.29
   5   6  -3   17.31    5.25
  -5   6   3   12.31    5.29
   5  -6  -3   17.87    5.26
   5  -6  -3   15.86    7.22
   5   6  -3   16.86    5.08
   5   6  -4  498.37    8.43
   5  -6  -4  448.91    9.51
  -5   6   4  437.28    9.53
   5   6  -4  462.79    9.87
   5  -6  -4  462.42   10.93
   5  -6  -5    3.07    8.84
   5   6  -5    6.82    8.58
   5  -6  -5    7.93    6.22
   5   6  -5    3.93    6.30
   5   6  -6  113.73    7.06
   5  -6  -6  131.95    9.84
   5  -6  -6  114.46   10.11
   5   6  -6  111.33    7.16
   5  -6  -7    5.06   10.81
   5  -6  -7   -2.64   10.79
   5   6  -7   13.11   10.53
   5   6  -7    5.29    7.69
  -5  -7   1  269.56    7.01
   5  -7  -1  272.76    7.20
   5   7  -1  276.52    6.86
   5   7  -1  277.74    7.10
  -5   7   1  269.55    8.90
   5   7  -2    4.38    7.28
   5  -7  -2    3.11    7.11
  -5   7   2    1.94    7.26
   5   7  -2    5.82    7.20
  -5   7   3   10.37    5.19
   5   7  -3    6.34    5.19
   5  -7  -3   10.47    7.19
   5   7  -3    7.41    7.20
   5   7  -4  102.08    5.91
   5  -7  -4  101.34    8.32
   5  -7  -4  102.40    8.21
  -5   7   4  102.63    6.48
   5   7  -4  106.07    6.05
   5   7  -5    8.42    8.56
   5   7  -5    0.55    6.29
   5  -7  -5    0.61    8.63
   5  -7  -5    2.70    8.61
   5  -7  -6   20.98    9.11
   5  -7  -6   27.79    8.97
   5   7  -6    1.85    9.25
   5   7  -6   18.69    8.80
   5   8  -1  234.20    6.69
  -5  -8   1  224.83    8.44
   5   8  -1  241.12    6.79
  -5   8   1  260.03    8.99
   5  -8  -1  243.29    7.12
   5   8  -2  271.76    8.70
   5   8  -2  270.72    6.99
  -5   8   2  292.79    9.33
   5  -8  -2  273.69    8.98
   5   8  -3    4.42    5.06
  -5   8   3    2.99    5.14
   5  -8  -3    1.04    5.00
   5   8  -3    1.17    7.10
   5  -8  -4  132.36    8.71
   5   8  -4  161.82    7.99
   5   8  -4  141.94    6.31
   5  -8  -4  150.97    8.54
  -5   8   4  145.18    8.60
   5   8  -5   20.28    8.46
   5   8  -5   16.30    8.65
   5  -8  -5    9.10    6.22
   5  -8  -5    9.24    6.26
   5   8  -6   43.99    6.77
   5  -8  -6   46.80    9.38
   5   8  -6   35.09    9.07
   5  -8  -6   43.12    9.54
   5  -9  -1    1.62    7.10
  -5   9   1    3.10    7.29
   5   9  -1    3.13    5.11
   5   9  -1   -5.00    7.28
   5   9  -2    1.30    7.13
   5   9  -2   -2.57    5.14
   5  -9  -2   -2.11    7.12
  -5   9   2    0.37    7.30
  -5   9   3    0.88    5.11
   5   9  -3    0.60    5.06
   5  -9  -3   -0.63    7.15
   5   9  -3    3.75    4.97
   5   9  -4    1.96    8.76
  -5   9   4    0.19    6.26
   5  -9  -4   -0.98    6.17
   5   9  -4    4.02    8.60
   5  -9  -4   -4.51    8.85
   5   9  -5   67.86    6.61
   5   9  -5   67.38    6.72
   5  -9  -5   68.19    9.64
   5  -9  -5   60.45    9.72
   5  -9  -6  100.19   14.39
   5   9  -6   78.76    8.26
   5  -9  -6  107.42   14.20
   5   9  -6   95.46    8.11
   5  10  -1    5.97    5.04
   5 -10  -1    1.04    5.01
  -5  10   1    1.25    7.29
   5  10  -1   -1.40    5.22
   5 -10  -2  182.66    8.37
   5  10  -2  164.24    6.38
   5  10  -2  188.98    6.41
  -5  10   2  195.77    8.71
   5  10  -3  330.93    7.33
  -5  10   3  313.38   10.71
   5 -10  -3  303.74    9.94
   5  10  -3  310.17    9.49
  -5  10   4   51.93    9.27
   5  10  -4   45.18    6.40
   5  10  -4   52.87    8.78
   5 -10  -4   56.23    9.12
   5 -10  -4   50.82    9.29
   5 -10  -5    8.70    8.99
   5  10  -5    1.47    8.94
   5 -10  -5   11.50    8.96
   5  10  -5   10.80    6.32
   5  10  -6   18.34    7.84
   5 -10  -6   27.13   13.63
   5  10  -6   25.09   10.71
   5 -10  -6   23.09   15.57
  -5  11   1  315.65    9.34
   5  11  -1  309.28    9.54
   5 -11  -1  304.02    7.84
   5  11  -1  293.40    7.07
  -5  11   2   -2.20    8.06
   5  11  -2    3.57    7.95
   5 -11  -2    0.72    7.88
   5  11  -2   -6.21    8.01
  -5  11   3   52.85    9.25
   5  11  -3   45.38    6.59
   5 -11  -3   47.69    6.88
   5  11  -3   61.59    8.95
   5  11  -4  144.76    9.39
  -5  11   4  157.18   10.45
   5 -11  -4  157.52   10.30
   5 -11  -4  156.94   10.46
   5  11  -4  162.99    9.57
   5 -11  -5  198.01   11.91
   5  11  -5  199.23    7.72
   5 -11  -5  176.36   12.11
   5  11  -5  183.55    7.56
   5 -12  -1    3.52    8.80
  -5  12   1   10.70    6.27
   5  12  -1    9.70    6.29
   5  12  -1    6.44    8.81
  -5  12   2  113.49    9.57
   5  12  -2  103.20    6.90
   5  12  -2  118.68    6.79
   5 -12  -2  116.74    9.43
   5  12  -3  318.95    8.05
  -5  12   3  302.51    9.41
   5  12  -3  311.76    8.07
   5 -12  -3  302.24   11.60
   5 -12  -4    1.04    8.80
   5  12  -4   -1.73    6.14
   5  12  -4    2.50    6.09
   5 -12  -4    2.74    8.72
  -5  12   4    0.93    8.82
   5  12  -5  544.72   10.50
   5  12  -5  585.68   10.46
   5 -12  -5  582.71   20.73
   5 -12  -5  570.71   18.77
   5 -13  -1   68.74    6.96
   5  13  -1   72.83    9.11
  -5  13   1   77.48    6.80
   5  13  -1   68.63    6.65
   5  13  -2   13.54    9.09
   5 -13  -2   26.67    6.44
  -5  13   2   26.18    6.63
   5  13  -2   22.67    8.97
  -5  13   3   74.09    9.44
   5  13  -3   79.73    9.16
   5 -13  -3   82.26    9.50
   5  13  -3   75.13    6.68
   5  13  -4    7.24    6.09
   5 -13  -4    5.45    8.89
   5 -13  -4    6.34    8.92
  -5  13   4    3.54    9.05
   5  13  -4   -4.88    6.30
   5 -13  -5  125.57   17.25
   5  13  -5  110.44   11.35
   5 -13  -5  119.04   17.59
   5  13  -5  115.18    8.34
  -5  14   1   94.06    9.46
   5  14  -1   82.60    6.84
   5  14  -1   95.30    9.10
   5 -14  -1   87.87    7.03
   5  14  -2    7.59    8.95
   5 -14  -2    4.24    6.31
   5  14  -2    2.78    6.19
  -5  14   2    1.79    9.02
   5  14  -3   61.88    9.25
   5 -14  -3   67.26    9.48
  -5  14   3   63.36    7.09
   5  14  -3   63.52    6.65
   5 -14  -4   88.79   14.19
   5  14  -4   84.94   11.02
   5 -14  -4   90.98   11.81
  -5  14   4   88.17   11.83
   5  14  -4   84.97    8.01
   5 -15  -1   77.64    9.42
  -5  15   1   70.17    7.09
   5  15  -1   74.92    6.83
   5  15  -1   59.26    6.85
   5  15  -2    1.31    6.22
   5 -15  -2    3.62    9.75
  -5  15   2    1.92    7.56
   5  15  -2   -1.93    6.30
  -5  15   3   23.67   11.07
   5 -15  -3   28.02   10.94
   5  15  -3   19.46   10.75
   5  15  -3   30.46    7.65
   5  15  -4   20.37    7.65
   5  16  -1   -4.29   10.68
  -5  16   1  -10.65   10.91
   5 -16  -1    0.39   10.66
   5  16  -1    6.45   10.73
   5 -16  -2   25.09   10.89
   5  16  -2    5.20    7.79
  -5  16   2   25.98   10.95
   5  16  -2   13.21    7.79
  -4   0   1   -1.58    4.10
   4   0  -1   -1.33    5.84
   4   0  -2   71.59    6.41
   4   0  -2   66.73    4.86
  -4   0   2   72.72    4.90
   4   0  -3   -0.92    4.01
   4   0  -3    1.67    4.14
  -4   0   3    2.35    4.13
   4   0  -4 1873.71   16.82
   4   0  -4 2005.09   16.85
   4   0  -5    0.77    5.12
   4   0  -5   -0.53    5.04
   4   0  -6   73.64    7.85
   4   0  -6   87.69    5.87
   4   0  -7    4.39    6.16
   4   0  -7   -4.97    8.67
   4   0  -8   98.00   11.23
   4   0  -8   81.85    8.46
  -4  -1   1  264.06    6.40
   4  -1  -1  257.31    6.64
   4   1  -1  257.06    6.53
  -4   1   1  258.30    6.60
  -4  -1   2   10.69    4.20
   4   1  -2   16.48    4.15
  -4   1   2   15.66    5.88
   4   1  -2   16.33    4.26
   4  -1  -2   13.62    5.88
  -4   1   3   14.51    5.96
   4  -1  -3   18.33    5.89
   4  -1  -3   22.20    5.86
   4   1  -3   19.40    4.37
   4   1  -3   25.20    5.89
   4  -1  -4  103.05    7.07
   4  -1  -4   98.93    5.52
   4   1  -4  102.62    7.07
   4   1  -4  101.83    7.04
   4  -1  -5    3.98    7.14
   4  -1  -5    1.41    7.33
   4   1  -5   -2.02    5.19
   4   1  -5   -1.86    7.19
   4  -1  -6   47.47    7.66
   4   1  -6   55.60    7.55
   4  -1  -6   51.71    5.76
   4   1  -6   50.49    5.74
   4  -1  -7   32.88    6.39
   4  -1  -7   32.90    6.48
   4   1  -7   34.30    6.51
   4   1  -7   33.16    6.47
   4   1  -8   70.11   11.31
   4  -1  -8   65.99    8.43
  -4  -1   8   69.32    8.52
   4   1  -8   82.12   11.17
   4  -1  -8   83.00   11.20
   4   2  -1   25.17    4.48
  -4   2   1   23.01    6.19
   4  -2  -1   25.44    6.13
  -4  -2   1   26.32    4.31
   4   2  -2    2.05    4.05
   4  -2  -2    2.34    5.72
   4   2  -2   -1.21    4.17
  -4  -2   2    0.50    4.05
  -4   2   2   -1.62    5.79
   4   2  -3  167.97    5.92
  -4   2   3  166.45    6.10
   4   2  -3  172.88    5.85
   4  -2  -3  163.29    7.51
   4  -2  -3  172.95    7.33
   4  -2  -4 2209.67   18.81
   4   2  -4 2302.50   17.38
   4   2  -4 2154.92   17.13
   4  -2  -4 2093.60   17.81
   4  -2  -5  633.43   10.57
   4   2  -5  612.94   11.19
   4   2  -5  633.10    9.95
   4  -2  -5  587.66   10.49
   4   2  -6   16.70    5.36
   4  -2  -6   14.29    7.50
   4  -2  -6   21.20    7.35
   4   2  -6   16.59    5.39
   4  -2  -7   62.97    9.41
   4  -2  -7   76.06    6.98
   4   2  -7   64.94    9.27
  -4  -2   7   77.31    9.42
   4   2  -7   77.56    9.20
   4  -2  -8    0.43   10.64
   4  -2  -8   -0.61   10.78
   4   2  -8   -0.46    7.65
  -4  -2   8   -1.04    7.68
   4   2  -8   -3.27    7.80
   4   3  -1  242.70    6.43
   4  -3  -1  233.28    7.73
  -4  -3   1  255.72    7.74
   4   3  -1  257.52    7.80
  -4   3   1  257.37    7.84
   4  -3  -2   20.38    6.02
   4   3  -2   23.96    5.99
   4   3  -2   20.34    4.33
  -4   3   2   20.36    4.38
  -4  -3   2   23.58    5.94
   4  -3  -3  235.71    8.05
   4   3  -3  257.14    7.54
   4  -3  -3  225.21    6.74
  -4   3   3  225.51    7.88
   4   3  -3  222.03    6.31
   4   3  -4   44.22    6.33
   4  -3  -4   47.29    6.44
   4   3  -4   43.24    4.73
   4  -3  -4   43.57    4.87
   4   3  -5  365.36    8.19
   4  -3  -5  365.22   10.51
   4   3  -5  408.92    9.79
   4  -3  -5  390.18    9.23
   4  -3  -6  681.28   13.21
   4  -3  -6  736.35   12.40
  -4  -3   6  740.27   11.88
   4   3  -6  763.54   10.54
   4   3  -6  720.87   10.43
   4   3  -7   20.78    8.86
   4   3  -7   21.50    8.92
  -4  -3   7   22.03    9.05
   4  -3  -7   22.27    8.83
   4  -3  -7   18.39    8.98
   4   3  -8    8.26    7.82
  -4  -3   8   18.34   10.79
   4  -3  -8    6.29   10.93
   4   3  -8    3.41   10.74
   4  -3  -8    3.98   10.75
   4   4  -1 1080.62   11.86
   4   4  -1 1010.15   11.49
   4  -4  -1  994.15   11.42
  -4   4   1 1062.89   12.46
  -4  -4   1 1051.17   10.68
  -4   4   2  436.30    8.40
   4  -4  -2  440.13    9.37
   4   4  -2  459.81    8.88
  -4  -4   2  447.02    8.76
   4   4  -2  409.47    7.54
   4  -4  -3   26.12    4.49
   4  -4  -3   30.60    6.02
   4   4  -3   25.22    6.08
  -4   4   3   28.32    6.13
   4   4  -3   28.22    4.42
   4   4  -4   84.89    4.98
   4  -4  -4   79.41    6.67
   4   4  -4   96.53    6.41
   4  -4  -4   78.27    5.32
   4   4  -5  338.64    7.74
   4   4  -5  313.79    7.78
   4  -4  -5  318.83   10.38
   4  -4  -5  338.12    9.07
   4  -4  -6    4.78    7.26
   4   4  -6   -1.30    7.32
   4   4  -6    1.54    7.21
   4  -4  -6    0.15    7.17
  -4  -4   6   -0.69    7.46
   4  -4  -7   17.07    8.89
   4   4  -7   15.11    8.80
   4   4  -7    7.58    8.99
  -4  -4   7   12.19    9.07
   4  -4  -7   16.24    8.81
  -4  -4   8   14.02   10.92
   4   4  -8   13.09   10.89
   4  -4  -8   17.90   10.79
   4   4  -8    9.55    7.92
   4  -4  -8   15.05   11.14
   4  -5  -1  218.02    7.68
  -4  -5   1  215.67    6.10
  -4   5   1  209.75    6.39
   4   5  -1  216.33    7.50
   4   5  -1  225.35    6.17
   4   5  -2   10.61    4.12
  -4  -5   2    7.05    4.03
  -4   5   2    2.49    5.88
   4  -5  -2    4.50    4.15
   4   5  -2    1.12    4.17
   4   5  -3   40.48    4.46
   4  -5  -3   39.38    4.53
   4  -5  -3   37.65    4.83
  -4   5   3   38.42    4.58
   4   5  -3   39.17    4.62
   4  -5  -4  184.20    9.05
   4  -5  -4  180.15    7.33
   4   5  -4  180.31    7.79
   4   5  -4  183.47    8.40
  -4  -5   5  429.76    9.88
   4   5  -5  411.89    8.16
   4  -5  -5  387.53    9.65
   4   5  -5  400.09    8.19
   4  -5  -5  379.08    9.83
  -4  -5   6    3.97    7.31
   4  -5  -6    8.71    5.20
   4   5  -6   11.01    5.18
   4   5  -6    6.83    5.15
   4  -5  -6    8.61    7.20
   4  -5  -7   71.97    9.62
   4   5  -7   83.75    9.14
   4  -5  -7   69.91    9.72
  -4  -5   7   72.89    9.30
   4   5  -7   63.23    9.43
   4   5  -8   18.57    7.92
   4   5  -8   11.48    7.94
  -4  -5   8   19.31    7.99
   4  -5  -8   18.04   11.38
   4  -5  -8   22.00   13.53
  -4  -6   1   79.53    4.94
  -4   6   1   87.67    5.16
   4  -6  -1   90.78    6.60
   4   6  -1   86.08    4.97
   4   6  -1   94.75    6.56
  -4   6   2  130.55    7.18
   4  -6  -2  140.37    7.08
   4   6  -2  131.78    6.83
   4   6  -2  140.54    5.48
   4   6  -3  122.61    5.29
   4  -6  -3  119.74    5.86
  -4   6   3  126.37    7.28
   4   6  -3  116.66    6.68
   4  -6  -3  129.56    7.12
   4  -6  -4   16.37    7.33
   4   6  -4   12.11    7.34
   4   6  -4   10.39    7.19
   4  -6  -4   11.99    7.33
  -4  -6   5  669.81    9.77
   4  -6  -5  660.54   13.80
   4   6  -5  730.23   11.12
   4   6  -5  647.21    9.57
   4  -6  -5  707.60   14.13
   4  -6  -6   34.03    9.15
   4   6  -6   35.25    5.45
   4   6  -6   34.44    5.23
   4  -6  -6   37.57    7.58
  -4  -6   6   35.54    5.44
   4   6  -7   71.16    6.85
   4  -6  -7   74.03   11.68
   4  -6  -7   72.24    9.99
  -4  -6   7   73.51    9.47
   4   6  -7   68.61    9.28
   4   7  -1   27.99    4.48
  -4   7   1   25.68    6.08
  -4  -7   1   30.22    4.50
   4   7  -1   29.92    4.50
   4  -7  -1   32.25    6.00
   4   7  -2   -2.83    5.88
   4  -7  -2    1.48    5.92
  -4   7   2    6.44    4.17
   4   7  -2    1.78    5.74
   4   7  -3  213.76    6.06
   4   7  -3  234.93    6.14
  -4   7   3  215.29    7.28
   4  -7  -3  210.61    7.02
   4  -7  -4    0.07    7.20
   4   7  -4    1.77    5.04
   4   7  -4    4.70    7.11
   4  -7  -4    0.13    7.14
  -4  -7   5  409.78    8.13
   4   7  -5  437.56    8.21
   4   7  -5  403.34    7.98
   4  -7  -5  413.87   12.14
   4  -7  -5  436.36   12.35
   4  -7  -6    0.59    8.74
  -4  -7   6   -0.13    6.32
   4   7  -6    5.03    8.65
   4   7  -6    7.00    8.52
   4  -7  -6    1.25   10.49
  -4  -7   7  251.85    8.29
   4   7  -7  289.16    8.29
   4  -7  -7  294.14   15.51
   4  -7  -7  269.75   15.67
   4   7  -7  255.32   10.48
   4   8  -1    5.17    4.15
   4  -8  -1    5.53    4.03
  -4   8   1    6.51    4.18
   4   8  -1    4.00    4.12
  -4  -8   1    3.50    4.10
   4   8  -2   33.18    4.46
   4  -8  -2   29.23    4.54
  -4   8   2   34.32    6.09
   4   8  -2   34.17    6.02
   4   8  -3   94.05    7.73
  -4   8   3   84.10    8.09
   4  -8  -3   90.18    8.26
   4   8  -3   79.01    7.81
   4  -8  -4  143.19    8.96
   4  -8  -4  145.83    8.99
   4   8  -4  133.63    7.97
   4   8  -4  133.79    6.15
  -4  -8   4  135.00    6.15
   4  -8  -5    3.83    7.17
   4   8  -5    7.34    5.11
  -4  -8   5   -1.46    7.28
   4  -8  -5    4.01    7.17
   4   8  -5   -0.35    7.28
   4  -8  -6    4.36   10.49
  -4  -8   6    2.73    6.34
   4  -8  -6    2.09   10.70
   4   8  -6    0.70    6.15
   4   8  -6    4.42    6.10
   4   8  -7    7.81    6.35
  -4  -8   7    6.03    6.39
   4   8  -7    2.17    6.32
   4   9  -1   64.38    4.71
   4   9  -1   55.99    4.73
  -4   9   1   68.34    6.44
   4  -9  -1   66.92    4.96
   4  -9  -2   19.10    5.32
   4   9  -2   15.95    7.36
   4   9  -2   15.35    5.28
  -4   9   2   16.65    5.31
  -4   9   3   15.92    7.39
   4   9  -3   16.33    7.31
   4   9  -3   14.40    7.26
   4  -9  -3   16.91    7.27
   4  -9  -4    2.81    7.11
  -4  -9   4   10.56    7.10
   4   9  -4   -4.76    5.03
   4   9  -4   -1.90    7.12
   4  -9  -4    0.48    7.14
   4   9  -5   28.74    5.26
   4  -9  -5   26.61    9.28
   4   9  -5   24.16    5.34
   4  -9  -5   30.66    9.18
  -4  -9   5   30.39    5.27
   4   9  -6  162.63    9.68
   4   9  -6  189.25    9.67
  -4  -9   6  172.43    9.59
   4   9  -7  108.79   11.33
   4   9  -7  121.20   11.21
  -4  -9   7  109.17   11.30
   4 -10  -1  113.90    6.28
   4  10  -1  124.60    6.19
   4  10  -1  131.15    7.96
  -4  10   1  125.24    8.18
   4  10  -2  330.23    7.50
  -4  10   2  345.46   10.15
   4 -10  -2  340.40    8.68
   4  10  -2  359.35    8.99
  -4  10   3   23.37    7.43
   4  10  -3   24.05    5.20
   4  10  -3   31.08    5.24
   4 -10  -3   23.50    7.54
   4 -10  -4   14.64    7.42
  -4 -10   4   14.53    5.31
   4  10  -4   11.62    5.16
   4  10  -4   10.76    5.15
   4 -10  -4   12.90    7.37
  -4 -10   5   90.57    5.97
   4  10  -5   92.31    5.89
   4  10  -5  111.62    7.64
   4 -10  -5  112.16   11.29
   4 -10  -5  101.14   11.37
   4  10  -6   16.74    8.91
   4  10  -6   13.54    6.41
  -4 -10   6   11.68    6.33
   4  10  -7    2.63    7.59
  -4 -10   7   -1.30    7.74
   4  10  -7    1.08   10.81
   4 -11  -1  208.80    8.64
   4  11  -1  202.67    8.35
   4  11  -1  180.87    6.65
  -4  11   1  193.99    7.06
   4 -11  -2  187.52    8.84
  -4  11   2  179.12    8.99
   4  11  -2  187.80    8.19
   4  11  -2  180.63    6.39
  -4  11   3  381.42   11.28
   4  11  -3  420.22    9.35
   4  11  -3  386.18    7.64
   4 -11  -3  375.10   10.06
   4  11  -4  119.02    5.98
   4  11  -4  123.52    5.90
   4 -11  -4  121.11    9.14
  -4 -11   4  115.20    5.97
   4 -11  -4  123.53    9.25
   4  11  -5  129.81    9.27
  -4 -11   5  144.95    9.52
   4  11  -5  139.14    9.38
   4  11  -6   54.51    6.67
   4  11  -6   63.24    6.72
  -4 -11   6   59.87    6.65
   4 -12  -1  336.08    9.52
  -4  12   1  313.78    8.11
   4  12  -1  341.13    9.01
   4  12  -1  296.92    9.07
   4  12  -2  371.46    9.16
  -4  12   2  344.94   10.28
   4  12  -2  335.02    7.27
   4 -12  -2  356.45   10.24
   4  12  -3   49.99    7.65
   4 -12  -3   60.29    7.91
  -4  12   3   59.67    7.98
   4  12  -3   47.13    7.59
   4 -12  -4  116.14   10.90
   4  12  -4  122.64    7.72
   4 -12  -4  114.88    9.36
   4  12  -4  119.57    5.96
  -4 -12   4  124.57    7.70
   4  12  -5  250.20    9.92
  -4 -12   5  258.02    9.96
   4  12  -5  276.89    7.83
  -4 -12   6   22.40    6.30
   4  12  -6   18.38    6.50
   4  12  -6   11.61    9.00
   4  13  -1  224.61    6.76
  -4  13   1  233.79    9.07
   4 -13  -1  234.72    8.95
   4  13  -1  233.69    6.85
   4  13  -2  214.92    8.39
   4  13  -2  236.57    6.76
   4 -13  -2  216.66    9.33
  -4  13   2  226.73    9.36
   4 -13  -3  686.20   14.36
   4  13  -3  608.46    8.88
  -4  13   3  640.18   14.08
   4  13  -3  704.88    9.23
  -4 -13   4  186.32    9.57
   4  13  -4  200.95    7.43
   4 -13  -4  198.33   14.04
   4 -13  -4  197.13   14.04
   4  13  -4  189.80    9.46
   4  13  -5   67.45    6.93
   4  13  -5   64.86    9.04
  -4 -13   5   75.57    6.80
   4  13  -6   99.78    8.05
  -4 -13   6   96.83    8.33
   4  13  -6  109.89    8.27
  -4  14   1   28.30    7.33
   4 -14  -1   31.37    7.39
   4  14  -1   22.03    7.43
   4  14  -1   23.02    5.23
   4  14  -2    1.89    7.11
  -4  14   2   -1.05    7.27
   4 -14  -2    1.23    5.04
   4  14  -2   -0.87    7.17
   4  14  -3   84.22    6.58
  -4  14   3   71.40    9.87
   4  14  -3   70.10    6.61
   4 -14  -3   73.70    9.66
   4 -14  -4   12.18   12.80
   4 -14  -4   12.91   12.54
   4  14  -4   14.71    6.23
   4  14  -4    2.24    8.85
  -4 -14   4   10.57    8.76
   4  14  -5  559.33    9.60
  -4 -14   5  516.96   11.42
   4  14  -5  508.44   11.56
   4  15  -1  103.77    9.07
   4  15  -1   95.42    9.18
   4 -15  -1  103.75    9.25
  -4  15   1   94.68    7.15
   4 -15  -2   19.15    8.87
  -4  15   2   22.87    8.94
   4  15  -2   20.10    6.17
   4  15  -2   18.79    8.81
   4  15  -3 1079.39   11.74
  -4  15   3 1099.40   20.67
   4  15  -3 1241.90   13.52
   4 -15  -3 1117.58   20.37
   4  15  -4   -3.08    8.67
   4  15  -4    4.74    6.08
  -4 -15   4    0.30    8.77
   4  15  -5  374.36    9.60
  -4 -15   5  378.01   12.20
   4  15  -5  362.40   12.02
   4  16  -1    5.18    6.10
   4 -16  -1    5.44    8.71
   4  16  -1    3.37    6.29
  -4  16   1    3.75    8.81
   4  16  -2    2.89    8.77
   4  16  -2    5.42    8.73
   4 -16  -2   10.61    6.26
  -4  16   2    6.30    8.97
  -4  16   3    3.44    8.76
   4 -16  -3    1.49    8.93
   4  16  -3   -1.68    6.31
   4  16  -3    1.77    6.20
   4  16  -4    1.32    9.90
  -4 -16   4   16.52    9.81
   4  16  -4   26.84    9.61
   4  17  -1   -1.72    6.15
  -4  17   1   -2.85    6.31
   4 -17  -1   -0.51    8.85
   4  17  -1    0.08    6.35
  -4  17   2   33.58    9.17
   4  17  -2   34.37    6.55
   4  17  -2   25.59    9.06
   4 -17  -2   37.69    9.11
   4  17  -3  136.63    7.42
   4 -17  -3  162.12   11.46
   4  17  -3  155.56    7.55
  -4  17   3  157.73   11.12
   4  17  -4   15.59    7.69
   4  17  -4   19.14   10.65
  -4 -17   4   13.48    7.72
   4  18  -1  255.59    9.28
   4  18  -1  292.67   10.87
   4 -18  -1  279.64   10.08
  -4  18   1  268.47    9.91
  -4  18   2   23.90   10.84
   4  18  -2   24.83   10.72
   4  18  -2    7.51   10.52
   4 -18  -2   22.32   10.92
  -4  18   3    0.54   10.72
   4  18  -3    7.12   10.64
   4  18  -3   -5.10   10.62
   4 -18  -3    3.21   10.64
   4 -19  -1   74.12   11.14
  -4  19   1   73.11   11.31
   4  19  -1   62.39    7.96
   3   0  -1    1.28    5.15
  -3   0   1   -0.19    5.19
  -3   0   2  177.52    8.31
   3   0  -2  173.99    8.19
   3   0  -2  168.74    6.66
   3   0  -3    1.88    4.32
   3   0  -3   -1.40    4.24
   3   0  -4   25.80    4.45
   3   0  -4   25.96    6.16
   3   0  -5   -1.07    5.89
   3   0  -5   -1.38    5.66
  -3   0   5   -0.94    5.86
   3   0  -6  204.75    7.41
  -3   0   6  211.67    7.56
   3   0  -6  239.01    9.04
  -3   0   7    3.71    7.40
   3   0  -7    3.99    7.34
   3   0  -7   -1.21    7.24
   3   0  -8  419.71   12.45
   3   0  -8  502.73   12.30
  -3   0   8  407.57   10.73
   3  -1  -1 2691.53   20.57
  -3  -1   1 2733.29   19.84
   3   1  -1 2592.45   18.99
  -3   1   1 2759.09   20.11
   3   1  -2  403.28    8.44
   3  -1  -2  387.80    8.70
  -3   1   2  402.43    8.74
   3   1  -2  397.62    8.52
   3  -1  -2  400.55    8.68
  -3  -1   2  396.99    9.70
   3  -1  -3   41.53    4.97
   3  -1  -3   45.21    6.45
   3   1  -3   45.53    6.48
   3   1  -3   44.84    6.57
  -3  -1   4    2.72    5.85
   3  -1  -4   -3.15    5.74
   3  -1  -4    3.31    5.86
   3   1  -4    1.33    5.69
   3   1  -4   -0.29    5.84
   3  -1  -5    4.74    4.31
   3   1  -5    6.04    4.23
  -3   1   5    4.18    4.37
   3  -1  -5    5.26    5.73
   3   1  -5    5.07    5.76
  -3  -1   5    3.56    6.01
   3  -1  -6   55.74    5.98
   3  -1  -6   63.82    7.84
   3   1  -6   61.65    7.88
  -3  -1   6   59.25    5.82
  -3   1   6   62.97    5.93
   3   1  -6   62.35    5.86
   3   1  -7  491.11    9.56
   3  -1  -7  487.59   10.18
   3   1  -7  465.14    9.39
  -3   1   7  480.33   11.54
   3  -1  -7  467.56   11.30
  -3  -1   7  470.66    9.61
  -3  -1   8  256.62   10.74
   3   1  -8  240.96    8.85
   3   1  -8  258.69    8.89
   3  -1  -8  265.49   11.13
   3  -1  -8  244.09    9.17
  -3   1   8  264.43   11.22
  -3   2   1  265.21    9.06
   3   2  -1  260.50    8.98
   3  -2  -1  253.57    7.63
  -3  -2   1  267.05    7.39
  -3   2   2   20.71    5.02
   3   2  -2   19.25    6.95
   3  -2  -2   22.62    6.85
   3   2  -2   17.92    4.85
  -3  -2   2   24.29    4.94
   3  -2  -3  382.99    9.76
   3  -2  -3  377.27    8.75
   3   2  -3  382.53    9.12
   3   2  -3  391.86    7.99
   3   2  -4   10.03    5.71
  -3  -2   4   12.03    5.97
   3   2  -4    9.28    5.92
   3  -2  -4    6.87    5.81
   3  -2  -4    8.34    5.92
  -3  -2   5   35.07    4.59
   3  -2  -5   35.83    6.18
   3  -2  -5   31.72    6.15
   3   2  -5   32.07    6.06
   3   2  -5   43.44    6.26
   3  -2  -6  743.38   13.61
   3   2  -6  731.90   10.83
  -3  -2   6  743.89   10.92
   3   2  -6  797.92   12.37
  -3   2   6  781.44   13.74
   3  -2  -6  819.67   13.66
   3   2  -7   24.39    5.33
   3  -2  -7   26.35    7.34
  -3  -2   7   24.20    5.40
   3  -2  -7   21.38    7.52
  -3   2   7   23.91    7.58
   3   2  -7   21.14    5.45
   3   2  -8   30.80    9.27
   3   2  -8   33.34    6.71
  -3   2   8   44.98    9.45
   3  -2  -8   36.85    9.27
   3  -2  -8   43.32    6.73
  -3  -2   8   50.56    9.13
   3   3  -1  169.45    6.42
  -3  -3   1  164.99    6.38
   3  -3  -1  172.09    8.33
  -3   3   1  173.13    6.82
   3   3  -1  168.45    6.51
  -3  -3   2  506.28    8.89
   3  -3  -2  512.63    9.82
   3   3  -2  498.39    8.77
   3   3  -2  514.95    8.95
  -3   3   2  526.13   10.94
   3   3  -3    9.39    6.17
  -3   3   3   10.33    4.33
   3  -3  -3   12.33    4.44
   3   3  -3    6.09    6.03
   3  -3  -3   12.66    4.33
  -3  -3   4  162.09    5.97
   3   3  -4  174.03    7.32
   3  -3  -4  164.50    7.93
   3   3  -4  159.85    6.02
   3  -3  -4  175.96    8.01
   3   3  -5   35.11    4.57
   3  -3  -5   33.91    6.30
   3   3  -5   38.93    4.55
   3  -3  -5   40.87    6.31
  -3  -3   5   39.30    4.65
   3   3  -6  180.05    6.91
   3  -3  -6  194.44    9.27
  -3  -3   6  194.16    6.95
   3   3  -6  209.30    8.63
   3  -3  -6  192.92    9.34
   3   3  -7   90.16    7.89
  -3  -3   7   96.70    6.17
   3  -3  -7  101.27    8.26
   3  -3  -7   86.03    8.25
  -3   3   7   86.58    6.73
   3   3  -7   95.98    6.07
   3   3  -8  239.14   10.20
   3  -3  -8  226.08   11.18
   3   3  -8  215.10    8.26
  -3   3   8  211.51   11.34
  -3  -3   8  209.84    8.16
   3  -3  -8  221.55   11.22
  -3  -4   1 1960.88   15.60
   3   4  -1 1886.37   15.38
  -3   4   1 1909.62   17.24
   3   4  -1 1984.47   15.61
   3  -4  -1 1926.96   17.83
   3  -4  -2  443.85   10.40
  -3   4   2  441.60    9.38
   3   4  -2  450.34    8.29
   3   4  -2  436.50    9.44
   3  -4  -3    2.59    5.85
  -3  -4   3    3.49    4.18
   3   4  -3   -3.50    4.21
  -3   4   3    3.16    5.90
   3  -4  -3    4.93    5.90
   3   4  -3    0.26    5.88
   3   4  -4  558.24    8.82
  -3  -4   4  544.05    8.83
   3   4  -4  583.05    8.90
   3  -4  -4  529.78   11.84
   3  -4  -4  570.63   12.08
  -3  -4   5    3.00    4.20
   3  -4  -5    3.39    5.88
   3   4  -5    3.48    4.11
   3   4  -5    4.59    4.16
   3  -4  -5    5.65    5.76
   3   4  -6    4.86    5.22
   3  -4  -6    1.75    7.18
  -3  -4   6    3.17    5.19
   3  -4  -6    1.65    7.22
   3   4  -6    4.31    7.15
  -3  -4   7   64.76    5.90
   3  -4  -7   82.29    8.10
   3  -4  -7   77.73    8.35
   3   4  -7   80.06    8.39
   3  -4  -8   15.94    8.88
  -3  -4   8    8.05    6.49
   3   4  -8   10.72    6.30
   3  -4  -8    7.78    9.30
   3   5  -1  132.95    7.48
   3  -5  -1  126.21    6.14
  -3   5   1  131.91    7.65
   3   5  -1  123.10    5.77
  -3  -5   1  128.02    7.43
   3   5  -2 1965.66   15.29
  -3   5   2 2105.64   20.03
   3  -5  -2 2021.88   19.68
   3   5  -2 2009.52   15.48
   3  -5  -3  150.86    7.98
  -3  -5   3  156.08    7.17
   3  -5  -3  158.10    7.95
  -3   5   3  149.92    7.93
   3   5  -3  155.42    5.73
   3   5  -3  156.11    5.71
   3  -5  -4 2329.23   23.87
   3   5  -4 2179.64   15.92
   3  -5  -4 2201.23   23.50
   3   5  -4 2272.22   16.16
  -3  -5   4 2184.70   16.02
   3  -5  -5   16.97    4.43
   3   5  -5   15.15    4.34
   3   5  -5   25.60    5.83
  -3  -5   5   19.52    4.26
   3  -5  -5   14.61    6.02
   3  -5  -6  187.94    9.72
   3  -5  -6  179.24    9.85
  -3  -5   6  195.52    8.50
   3   5  -6  190.85    8.28
  -3  -5   7    4.06    8.56
   3   5  -7    0.22    6.15
   3  -5  -7    0.61   10.48
   3  -5  -7    0.93    8.70
   3   5  -8    9.36    8.93
  -3  -5   8    6.12    9.01
   3  -5  -8   15.56    9.12
   3  -5  -8   13.55    9.22
  -3  -6   1   79.70    5.24
   3   6  -1   76.74    5.26
   3  -6  -1   76.75    5.50
   3   6  -1   77.85    5.25
  -3   6   1   78.29    6.97
   3   6  -2  538.81    9.50
  -3   6   2  540.53   10.46
   3  -6  -2  548.55   11.31
   3   6  -2  536.89    9.57
   3   6  -3  116.64    6.68
  -3   6   3  103.12    7.43
   3   6  -3  102.40    5.23
   3  -6  -3  112.54    7.58
   3  -6  -3  107.46    7.40
  -3  -6   3  108.82    5.34
   3  -6  -4    3.57    6.05
   3   6  -4    8.05    4.25
  -3  -6   4    5.38    4.33
   3  -6  -4    1.99    6.24
   3   6  -4    1.34    4.32
   3   6  -5   49.60    7.52
   3  -6  -5   40.77    7.83
  -3  -6   5   55.65    7.46
   3  -6  -5   46.06    7.99
   3   6  -5   43.52    5.53
   3  -6  -6  298.42   12.14
  -3  -6   6  313.96    7.65
   3  -6  -6  325.39   13.42
   3   6  -6  320.25    9.19
   3   6  -7    5.51    6.18
   3  -6  -7    4.57   10.82
  -3  -6   7   -0.21    8.75
   3  -6  -7    6.39    8.73
   3  -6  -8   61.08   14.10
   3  -6  -8   57.59   14.21
   3   6  -8   52.61    7.99
  -3  -6   8   57.60    7.93
   3   7  -1   27.69    4.38
   3   7  -1   27.36    6.18
  -3   7   1   24.26    4.59
   3  -7  -1   21.51    4.51
   3   7  -2   33.01    6.22
   3   7  -2   38.28    6.12
   3  -7  -2   39.10    6.34
  -3   7   2   39.78    6.35
   3   7  -3   24.62    5.83
  -3  -7   3   21.13    4.45
   3  -7  -3   23.22    6.07
   3  -7  -3   21.65    6.14
   3   7  -3   25.58    4.34
  -3   7   3   22.50    6.15
   3  -7  -4  894.19   17.98
   3   7  -4  892.07   10.05
   3   7  -4  840.69   10.76
  -3  -7   4  869.89   10.79
   3  -7  -4  862.38   17.12
   3  -7  -5   24.16    9.20
   3  -7  -5   22.58    9.34
   3   7  -5   23.92    7.44
  -3  -7   5   14.42    5.39
   3   7  -5   21.45    5.36
  -3  -7   6   23.07    7.39
   3  -7  -6   25.25   10.77
   3  -7  -6   26.18    9.38
   3   7  -6   25.39    5.36
   3   7  -7   -2.84    6.22
  -3  -7   7    5.52    6.11
   3  -7  -7    1.00   15.17
   3  -7  -7    1.93   13.84
  -3  -7   8   13.77    7.52
   3   7  -8   15.02    7.52
  -3   8   1   44.89    4.81
   3   8  -1   45.28    4.79
   3  -8  -1   43.15    6.29
   3   8  -1   47.38    6.19
  -3   8   2  173.77    6.94
   3   8  -2  179.35    5.87
   3  -8  -2  174.63    6.95
   3   8  -2  182.36    5.82
  -3  -8   2  180.67    5.91
   3   8  -3   19.32    5.92
   3  -8  -3   22.41    6.20
  -3   8   3   20.85    6.18
   3   8  -3   26.65    4.15
  -3  -8   3   12.06    6.06
   3  -8  -3   22.09    6.21
   3  -8  -4   22.40    7.64
   3   8  -4   27.52    5.95
   3  -8  -4   22.80    6.48
   3   8  -4   19.24    4.42
  -3  -8   4   23.54    4.36
   3   8  -5  205.21    6.80
   3  -8  -5  200.02   19.40
  -3  -8   5  197.05    6.73
   3  -8  -5  228.21   19.35
   3   8  -5  201.77    6.57
  -3  -8   6  145.39    8.05
   3   8  -6  148.92    6.27
   3   8  -7   27.01    6.38
  -3  -8   7   20.96    6.38
  -3  -8   8   42.76   10.84
   3   8  -8   26.42   11.01
  -3   9   1  106.93    5.59
   3   9  -1  119.66    6.57
   3  -9  -1  103.15    7.06
   3   9  -1  106.73    6.71
  -3   9   2   74.57    5.52
   3   9  -2   78.22    4.91
   3  -9  -2   77.79    5.46
   3   9  -2   68.68    4.84
  -3  -9   2   74.32    4.99
   3   9  -3   15.40    4.32
  -3   9   3   16.32    6.09
   3   9  -3   16.16    4.27
   3  -9  -3   16.16    7.24
  -3  -9   3   18.21    4.32
  -3  -9   4  272.22    7.71
   3   9  -4  288.40    7.72
   3  -9  -4  275.70   14.68
   3  -9  -4  294.70   14.65
   3   9  -4  258.04    6.38
   3   9  -5 1002.21   12.23
  -3  -9   5  989.03   12.10
  -3  -9   6   17.90    7.32
   3   9  -6   22.14    7.28
   3   9  -7  301.26    8.41
  -3  -9   7  304.60   10.40
  -3  10   1   88.09    6.62
   3  10  -1   81.84    6.57
   3  10  -1   89.82    6.43
   3 -10  -1   81.59    5.26
  -3 -10   2   84.93    6.42
   3  10  -2   78.11    6.33
   3  10  -2   79.82    6.48
  -3  10   2   77.89    6.85
   3 -10  -2   75.40    5.46
   3 -10  -3   12.29    7.21
  -3  10   3   13.62    6.18
   3  10  -3   21.21    5.75
  -3 -10   3    7.03    5.89
   3  10  -3   15.58    5.78
  -3 -10   4   37.32    7.31
   3  10  -4   28.29    7.49
   3  10  -4   36.19    7.41
   3  10  -5  747.86   11.01
  -3 -10   5  712.05   10.78
  -3 -10   6   58.03    6.46
   3  10  -6   74.07    6.48
   3  10  -7  116.13    9.48
  -3 -10   7   93.44    9.45
  -3  11   1   17.34    4.42
   3 -11  -1   17.24    4.41
   3  11  -1   17.74    4.43
   3  11  -1   17.87    4.32
   3  11  -2   84.11    5.08
   3  11  -2   91.91    4.93
  -3 -11   2   93.67    5.04
   3 -11  -2   95.61    7.21
  -3  11   2   93.56    5.86
   3  11  -3   18.68    6.72
   3 -11  -3   15.47    7.43
  -3  11   3   16.70    6.30
   3  11  -3   16.76    4.27
  -3 -11   3   18.59    6.76
   3  11  -4   15.95    7.18
  -3 -11   4   16.48    7.20
   3  11  -4   12.50    7.17
   3  11  -5  546.29    8.67
  -3 -11   5  524.50    9.77
  -3 -11   6   13.38    8.58
   3  11  -6   10.39    8.73
   3  11  -7   62.48    8.00
  -3 -11   7   57.30   10.18
   3  12  -1  929.22   11.15
   3 -12  -1  967.48   13.15
   3  12  -1  928.80   10.34
  -3  12   1  915.77   13.04
   3 -12  -2   13.87    5.96
   3  12  -2   14.92    5.86
   3  12  -2   12.84    4.36
  -3 -12   2   14.68    4.34
  -3  12   2   16.87    6.02
   3 -12  -3 2031.64   27.41
  -3 -12   3 1817.70   13.86
  -3  12   3 1889.00   26.93
   3  12  -3 1880.13   15.18
   3  12  -3 1967.19   14.39
   3  12  -4   23.40    7.27
  -3 -12   4   24.58    7.25
   3  12  -4   24.50    7.32
  -3 -12   5  451.78    9.56
   3  12  -5  453.02    8.04
  -3 -12   6   55.45    8.99
   3  12  -6   62.51    6.68
   3  12  -7   55.65    7.84
  -3 -12   7   49.74    7.80
   3 -13  -1  578.76   10.52
   3  13  -1  606.90    9.04
   3  13  -1  580.07   10.58
  -3  13   1  575.58   11.87
   3 -13  -2   31.94    7.53
  -3 -13   2   33.91    5.30
   3  13  -2   33.17    5.31
  -3  13   2   31.02    5.68
   3  13  -2   32.44    5.25
  -3 -13   3  274.90    7.08
  -3  13   3  273.23   12.20
   3  13  -3  255.48    8.81
   3  13  -3  296.06    7.11
   3 -13  -3  278.48   12.06
   3  13  -4   69.44    7.58
   3  13  -4   82.97    7.60
  -3 -13   4   76.08    7.53
  -3 -13   5   20.30    6.34
   3  13  -5   31.35    8.71
   3  13  -5   26.64    6.36
  -3 -13   6   21.83    8.84
   3  13  -6   23.93    8.86
   3 -14  -1 2899.97   22.69
   3  14  -1 2850.35   18.00
   3  14  -1 3002.03   19.27
  -3  14   1 2803.35   22.22
   3 -14  -2   62.36    7.86
  -3  14   2   58.55    7.89
   3  14  -2   61.56    7.59
  -3 -14   2   63.12    5.46
   3  14  -2   61.57    5.44
   3  14  -3  309.59    8.79
   3  14  -3  272.93    8.58
   3 -14  -3  274.47   13.23
  -3 -14   3  260.68    8.58
  -3  14   3  261.04   13.22
  -3 -14   4   38.18    5.30
   3  14  -4   36.06    5.28
   3  14  -4   38.93    7.46
   3  14  -5    0.87    6.09
  -3 -14   5    4.64    6.05
   3  14  -5   -2.33    6.21
   3  14  -6  252.51    8.00
  -3 -14   6  247.65    7.88
   3  15  -1  103.03    5.96
   3  15  -1  120.61    7.94
  -3  15   1  106.27    8.30
   3 -15  -1  106.56    6.41
   3  15  -2  104.15    5.82
  -3 -15   2  112.57    5.88
   3 -15  -2  108.82    8.34
   3  15  -2  107.81    5.93
  -3  15   2  103.68    8.45
  -3  15   3   18.30    9.24
   3  15  -3   17.14    5.15
   3 -15  -3   18.38    8.97
  -3 -15   3   18.21    7.22
   3  15  -3   21.57    7.37
  -3 -15   4    3.74    6.09
   3  15  -4    9.58    8.67
   3  15  -4    3.16    6.15
  -3 -15   5    6.81    6.17
   3  15  -5    3.65    6.25
   3  15  -5    3.63    6.33
   3  15  -6   22.78    7.70
  -3 -15   6   27.56    7.58
   3  16  -1   13.13    5.19
   3 -16  -1    8.36    5.14
   3  16  -1    7.47    5.10
  -3  16   1    8.24    7.29
   3 -16  -2    0.95    7.03
   3  16  -2    0.41    5.02
  -3 -16   2    0.12    5.05
  -3  16   2    0.20    7.25
   3  16  -2    2.93    7.08
   3 -16  -3  248.65   14.53
   3  16  -3  234.35    7.69
   3  16  -3  263.94    7.63
  -3  16   3  237.70   14.40
  -3 -16   3  234.85    7.65
   3  16  -4   99.49    9.34
  -3 -16   4   96.60    6.85
   3  16  -4  116.37    9.41
   3  16  -5   -0.68    8.68
  -3 -16   5   -7.36    8.82
   3  16  -5    8.03    6.17
  -3  17   1    2.84    8.71
   3  17  -1    0.38    7.91
   3  17  -1    1.27    6.17
   3 -17  -1    2.03    6.12
   3 -17  -2    6.93    8.55
   3  17  -2    8.59    5.93
   3  17  -2    2.85    6.10
  -3  17   2    5.86    8.89
  -3 -17   2    6.40    6.22
   3  17  -3    3.31    6.18
   3  17  -3    0.64    6.17
  -3 -17   3    3.60    6.15
   3 -17  -3    7.08   10.58
  -3  17   3    5.09   10.77
   3  17  -4    3.66    8.71
   3  17  -4    5.18    6.12
  -3 -17   4    6.68    8.64
  -3 -17   5   10.40    7.41
   3  17  -5   18.77    7.40
   3  17  -5    3.76    7.54
   3  18  -1   35.64    8.67
   3  18  -1   27.79    8.98
   3 -18  -1   39.18    8.83
  -3  18   1   37.29    8.98
   3  18  -2   90.02    9.09
  -3  18   2   91.12    9.85
  -3 -18   2   92.89    9.19
   3 -18  -2   90.71    9.65
   3  18  -2   91.59    9.12
  -3  18   3   17.37   12.68
   3  18  -3   15.74    8.90
   3 -18  -3   17.05   12.67
  -3 -18   3   14.04    8.89
   3  18  -3   20.78    8.77
  -3 -18   4   -2.72    7.61
   3  18  -4    9.34    9.60
   3  18  -4    6.19    7.46
   3 -19  -1   32.34    8.97
   3  19  -1   39.03    6.48
   3  19  -1   30.22    6.60
  -3  19   1   32.47    6.60
   3  19  -2   44.96    6.41
  -3  19   2   42.37    9.47
  -3 -19   2   41.58    6.68
   3 -19  -2   45.47    9.31
   3  19  -2   35.31    6.45
   3 -19  -3   39.99   13.87
  -3 -19   3   38.23    7.68
  -3  19   3   38.44   15.65
   3  19  -3   27.63    7.75
   3  19  -3   35.72    9.87
   3  20  -1   11.55    7.62
  -3  20   1   16.08   10.71
   3 -20  -1    7.11   10.82
   3  20  -1   16.85   10.42
   3  20  -2   31.23   10.88
  -3  20   2   32.87   11.22
  -3 -20   2   42.53   10.87
   3  20  -2   33.34    7.86
   3 -20  -2   36.00   11.09
  -3  20   3   30.03   16.19
   3 -20  -3   30.87   16.29
  -3  20   3   28.70   15.88
  -3 -20   3   19.95    7.97
   3  20  -3   33.00    7.67
   2   0  -1    0.69    3.85
  -2   0   1    1.12    3.88
   2   0  -2 9311.63   46.30
   2   0  -210079.13   47.87
   2   0  -3    2.02    4.00
   2   0  -3    0.06    5.92
  -2   0   3    1.88    5.90
  -2   0   4 3759.76   26.26
   2   0  -4 3891.99   26.88
   2   0  -5    4.67    4.17
  -2   0   5    0.41    4.18
   2   0  -6    3.05    6.88
  -2   0   6    1.76    6.97
   2   0  -7   -2.02    7.07
  -2   0   7    2.27    5.04
  -2   0   8  402.49   11.53
   2   0  -8  372.10    9.73
  -2  -1   1  314.32    9.07
  -2   1   1  308.40    8.54
   2  -1  -1  320.63    9.63
   2   1  -1  317.23    8.22
   2   1  -1  330.15    9.25
  -2   1   2   66.41    6.85
   2   1  -2   61.05    5.31
   2   1  -2   66.06    5.20
   2  -1  -2   61.75    5.46
  -2  -1   2   69.39    5.49
   2  -1  -2   64.05    6.79
   2  -1  -3    2.06    4.03
   2   1  -3    2.21    4.03
  -2  -1   3    0.76    4.12
   2   1  -3    1.32    4.16
  -2   1   3    0.81    5.85
   2  -1  -3    0.62    4.11
   2  -1  -4 4349.60   29.70
  -2  -1   4 4271.13   26.83
   2  -1  -4 4631.13   30.96
   2   1  -4 4601.53   27.79
  -2   1   4 4358.79   29.58
   2  -1  -5   43.92    6.35
  -2  -1   5   39.58    4.81
  -2   1   5   40.11    6.49
   2   1  -5   46.73    6.20
   2   1  -6 1968.74   17.41
  -2   1   6 1951.87   19.59
  -2  -1   6 1978.71   18.37
   2  -1  -6 1934.65   18.54
  -2   1   7   45.27    7.69
   2   1  -7   48.20    5.66
  -2  -1   7   47.57    5.51
   2  -1  -7   45.86    7.52
   2  -1  -8  130.34    9.87
   2   1  -8  131.23    9.73
  -2   1   8  135.11    9.90
  -2  -1   8  127.38    9.73
   2   2  -1    1.64    3.84
  -2  -2   1    3.15    3.91
  -2   2   1    0.43    5.41
   2   2  -1    0.78    3.95
   2  -2  -1    0.38    3.89
  -2  -2   2  428.97    9.09
   2  -2  -2  423.64   11.40
  -2   2   2  436.98   11.44
   2   2  -2  415.87    9.97
   2  -2  -2  436.26   11.31
   2   2  -2  447.63    9.28
   2   2  -3  132.09    6.56
   2   2  -3  116.96    6.54
   2  -2  -3  122.18    7.12
  -2  -2   3  122.41    6.50
   2  -2  -3  132.02    7.08
   2  -2  -4   47.91    5.40
  -2   2   4   46.53    7.18
  -2  -2   4   53.24    6.80
   2   2  -4   48.90    5.26
   2  -2  -4   51.80    7.17
  -2   2   5    0.23    4.23
   2  -2  -5    3.98    4.19
  -2  -2   5    0.67    4.15
   2   2  -5   -2.10    5.77
   2   2  -6  611.25   10.00
  -2   2   6  597.54   12.63
  -2  -2   6  622.48   11.64
   2  -2  -6  606.90   12.67
   2   2  -7  133.05    6.43
  -2   2   7  134.20    8.48
   2  -2  -7  139.39    8.40
  -2  -2   7  131.39    8.17
  -2   2   8  214.28   10.91
   2   2  -8  229.80    8.16
  -2  -2   8  205.17    8.17
   2  -2  -8  218.75    8.83
   2  -3  -1  146.13    6.78
   2   3  -1  158.62    6.23
   2   3  -1  163.79    7.42
  -2   3   1  159.14    6.90
  -2  -3   1  161.61    7.41
   2   3  -2    3.89    4.30
   2   3  -2   -0.40    4.18
   2  -3  -2    0.15    4.21
   2  -3  -2    2.08    5.95
  -2   3   2    1.25    4.32
  -2  -3   2    3.99    4.29
  -2  -3   3   53.48    5.51
   2  -3  -3   53.66    7.90
   2   3  -3   53.57    5.58
   2  -3  -3   53.31    7.77
   2  -3  -4    8.60    6.24
  -2  -3   4    7.33    6.18
   2   3  -4    7.44    6.10
  -2   3   4    6.92    6.33
   2  -3  -4    7.78    6.20
   2  -3  -5    4.48    5.89
  -2  -3   5    4.16    4.21
   2  -3  -5    5.49    5.83
  -2   3   5    3.91    4.22
   2   3  -5    5.45    5.77
  -2   3   6   52.14    6.09
   2  -3  -6   57.42    7.83
   2   3  -6   57.41    7.69
  -2  -3   6   52.38    5.75
  -2   3   7   78.38    8.05
   2  -3  -7   73.98    8.08
  -2  -3   7   70.75    5.92
   2   3  -7   78.89    5.82
  -2   3   8  100.91    7.58
   2   3  -8  109.81    7.07
   2  -3  -8   97.74    9.79
  -2  -3   8   96.53    9.49
   2   4  -1  610.60   10.03
  -2   4   1  609.05   12.10
   2   4  -1  658.50   11.20
  -2  -4   1  624.39   11.03
   2  -4  -1  645.57   12.82
  -2  -4   2  653.68   11.05
   2   4  -2  646.61   11.01
   2  -4  -2  645.23   14.48
   2   4  -2  648.55   10.27
  -2   4   2  635.34   14.39
  -2  -4   3   89.89    7.56
   2   4  -3   94.78    5.78
   2  -4  -3   88.25    8.44
   2  -4  -3   99.49    8.54
  -2  -4   4  223.34    6.55
   2  -4  -4  218.82    9.71
   2   4  -4  233.36    7.72
   2  -4  -4  239.02    9.93
   2  -4  -5  163.95    8.64
   2  -4  -5  172.29    8.63
  -2   4   5  165.69    8.66
  -2  -4   5  167.06    5.82
   2   4  -5  176.83    5.92
   2  -4  -6    0.29    7.05
   2   4  -6   -0.73    5.05
  -2   4   6    1.29    7.30
  -2  -4   6    4.12    5.05
   2  -4  -6   -0.24    7.23
  -2   4   7  379.15   11.65
   2  -4  -7  359.33   11.47
   2   4  -7  376.62    8.20
   2  -4  -7  385.89   11.59
  -2  -4   7  364.57    9.56
   2   4  -8   54.59    6.56
   2  -4  -8   57.37    9.47
  -2   4   8   58.50    9.38
  -2  -4   8   51.51    6.65
   2  -4  -8   52.77    9.34
  -2   5   1   16.25    6.28
  -2  -5   1   18.71    4.63
   2   5  -1   17.20    4.51
   2  -5  -1   18.36    4.67
   2   5  -1   18.07    4.59
  -2   5   2   13.01    6.16
  -2  -5   2   16.66    4.30
   2   5  -2   13.62    6.03
   2   5  -2   15.54    4.26
   2  -5  -2   11.87    6.11
   2  -5  -3  572.66   16.15
   2   5  -3  591.48    9.30
  -2  -5   3  575.44    9.19
   2  -5  -3  585.28   15.54
   2  -5  -4   85.54    8.01
   2  -5  -4   93.26    8.13
  -2  -5   4   91.77    6.57
   2   5  -4   91.39    5.16
   2  -5  -5    1.30    5.63
   2  -5  -5   -0.42    5.90
  -2  -5   5   -5.29    5.78
   2   5  -5   -0.81    4.02
  -2   5   6   40.28    7.93
   2   5  -6   50.91    7.33
   2  -5  -6   45.67    9.36
  -2  -5   6   40.02    7.49
   2  -5  -6   41.27    7.89
   2   5  -7   69.49    7.64
  -2   5   7   66.30    9.85
  -2  -5   7   66.75    7.62
   2  -5  -7   66.39    8.32
   2  -5  -7   72.37    8.31
  -2   5   8    3.12    8.95
  -2  -5   8    0.70    6.23
   2   5  -8    4.52    8.67
   2  -5  -8    3.19   10.88
   2  -5  -8    5.26    8.77
  -2   6   1 2760.01   25.12
   2   6  -1 2735.06   19.60
  -2  -6   1 2739.83   19.51
   2   6  -1 2683.08   19.75
   2  -6  -1 2749.55   25.29
  -2   6   2    6.25    7.19
   2   6  -2    5.60    7.02
  -2  -6   2    6.34    4.99
   2   6  -2    9.49    6.95
   2  -6  -2    6.56    7.12
  -2  -6   3   28.21    6.46
   2   6  -3   27.03    4.80
   2  -6  -3   29.95    8.49
   2  -6  -3   30.00    8.49
   2  -6  -4   37.30    9.44
   2  -6  -4   39.96    8.47
  -2  -6   4   34.63    4.54
   2   6  -4   45.14    6.05
   2  -6  -5   79.26   10.43
   2   6  -5   83.97    4.98
   2  -6  -5   85.06    9.42
  -2  -6   5   76.89    4.93
   2   6  -6   44.67    7.32
   2  -6  -6   41.99    9.63
   2  -6  -6   41.90    9.62
  -2  -6   6   41.34    7.54
   2   6  -7  232.69    8.60
   2  -6  -7  226.60   12.50
   2  -6  -7  203.73   12.64
  -2   6   7  222.06   11.27
  -2  -6   7  217.90    8.51
  -2   6   8   16.03    9.25
   2  -6  -8   15.96    9.11
   2  -6  -8   14.20   11.18
   2   6  -8   21.20    6.06
  -2  -6   8   14.17    6.36
  -2  -7   1  769.03   10.88
   2   7  -1  736.42   10.64
  -2   7   1  808.93   14.50
   2   7  -1  807.30   10.94
   2  -7  -1  751.57   13.10
   2   7  -2   44.02    6.93
  -2   7   2   41.47    7.54
   2   7  -2   40.66    6.93
   2  -7  -2   41.13    7.41
  -2  -7   2   37.29    7.02
   2   7  -3  828.18   10.16
   2  -7  -3  790.52   22.92
   2  -7  -3  827.52   23.50
  -2  -7   3  803.52   10.04
  -2  -7   4  177.98    5.90
   2   7  -4  198.09    5.93
   2   7  -5    6.27    5.78
  -2  -7   5   10.41    4.17
   2   7  -6  166.31    8.18
  -2  -7   6  151.01    8.04
   2  -7  -7    9.02   14.20
   2   7  -7   12.54    6.15
   2  -7  -7    9.56   15.45
  -2  -7   7    9.11    7.98
   2  -7  -8    5.98   12.68
   2  -7  -8    4.33   14.32
  -2  -7   8    2.62    6.22
   2   7  -8   -2.13    8.75
   2  -8  -1 2303.40   22.24
  -2  -8   1 2271.06   17.09
   2   8  -1 2191.81   16.72
  -2   8   1 2409.71   22.99
   2   8  -1 2497.44   18.30
   2  -8  -2   12.68    6.53
   2   8  -2   12.48    4.58
   2   8  -2   15.25    4.55
  -2   8   2   12.89    6.56
  -2  -8   2   16.19    4.54
   2  -8  -3 1247.13   37.81
  -2  -8   3 1123.10   11.41
   2  -8  -3 1205.27   37.82
   2   8  -3 1163.15   11.57
  -2  -8   4  199.90    6.01
   2   8  -4  224.66    7.33
  -2  -8   5  416.12    8.53
   2   8  -5  433.66    8.59
   2   8  -6  129.54    7.80
  -2  -8   6  125.97    7.76
   2   8  -7   11.53    6.14
  -2  -8   7   18.36    8.56
   2   8  -8   41.37    7.83
  -2  -8   8   35.83    7.84
   2   9  -1    5.93    6.26
   2  -9  -1    3.81    4.47
  -2  -9   1    0.72    6.54
  -2   9   1    3.26    4.43
   2   9  -1   -0.27    6.24
   2   9  -2   87.81    5.06
   2  -9  -2   87.46    7.72
   2   9  -2   87.50    6.62
  -2   9   2   85.71    7.76
  -2  -9   2   90.12    5.11
  -2  -9   3  246.63    6.34
   2   9  -3  255.62    6.34
  -2  -9   4   -3.83    4.18
   2   9  -4    3.15    4.03
  -2  -9   5   10.63    6.99
   2   9  -5   -0.34    5.07
   2   9  -6   20.97    7.28
  -2  -9   6   11.94    5.10
   2   9  -7   19.17    6.22
  -2  -9   7   16.63    8.77
  -2  -9   8   92.33    8.08
   2   9  -8   88.37    8.11
   2 -10  -1  484.04   10.87
   2  10  -1  508.83    9.36
  -2 -10   1  477.21    8.25
  -2  10   1  466.06   10.03
   2  10  -1  459.08    8.11
   2 -10  -2   58.60    7.02
  -2  10   2   55.74    8.20
   2  10  -2   55.51    4.72
   2  10  -2   52.25    4.69
  -2 -10   2   57.30    4.72
  -2 -10   3   54.28    4.64
   2  10  -3   59.96    4.67
  -2 -10   4  725.13    9.04
   2  10  -4  752.35    9.29
  -2 -10   5  231.62    6.61
   2  10  -5  243.75    8.50
   2  10  -6  173.84    8.15
  -2 -10   6  173.07    6.34
   2  10  -7  124.72    6.97
  -2 -10   7  121.46    7.01
   2 -11  -1  439.08   10.38
   2  11  -1  429.87    7.73
   2  11  -1  405.27    7.75
  -2 -11   1  423.91    7.88
  -2  11   1  414.96   10.44
  -2  11   2    0.38    7.03
   2  11  -2    1.70    4.00
   2  11  -2   -1.78    4.07
   2 -11  -2    0.55    5.74
  -2 -11   2    5.64    4.01
  -2 -11   3    2.82    4.02
   2  11  -3   -1.71    3.98
  -2 -11   4  299.47    7.65
   2  11  -4  300.10    7.75
   2  11  -5   -2.49    5.02
  -2 -11   5    0.19    5.04
   2  11  -6   81.56    5.64
  -2 -11   6   71.04    5.64
   2  11  -7  330.12    8.30
  -2 -11   7  277.81    8.19
   2  12  -1   24.95    4.34
   2  12  -1   25.66    4.47
  -2  12   1   24.73    4.59
   2 -12  -1   25.86    6.05
  -2 -12   1   22.93    6.00
   2  12  -2   47.69    4.66
   2  12  -2   51.09    6.17
   2 -12  -2   51.56    6.62
  -2 -12   2   52.15    4.62
  -2  12   2   51.20    6.73
  -2 -12   3    7.24    4.15
   2  12  -3    8.66    4.06
  -2 -12   4  267.19    7.06
   2  12  -4  305.36    7.21
   2  12  -5  431.53    9.31
  -2 -12   5  376.71    9.15
   2  12  -6  120.44    6.86
  -2 -12   6  115.86    9.16
   2  12  -7    0.84    6.11
  -2 -12   7   -0.29    8.73
  -2 -13   1  837.96   10.99
   2  13  -1  828.86   10.09
   2  13  -1  806.79    9.95
  -2  13   1  803.24   12.31
   2 -13  -1  835.83   12.52
   2 -13  -2  433.39   11.91
   2  13  -2  399.64    7.33
   2  13  -2  437.18    7.62
  -2 -13   2  409.09    7.52
  -2  13   2  424.36   11.74
  -2 -13   3   33.69    7.39
   2  13  -3   30.54    5.35
  -2 -13   4  152.18    6.12
   2  13  -4  166.15    6.34
   2  13  -5  137.73    6.12
  -2 -13   5  126.82    6.05
  -2 -13   6  405.09    8.51
   2  13  -6  443.42   10.77
   2  13  -7   85.61    8.24
  -2 -13   7   92.21    8.06
   2  14  -1    1.59    4.15
   2 -14  -1   -0.59    4.10
   2  14  -1    0.87    5.77
  -2  14   1    3.23    5.84
  -2 -14   1    2.99    4.19
   2 -14  -2    2.71    7.03
   2  14  -2   -2.97    5.12
   2  14  -2    1.85    7.04
  -2 -14   2   -2.94    5.19
  -2  14   2    2.04    7.21
  -2 -14   3    6.85    5.09
   2  14  -3    7.02    5.10
  -2 -14   4  223.68    8.26
   2  14  -4  223.16    6.61
   2  14  -5  199.36    8.19
  -2 -14   5  177.54    6.30
   2  14  -6   46.95    6.69
  -2 -14   6   56.37    8.92
   2  15  -1  688.74    9.97
   2  15  -1  750.34   10.12
   2 -15  -1  738.63   13.22
  -2  15   1  725.51   13.10
  -2 -15   1  703.22   10.01
   2  15  -2   35.46    7.35
   2 -15  -2   29.17    7.54
  -2  15   2   31.50    7.64
   2  15  -2   30.93    7.34
  -2 -15   2   31.73    7.31
  -2 -15   3   43.81    7.37
   2  15  -3   48.16    5.42
  -2 -15   4   58.93    5.52
   2  15  -4   70.19    5.44
   2  15  -5  663.44    9.86
  -2 -15   5  604.35    9.45
   2  15  -6  679.41   11.58
  -2 -15   6  552.89    9.92
   2  16  -1   67.02    7.76
   2  16  -1   80.20    5.76
   2 -16  -1   82.41    7.80
  -2  16   1   85.30    8.02
  -2 -16   1   76.42    5.75
   2 -16  -2    8.53    7.02
   2  16  -2    8.26    5.10
  -2  16   2   12.32    7.30
  -2 -16   2   10.31    5.02
   2  16  -2   11.87    5.05
  -2 -16   3   79.62    5.67
   2  16  -3   87.52    5.71
  -2 -16   4  166.30    7.00
   2  16  -4  170.54    8.69
  -2 -16   5  303.11   10.17
   2  16  -5  319.48    8.16
   2  16  -6  214.22    8.78
  -2 -16   6  213.61   11.50
   2 -17  -1   67.64    7.85
   2  17  -1   75.75    7.62
  -2 -17   1   62.12    7.78
   2  17  -1   71.17    7.50
  -2  17   1   66.53    7.85
  -2  17   2   30.53    7.60
   2  17  -2   31.79    7.31
  -2 -17   2   27.83    7.27
   2  17  -2   29.35    5.38
   2 -17  -2   30.84    7.47
  -2 -17   3    6.16    7.16
   2  17  -3    8.18    7.10
   2  17  -4  177.85    9.66
  -2 -17   4  154.46    9.44
  -2 -17   5  603.18    9.89
   2  17  -5  677.89   11.78
   2 -18  -1  163.70    7.13
  -2  18   1  193.95    9.05
  -2 -18   1  168.61    6.64
   2  18  -1  163.25    6.57
   2  18  -1  184.84    6.66
   2  18  -2    8.66    6.18
  -2  18   2    6.49    8.05
  -2 -18   2    2.56    6.24
   2 -18  -2    7.27    7.89
   2  18  -2    1.86    7.94
  -2 -18   3    0.14    6.10
   2  18  -3   -0.08    8.66
   2  18  -4    2.41    6.26
  -2 -18   4    8.31    6.21
   2  18  -5  132.90    8.62
  -2 -18   5  138.23   11.26
  -2  19   1    4.22    8.86
   2 -19  -1    9.43    8.61
  -2 -19   1   12.06    8.72
   2  19  -1    7.84    8.71
   2  19  -1    3.97    6.21
   2 -19  -2    9.17    8.68
  -2 -19   2    6.52    8.79
   2  19  -2   11.34    8.78
   2  19  -2    5.19    6.21
  -2  19   2   11.67    8.91
   2  19  -3   33.88    6.41
  -2 -19   3   29.11    6.60
   2  19  -3   36.90    9.06
   2  19  -4   17.88    7.35
  -2 -19   4    9.24    9.75
   2  20  -1   94.15    6.96
  -2  20   1  104.57    7.47
   2  20  -1  106.47    6.95
   2 -20  -1  106.79    9.61
  -2 -20   1   99.84    7.06
   2  20  -2  146.69    9.63
  -2 -20   2  134.99    7.49
  -2  20   2  151.49   12.72
   2 -20  -2  153.05   10.81
   2  20  -2  162.89    7.39
   2  20  -3  137.81   10.34
   2  20  -3  109.63   10.35
  -2 -20   3  106.55   10.56
   2  20  -4   10.13    7.73
   2  21  -1   76.42   10.20
  -2 -21   1   68.54   10.28
  -2  21   1   76.81   10.44
   2 -21  -1   75.87   10.35
   2  21  -1   64.85   10.24
  -2 -21   2   36.78    7.88
  -2  21   2   42.79   11.23
   2  21  -2   40.44    7.81
   2 -21  -2   41.75   11.23
   2  21  -2   44.91   10.82
   2  21  -3   22.66   10.96
   2  21  -3   26.94    7.94
  -2 -21   3   28.38    7.94
   2 -22  -1   11.63   10.92
  -2  22   1   11.80    7.88
   2  22  -1   11.09    7.66
   1   0  -1    8.14    5.80
  -1   0   1    2.76    5.76
   1   0  -1    2.56    5.63
  -1   0   1    8.39    5.94
  -1   0   2 7960.15   49.76
  -1   0   3    0.87    5.86
   1   0  -3    0.55    5.80
   1   0  -4 2623.35   22.36
  -1   0   4 2607.35   22.22
   1   0  -5    5.64    5.65
  -1   0   5   -0.65    5.79
  -1   0   6   58.54    5.08
   1   0  -6   59.30    6.56
  -1   0   7   -1.40    7.01
   1   0  -7    2.13    4.93
  -1   0   8  134.68    7.47
   1   0  -8  143.39    9.76
  -1  -1   1 4736.20   38.14
   1   1  -1 4476.96   36.94
   1   1  -1 4752.07   38.36
  -1   1   3  500.20   12.31
  -1  -1   3  505.68   10.30
   1  -1  -3  513.21   12.46
   1   1  -3  531.08   11.32
   1   1  -4    3.87    4.83
   1  -1  -4    1.69    4.97
  -1   1   4    0.01    4.89
  -1  -1   4    1.71    5.03
  -1  -1   5  189.92    7.67
   1   1  -5  196.24    6.42
  -1   1   5  184.59    6.72
   1  -1  -5  189.04    6.79
  -1   1   6  285.21    8.73
  -1  -1   6  273.99    7.14
   1   1  -6  280.33    7.20
   1  -1  -6  280.73    7.50
   1  -1  -7   51.40    7.43
  -1   1   7   53.53    7.50
  -1  -1   7   47.50    5.47
   1   1  -7   47.07    7.46
  -1   1   8   19.59    8.77
  -1  -1   8    9.48    6.34
   1   1  -8   16.52    8.78
   1  -1  -8   14.49    8.93
   1   2  -1  295.13   11.20
   1  -2  -1  299.53   14.00
   1   2  -1  299.12   10.06
  -1   2   1  296.38   13.03
  -1  -2   1  292.79    9.92
  -1   2   2 4272.10   43.49
   1   2  -2 4115.19   30.07
   1  -2  -2 4545.42   45.00
   1  -2  -2 4113.89   43.41
  -1  -2   2 4183.99   30.08
  -1  -2   3  746.11   12.30
   1  -2  -3  768.50   15.41
   1   2  -3  744.03   12.46
  -1   2   3  722.89   15.10
   1   2  -4 6341.13   33.03
  -1   2   4 6522.78   40.59
   1  -2  -4 6498.49   40.58
  -1  -2   4 6261.54   32.50
  -1   2   5   13.59    5.99
  -1  -2   5   13.03    5.86
   1  -2  -5   12.02    4.26
   1   2  -5   14.91    5.81
  -1   2   6  326.41    8.24
  -1  -2   6  327.46    7.45
   1   2  -6  341.17    8.52
   1  -2  -6  334.96    9.26
  -1   2   7   -0.31    7.11
  -1  -2   7   -0.59    5.07
   1   2  -7   -2.31    5.12
   1  -2  -7    0.01    7.12
  -1   2   8   36.72    6.64
  -1  -2   8   37.93    8.94
   1   2  -8   39.14    6.61
   1  -2  -8   47.59    9.12
  -1  -3   1 1391.50   17.79
  -1   3   1 1344.74   27.01
   1  -3  -1 1423.55   27.58
   1   3  -1 1395.12   17.95
   1  -3  -2 2879.53   42.26
   1   3  -2 2754.00   22.80
   1  -3  -2 2627.29   41.10
  -1  -3   2 2602.16   21.94
   1   3  -3  842.02   12.43
   1  -3  -3  842.18   18.35
  -1  -3   3  784.22   12.21
  -1   3   3  819.83   18.31
  -1   3   4 1478.75   20.35
  -1  -3   4 1373.04   14.11
   1  -3  -4 1506.97   20.30
   1   3  -4 1466.78   14.43
   1   3  -5    6.61    5.78
  -1   3   5    9.74    5.87
   1  -3  -5   12.95    5.82
  -1  -3   5    9.13    5.86
  -1   3   6   92.30    5.71
   1   3  -6   74.98    6.39
  -1  -3   6   61.91    4.92
   1  -3  -6   68.37    5.21
  -1   3   7  100.56    8.10
  -1  -3   7   97.54    5.98
   1   3  -7   96.78    7.74
   1  -3  -7  100.19    8.11
   1  -3  -8  226.98   10.67
  -1   3   8  212.19    8.49
   1   3  -8  222.51    7.98
  -1  -3   8  232.06    9.99
  -1   4   1 2011.13   31.66
   1  -4  -1 1989.94   31.42
  -1  -4   1 1985.63   19.92
   1   4  -1 2038.94   20.39
   1  -4  -2  238.80   18.61
   1  -4  -2  269.21   18.65
   1   4  -2  247.31    8.20
  -1  -4   2  240.70    7.20
  -1   4   3   31.90    8.37
  -1  -4   3   32.25    6.12
   1  -4  -3   32.74    8.20
   1   4  -3   33.26    4.57
   1   4  -4   23.85    6.49
  -1   4   4   23.92    6.96
  -1  -4   4   31.08    6.65
   1  -4  -4   30.64    6.98
  -1   4   5    4.91    5.94
  -1  -4   5    5.12    4.14
   1   4  -5    8.21    4.13
   1  -4  -5    6.26    5.79
  -1   4   6   46.56    7.76
   1   4  -6   50.29    7.51
  -1  -4   6   51.63    5.66
   1  -4  -6   47.23    7.73
  -1   4   7  170.24    8.90
   1   4  -7  170.78    8.19
  -1  -4   7  165.93    6.41
   1  -4  -7  170.34    8.98
  -1   4   8   23.94    8.97
  -1  -4   8   25.47    8.79
   1   4  -8   23.81    8.95
   1  -4  -8   27.61    6.65
   1  -5  -1   68.49    7.58
  -1  -5   1   68.84    5.15
   1   5  -1   69.24    5.16
  -1   5   1   71.60    7.54
   1   5  -2 1145.75   13.59
  -1  -5   2 1154.70   14.05
  -1  -5   3   -0.51    7.04
   1   5  -3    2.08    7.01
   1   5  -4 1058.38   11.53
  -1  -5   4 1053.37   11.52
   1  -5  -4 1043.70   21.77
  -1   5   4 1055.29   21.99
  -1   5   5   92.14    8.79
   1   5  -5   91.76    5.04
   1  -5  -5   92.35    7.65
  -1  -5   5   95.36    5.07
   1   5  -6  140.88    8.10
  -1  -5   6  137.19    8.13
  -1   5   6  143.14    9.18
   1  -5  -6  142.88    9.12
  -1   5   7    8.54    7.23
  -1  -5   7    3.84    7.10
   1   5  -7    5.00    5.09
   1  -5  -7    5.37    7.34
  -1  -5   8   67.51    9.15
   1   5  -8   72.53    6.94
   1  -5  -8   80.40    9.71
  -1   5   8   82.50    9.63
  -1  -6   1   99.75    6.66
  -1   6   1  100.77    8.07
   1   6  -1  112.57    5.63
   1  -6  -1  105.66    8.12
   1   6  -2   60.55    5.03
  -1  -6   2   59.49    5.06
  -1  -6   3   12.33    4.84
   1   6  -3    7.07    6.88
   1   6  -4  177.40    5.92
  -1   6   4  171.83   15.93
   1  -6  -4  176.42   16.11
  -1  -6   4  171.49    6.03
   1  -6  -4  167.63   16.21
  -1  -6   5   -2.92    5.76
   1   6  -5   -3.04    4.09
  -1   6   5    0.61    7.05
   1  -6  -5    2.12    6.97
   1   6  -6  435.19    8.22
  -1  -6   6  441.86    8.20
   1  -6  -6  431.63   13.45
  -1   6   6  427.39   13.34
   1  -6  -7  175.03   11.29
   1   6  -7  181.77    6.52
  -1  -6   7  177.76    8.10
  -1   6   7  171.80   11.16
   1  -6  -8    3.35    9.01
  -1  -6   8    4.36    6.27
  -1   6   8    4.92    8.76
   1   6  -8    2.27    6.23
   1   7  -1   71.53    5.12
  -1  -7   1   69.10    5.17
  -1   7   1   70.10    7.42
   1  -7  -1   68.35    7.43
   1   7  -2  139.89    5.77
  -1  -7   2  135.63    5.77
  -1  -7   3  163.16    7.64
   1   7  -3  167.79    6.15
   1   7  -4   10.65    4.06
  -1  -7   4   10.13    4.15
   1   7  -5   -1.06    5.70
   1  -7  -5    0.41    9.98
  -1  -7   5    1.01    3.94
   1  -7  -5    1.24    9.20
  -1   7   5    1.54    9.22
   1  -7  -6  584.62   18.09
  -1  -7   6  562.31    8.86
   1   7  -6  577.63   10.44
  -1   7   6  593.18   18.33
  -1  -7   7    6.46    5.13
   1   7  -7    2.21    7.19
  -1   7   7    5.51    8.91
   1  -7  -7    5.01    7.38
   1  -7  -8   -2.78   10.96
  -1  -7   8    0.67    6.18
   1   7  -8    3.69    8.67
  -1   7   8    0.08    8.93
  -1  -8   1 1707.63   15.91
  -1   8   1 1781.51   22.84
   1  -8  -1 1795.04   23.59
   1   8  -1 1759.26   16.33
   1  -8  -2   40.42   11.34
   1   8  -2   41.44    5.27
  -1   8   2   37.91   11.17
  -1  -8   2   43.22    7.18
  -1  -8   3  109.20    5.46
   1   8  -3  117.33    7.05
   1   8  -4    2.96    3.97
  -1  -8   4    5.73    3.99
   1   8  -5   66.18    6.23
  -1  -8   5   59.65    6.16
   1   8  -6  446.23    9.64
  -1  -8   6  414.89    8.00
   1  -8  -7  428.96   23.45
  -1  -8   7  447.01   10.67
   1  -8  -7  472.80   22.23
   1   8  -7  471.55    9.06
  -1   8   7  469.64   21.95
  -1  -8   8   34.71   10.58
  -1   8   8   33.62   15.91
   1  -8  -8   32.05   15.88
   1   8  -8   28.79    7.63
   1  -8  -8   30.03   17.75
  -1  -9   1  428.12    8.81
  -1   9   1  452.57   12.49
   1   9  -1  464.82   10.12
   1  -9  -1  453.79   12.33
   1  -9  -2  156.89   11.91
   1   9  -2  157.84    6.11
  -1   9   2  156.79   11.79
  -1  -9   2  148.28    5.94
  -1  -9   3 2184.02   15.96
   1   9  -3 2172.29   15.54
   1   9  -4   36.34    4.43
  -1  -9   4   33.93    4.46
   1   9  -5  471.60    8.66
  -1  -9   5  417.13    7.31
   1   9  -6  361.87    7.60
  -1  -9   6  338.09    7.41
   1   9  -7  171.20    7.26
  -1  -9   7  170.47    7.21
  -1  -9   8    1.48    7.38
   1   9  -8   -1.04   10.51
  -1  10   1 3059.11   27.18
   1 -10  -1 2981.63   27.02
  -1 -10   1 2899.86   19.82
   1  10  -1 2962.13   20.09
   1 -10  -2  387.66   14.60
  -1  10   2  380.61   13.63
   1  10  -2  389.12    7.63
  -1 -10   2  368.03    8.66
  -1 -10   3  749.04    9.48
   1  10  -3  819.49   10.65
   1  10  -4   14.08    5.76
  -1 -10   4   16.39    5.69
   1  10  -5   43.13    7.41
  -1 -10   5   42.12    5.39
  -1 -10   6  641.94    9.15
   1  10  -6  687.11    9.52
  -1 -10   7   58.19    6.80
   1  10  -7   74.39    6.69
  -1 -10   8    1.47    7.41
   1  10  -8   -6.79    7.54
   1 -11  -1  109.50    7.64
  -1 -11   1  116.65    7.02
  -1  11   1  111.40    7.65
   1  11  -1  117.14    7.04
   1 -11  -2   47.19    8.23
  -1  11   2   45.57    8.13
   1  11  -2   46.52    4.66
  -1 -11   2   46.49    4.60
  -1 -11   3   59.38    4.74
   1  11  -3   66.23    4.72
   1  11  -4  317.75    6.73
  -1 -11   4  312.53    6.64
   1  11  -5  340.99    8.97
  -1 -11   5  340.38    9.02
   1  11  -6   93.66    5.85
  -1 -11   6   94.41    7.62
  -1 -11   7  166.60    7.31
   1  11  -7  190.44    9.66
   1 -12  -1 1050.23   14.70
  -1  12   1 1010.18   14.42
   1  12  -1 1031.81   11.59
  -1 -12   1 1009.07   11.42
  -1  12   2    3.59    5.71
   1 -12  -2    2.35    5.72
  -1 -12   2    2.15    5.72
   1  12  -2    7.29    4.01
   1  12  -3  129.45    5.29
  -1 -12   3  139.77    6.66
  -1 -12   4   42.02    5.23
   1  12  -4   37.21    7.41
  -1 -12   5  192.85    6.49
   1  12  -5  208.07    6.68
  -1 -12   6   37.37    6.19
   1  12  -6   30.57    6.38
  -1 -12   7   21.09    9.02
   1  12  -7   21.49    8.98
  -1  13   1   76.64    5.46
  -1 -13   1   80.33    6.51
   1 -13  -1   78.16    5.44
   1  13  -1   81.08    4.98
   1 -13  -2  112.97    7.98
  -1  13   2  103.04    7.91
   1  13  -2  116.50    5.28
  -1 -13   2  108.14    5.19
   1  13  -3   71.16    6.24
  -1 -13   3   64.51    6.25
  -1 -13   4   62.12    7.39
   1  13  -4   59.64    5.47
  -1 -13   5  471.96    8.11
   1  13  -5  500.17    8.16
  -1 -13   6   -0.35    8.58
   1  13  -6    3.15    8.61
  -1 -13   7   53.53    7.87
   1  13  -7   53.49   10.85
   1 -14  -1  492.36   10.15
  -1 -14   1  485.42    8.32
  -1  14   1  482.30   10.01
   1  14  -1  505.20    9.32
  -1  14   2  141.72    8.22
  -1 -14   2  130.09    5.39
   1  14  -2  147.04    5.57
   1 -14  -2  138.91    8.24
   1  14  -3  231.90    6.80
  -1 -14   3  224.98    6.79
  -1 -14   4    7.21    7.09
   1  14  -4    1.42    7.14
  -1 -14   5  182.59    8.08
   1  14  -5  195.30    8.16
  -1 -14   6   25.44    8.69
   1  14  -6   15.92    8.79
  -1 -14   7  235.01   11.60
   1  14  -7  228.99    8.96
   1  15  -1   11.95    4.09
  -1 -15   1    6.82    5.76
   1 -15  -1    7.92    5.81
  -1  15   1    7.14    5.95
  -1  15   2   29.51    7.65
  -1  15   2   26.15    7.63
  -1 -15   2   24.79    7.32
   1 -15  -2   29.08    7.64
   1  15  -2   28.21    5.32
   1  15  -3   51.38    5.40
  -1  15   3   51.90   14.29
  -1 -15   3   56.02    5.45
  -1  15   3   48.38   15.02
   1  15  -4  184.20    6.38
  -1 -15   4  175.33    8.11
  -1 -15   5  173.18    9.31
   1  15  -5  196.19    7.14
  -1 -15   6  184.28    7.50
   1  15  -6  222.11    7.49
  -1 -16   1   10.07    7.11
  -1  16   1    7.81    7.17
   1  16  -1   15.94    5.08
   1 -16  -1    9.29    7.13
   1  16  -2  296.74    7.30
  -1  16   2  285.13   10.81
  -1 -16   2  299.24    8.88
  -1  16   2  295.45   10.72
   1 -16  -2  290.89   10.88
   1  16  -3  599.52    9.00
  -1  16   3  604.39   22.36
  -1 -16   3  576.03    8.86
  -1  16   3  579.05   23.12
   1  16  -4  516.49    9.77
  -1 -16   4  457.51    8.29
   1  16  -5   18.86    8.61
  -1 -16   5    4.06    6.14
   1  16  -6   47.83    7.80
  -1 -16   6   59.78    7.62
  -1 -17   1   22.60    5.32
  -1  17   1   25.94    7.24
   1 -17  -1   25.38    5.34
   1  17  -1   28.38    7.32
   1  17  -2  145.99    6.14
  -1  17   2  129.57    8.90
   1 -17  -2  130.53    9.05
  -1 -17   2  128.03    6.02
  -1  17   2  132.85    7.33
   1  17  -3  128.64    7.90
  -1 -17   3  115.70    5.88
  -1  17   3  118.01   13.10
  -1  17   3  123.76   13.25
  -1 -17   4   71.34    6.65
   1  17  -4   69.33    6.72
   1  17  -5   10.37    6.14
  -1 -17   5    2.85    6.23
   1  17  -6    8.00   10.72
   1  18  -1   16.34    5.28
  -1 -18   1   16.23    5.23
  -1  18   1   14.91    5.39
   1 -18  -1   21.11    7.17
   1  18  -2  455.95    8.36
   1 -18  -2  425.91   13.70
  -1  18   2  417.96   12.41
  -1 -18   2  430.10    8.24
  -1  18   2  459.95   12.31
   1  18  -3    5.45    8.54
  -1 -18   3    0.55    8.65
  -1  18   3    1.54   12.37
  -1  18   3    0.96   12.35
   1  18  -4   39.12    6.39
  -1 -18   4   37.69    6.25
   1  18  -5  115.37   10.99
  -1 -18   5  112.68    7.99
   1  19  -1   -3.79    5.26
   1 -19  -1    3.64    7.05
  -1  19   1    5.05    7.10
  -1 -19   1   -1.57    7.17
  -1  19   2   26.76    9.06
   1  19  -2   27.10    6.39
  -1 -19   2   29.26    6.37
  -1  19   2   29.29    8.97
   1 -19  -2   27.30    9.06
   1  19  -3   20.15    6.44
  -1  19   3   34.46   13.03
  -1 -19   3   25.88    8.91
  -1  19   3   32.14   13.15
   1  19  -4   94.99    9.17
  -1 -19   4   96.81    6.87
   1  19  -5   93.52    8.33
  -1 -19   5   83.50    8.08
   1  20  -1  148.21    9.48
   1 -20  -1  133.69    9.70
  -1  20   1  138.84    9.89
   1  20  -1  125.57    9.51
  -1 -20   1  130.81    9.54
   1  20  -2    1.40    6.25
  -1 -20   2    0.02    6.23
   1 -20  -2    5.18    8.87
  -1  20   2    4.52    8.72
  -1  20   2    2.36    8.84
   1  20  -3   -0.49    6.20
  -1  20   3    1.07   10.90
  -1 -20   3   -4.37    8.85
  -1  20   3   -0.04   12.56
   1  20  -4  191.06   11.36
  -1 -20   4  163.71   11.47
   1 -21  -1    1.33    8.75
   1  21  -1    8.47    8.67
   1  21  -1    1.96    8.85
  -1  21   1    1.39    8.74
  -1 -21   1   -3.68    8.77
  -1 -21   2   59.09    6.70
  -1  21   2   56.57    9.66
  -1  21   2   54.65    7.19
   1  21  -2   54.52    6.69
   1 -21  -2   53.28    9.79
   1  21  -3    0.69    7.57
  -1  21   3    1.77   13.08
  -1 -21   3   13.26   10.55
  -1  21   3    1.42   15.19
  -1  22   1   53.65    8.24
   1  22  -1   60.93    8.06
  -1 -22   1   59.20   10.95
   1  22  -1   52.91   11.09
  -1  22   1   59.56    8.23
   1 -22  -1   62.41    8.17
  -1 -22   2    0.14    7.47
  -1  22   2   -1.23   10.80
   1  22  -2    6.08   10.65
  -1  22   2   -1.51   10.74
   1 -22  -2   -2.61   10.99
   0   0   1    2.05    5.76
   0   0  -1    1.47    5.42
   0   0   3    0.06    4.11
   0   0  -3    1.13    5.74
   0   0   4  440.63   10.24
   0   0  -4  431.17    9.12
   0   0  -5    2.49    5.70
   0   0   5    1.47    4.08
   0   0  -6  657.19   11.15
   0   0   6  613.69    9.69
   0   0   7    4.93    5.10
   0   0  -7    2.85    5.14
   0   0   8   11.74    8.66
   0   0  -8    5.57    6.28
   0  -1   1  122.15    8.89
   0   1  -1  124.58    8.81
   0   1   1  128.56   10.94
   0  -1  -1  125.22   10.78
   0  -1   3   91.80    5.67
   0   1   3   88.52    5.88
   0   1  -3   93.96    6.92
   0  -1  -3   88.10    7.16
   0   1   4  323.44    9.63
   0   1  -4  341.98    9.26
   0  -1  -4  325.29    8.44
   0  -1   4  325.09    7.99
   0  -1   5   35.23    4.48
   0   1  -5   35.66    6.05
   0  -1  -5   36.58    6.11
   0   1   5   38.22    6.23
   0   1  -6   71.07    7.24
   0  -1  -6   77.51    7.15
   0  -1   6   72.63    7.25
   0   1   6   72.27    7.41
   0  -1   7  762.07   10.74
   0   1  -7  783.60   12.15
   0   1   7  808.04   12.60
   0  -1  -7  795.45   12.46
   0  -1  -8    2.27    6.17
   0  -1   8   -2.35    6.16
   0   1   8    3.99    8.61
   0   1  -8    1.24    8.76
   0  -2   0  365.92   17.16
   0   2   0  376.12   17.44
   0   2  -1 2709.44   29.57
   0  -2   1 2790.97   30.47
   0  -2   2 2238.74   21.78
   0   2  -2 2274.56   21.87
   0   2   2 2294.75   29.57
   0  -2  -2 2272.01   29.10
   0  -2   3   37.04    6.28
   0   2   3   33.21    6.49
   0   2  -3   34.74    4.73
   0  -2  -3   35.30    6.41
   0   2   4  171.17    6.91
   0   2  -4  166.76    7.81
   0  -2  -4  174.81    6.98
   0  -2   4  167.01    6.37
   0   2   5  178.36    7.79
   0   2  -5  190.57    7.34
   0  -2  -5  179.42    7.65
   0  -2   5  177.70    6.09
   0   2  -6  229.62    8.99
   0  -2  -6  244.71    9.35
   0  -2   6  237.14    7.31
   0   2   6  236.40    7.85
   0   2  -7   22.88    7.36
   0  -2   7   24.40    7.31
   0   2   7   18.25    7.36
   0  -2  -7   19.21    5.28
   0  -2  -8  119.84    9.60
   0  -2   8  113.05    7.06
   0   2   8  112.34    9.62
   0   2  -8  104.66    9.59
   0  -3   0    1.96    8.02
   0   3   0    1.45    8.22
   0  -3  -1   46.27   11.14
   0   3   1   46.96    9.86
   0   3  -1   49.69    8.26
   0  -3   1   44.95    8.31
   0   3  -2  158.15    6.50
   0   3   2  166.58    9.95
   0  -3   2  166.90    6.58
   0  -3  -2  161.54    9.91
   0   3   3  335.35   11.10
   0   3  -3  344.95    8.14
   0  -3  -3  339.12   11.11
   0  -3   3  344.97    8.07
   0   3   4  179.41    8.56
   0  -3   4  181.17    6.37
   0   3  -4  182.36    6.26
   0  -3  -4  175.26    8.41
   0   3   5    9.64    4.18
   0   3  -5    9.78    4.08
   0  -3  -5   11.65    5.74
   0  -3   5    5.37    4.17
   0   3  -6 1851.53   15.41
   0  -3   6 1803.37   15.12
   0  -3  -6 1788.36   18.65
   0   3   6 1827.55   19.10
   0   3  -7    2.73    4.99
   0  -3   7    0.79    5.10
   0   3   7    3.79    7.15
[truncated: 97,767 more chars]
