# Supplementary material for: The crystal structures of three pyrazine-2,5-dicarb­oxamides: three-dimensional supra­molecular structures
Source: Acta Crystallogr E Crystallogr Commun. 2017 Apr 21;73(Pt 5):729–34. doi: 10.1107/S2056989017005898 (PMC5418794; doi:10.1107/S2056989017005898)
Supplement: Supplementary file 2 [file e-73-00729-Isup2.hkl]

data_I                                                                          
_shelx_title '  DC25NICL2 IPDS  -120DEGC'                                       
_shelx_refln_list_code          4                                               
_shelx_F_calc_maximum      105.31                                               
_exptl_crystal_F_000       364.00                                               
_reflns_d_resolution_high  0.8132                                               
                                                                                
loop_                                                                           
 _space_group_symop_operation_xyz                                               
 'x, y, z'                                                                      
 '-x, y+1/2, -z+1/2'                                                            
 '-x, -y, -z'                                                                   
 'x, -y-1/2, z-1/2'                                                             
                                                                                
_cell_length_a     8.0769                                                       
_cell_length_b     5.6076                                                       
_cell_length_c    18.3724                                                       
_cell_angle_alpha  90.000                                                       
_cell_angle_beta  100.781                                                       
_cell_angle_gamma  90.000                                                       
                                                                                
_shelx_F_squared_multiplier     1.000                                           
                                                                                
loop_                                                                           
 _refln_index_h                                                                 
 _refln_index_k                                                                 
 _refln_index_l                                                                 
 _refln_F_squared_calc                                                          
 _refln_F_squared_meas                                                          
 _refln_F_squared_sigma                                                         
 _refln_observed_status                                                         
   1   0   0       2189.92       1739.23        45.65 o                         
   2   0   0        224.98        159.26         6.47 o                         
   3   0   0          6.14          3.91         5.00 o                         
   4   0   0        178.96        179.97         7.83 o                         
   5   0   0        844.08        889.20        13.57 o                         
   6   0   0        868.36        872.68         9.44 o                         
   7   0   0         93.19        102.91         6.38 o                         
   8   0   0         82.38         80.10        10.07 o                         
   9   0   0          0.12         18.74        11.98 o                         
   1   1   0        255.71        226.34         5.22 o                         
   2   1   0        314.29        294.84         6.15 o                         
   3   1   0        894.33        917.24        12.71 o                         
   4   1   0         27.90         32.09         3.19 o                         
   5   1   0         44.47         45.68         3.77 o                         
   6   1   0         60.11         64.97         4.40 o                         
   7   1   0        326.22        327.17         5.28 o                         
   8   1   0         34.13         32.29         5.06 o                         
   9   1   0          8.33          5.01         6.51 o                         
   0   2   0        154.96        157.34         6.61 o                         
   1   2   0        341.29        313.63         5.74 o                         
   2   2   0         72.13         75.97         3.43 o                         
   3   2   0        134.10        134.02         3.58 o                         
   4   2   0        405.59        403.84         4.78 o                         
   5   2   0         19.16         21.07         3.57 o                         
   6   2   0          5.10          5.21         2.89 o                         
   7   2   0         94.33         97.57         4.66 o                         
   8   2   0          2.49          2.16         4.47 o                         
   9   2   0          0.00          3.92         6.54 o                         
   1   3   0        151.19        147.50         4.10 o                         
   2   3   0         28.04         29.60         3.05 o                         
   3   3   0         75.14         82.99         4.27 o                         
   4   3   0         16.62         21.69         3.86 o                         
   5   3   0        253.29        252.60         4.99 o                         
   6   3   0        102.68        105.22         5.00 o                         
   7   3   0          3.33          6.43         4.95 o                         
   8   3   0         26.67         27.84         6.17 o                         
   0   4   0          0.73         -5.72         6.56 o                         
   1   4   0        160.83        162.98         4.29 o                         
   2   4   0         41.66         45.26         3.30 o                         
   3   4   0         34.58         38.57         3.26 o                         
   4   4   0        595.65        622.00         7.57 o                         
   5   4   0         63.75         58.55         5.40 o                         
   6   4   0         31.34         27.74         6.35 o                         
   7   4   0         16.94         12.15         6.53 o                         
   1   5   0        269.13        289.01         6.25 o                         
   2   5   0         40.03         44.46         3.79 o                         
   3   5   0         28.77         23.90         4.43 o                         
   4   5   0          1.27          2.04         6.22 o                         
   5   5   0         71.70         65.26         5.58 o                         
   6   5   0          3.03          8.01         7.03 o                         
   0   6   0          0.07          1.82         7.03 o                         
   1   6   0         33.35         32.63         6.45 o                         
   2   6   0         84.72         82.66         4.81 o                         
   3   6   0         12.30         11.73         5.44 o                         
   4   6   0          0.27         -7.83         7.83 o                         
  -9   1   1        111.23        111.81         8.11 o                         
  -8   1   1          0.06         -2.93         5.30 o                         
  -7   1   1         17.89         18.09         4.09 o                         
  -6   1   1         72.39         71.49         4.43 o                         
  -5   1   1        601.81        638.86         7.88 o                         
  -4   1   1        269.16        269.98         4.91 o                         
  -3   1   1        243.50        248.33         5.46 o                         
  -2   1   1        863.08        898.81         9.38 o                         
  -1   1   1       6645.80       6256.54       105.71 o                         
   0   1   1        103.67         75.42         4.94 o                         
   1   1   1       2666.98       2452.11        26.67 o                         
   2   1   1       3409.98       3558.61        51.49 o                         
   3   1   1        132.81        124.19         4.42 o                         
   4   1   1         22.79         27.36         3.64 o                         
   5   1   1        117.37        121.97         4.42 o                         
   6   1   1         12.51         11.30         3.76 o                         
   7   1   1         39.27         39.02         4.80 o                         
   8   1   1        196.68        206.43         5.65 o                         
   9   1   1         20.06         17.69         6.17 o                         
  -9   2   1          4.03         -1.30         5.50 o                         
  -8   2   1        195.57        191.41         5.05 o                         
  -7   2   1          4.04          4.91         4.06 o                         
  -6   2   1         29.84         30.22         3.60 o                         
  -5   2   1          6.39          2.66         3.53 o                         
  -4   2   1         94.09         98.14         3.18 o                         
  -3   2   1         38.05         40.36         3.50 o                         
  -2   2   1        113.36        103.16         3.50 o                         
  -1   2   1         63.47         64.72         4.54 o                         
   0   2   1         21.33         19.61         4.24 o                         
   1   2   1        411.12        424.80         6.51 o                         
   2   2   1         62.30         61.34         3.27 o                         
   3   2   1         51.00         51.93         3.18 o                         
   4   2   1          8.95         16.04         3.85 o                         
   5   2   1         34.34         33.09         3.08 o                         
   6   2   1        323.83        320.74         5.86 o                         
   7   2   1         40.87         36.90         4.22 o                         
   8   2   1          8.94          9.50         5.36 o                         
   9   2   1         10.28          9.99         6.74 o                         
  -8   3   1         12.67         16.59         6.48 o                         
  -7   3   1          0.07         -0.35         4.68 o                         
  -6   3   1          3.16          4.84         4.02 o                         
  -5   3   1        227.11        234.73         5.60 o                         
  -4   3   1         32.14         36.18         3.93 o                         
  -3   3   1         25.94         22.54         4.00 o                         
  -2   3   1          4.07          3.99         3.09 o                         
  -1   3   1          4.43          3.75         3.95 o                         
   0   3   1        491.10        499.74         6.22 o                         
   1   3   1        250.07        259.17         5.28 o                         
   2   3   1        355.38        349.89         4.80 o                         
   3   3   1        260.31        283.19         5.00 o                         
   4   3   1          6.13          5.12         3.52 o                         
   5   3   1         89.12         84.66         4.55 o                         
   6   3   1        382.65        401.19         5.78 o                         
   7   3   1          8.87          7.24         5.32 o                         
   8   3   1         18.77         17.78         6.19 o                         
  -7   4   1         58.00         56.62         6.71 o                         
  -6   4   1          1.25         -1.80         4.97 o                         
  -5   4   1        166.81        170.39         5.73 o                         
  -4   4   1        615.05        624.18        10.08 o                         
  -3   4   1        251.05        251.59         4.58 o                         
  -2   4   1         65.34         70.15         3.42 o                         
  -1   4   1         10.88         10.51         3.57 o                         
   0   4   1          0.52         -0.54         3.27 o                         
   1   4   1        268.37        278.99         5.51 o                         
   2   4   1        641.32        628.69         8.30 o                         
   3   4   1        542.46        540.51         8.88 o                         
   4   4   1          0.50         -1.98         5.74 o                         
   5   4   1         68.10         65.45         5.41 o                         
   6   4   1         11.79          5.42         5.31 o                         
   7   4   1         33.08         30.47         7.17 o                         
  -6   5   1          5.36          4.45         6.17 o                         
  -5   5   1         10.38          7.84         5.85 o                         
  -4   5   1          0.26          0.18         5.29 o                         
  -3   5   1         20.18         16.37         3.73 o                         
  -2   5   1        295.88        316.32         5.03 o                         
  -1   5   1         17.69         20.81         4.78 o                         
   0   5   1         33.82         34.37         4.85 o                         
   1   5   1         45.45         44.55         4.89 o                         
   2   5   1          9.63          7.49         4.36 o                         
   3   5   1          0.26          0.77         4.06 o                         
   4   5   1        117.39        111.63         5.35 o                         
   5   5   1          0.73          1.67         5.34 o                         
   6   5   1          3.41          7.62         6.54 o                         
  -4   6   1          4.59         -0.48         6.61 o                         
  -3   6   1        124.58        127.55         6.47 o                         
  -2   6   1          1.46         -0.03         4.53 o                         
  -1   6   1         10.12          7.96         6.36 o                         
   0   6   1         23.81         15.88         5.87 o                         
   1   6   1         43.76         41.04         6.53 o                         
   2   6   1         16.22         16.14         5.15 o                         
   3   6   1         20.19         19.99         5.78 o                         
   4   6   1         20.40         21.75         6.64 o                         
  -9   0   2         83.17         73.83         8.90 o                         
  -8   0   2          1.44          2.30         7.84 o                         
  -7   0   2        142.82        147.22         7.32 o                         
  -6   0   2          5.78          5.64         6.49 o                         
  -5   0   2         15.52         18.64         4.48 o                         
  -4   0   2         15.74         15.96         5.81 o                         
  -3   0   2        514.85        464.73         9.48 o                         
  -2   0   2      11090.10      12067.35        97.25 o                         
  -1   0   2       2721.40       2361.38        34.26 o                         
   0   0   2        102.41         63.29         7.26 o                         
   1   0   2       2557.86       2052.61        96.72 o                         
   2   0   2       1166.44       1056.16        14.76 o                         
   3   0   2        104.55         99.31         6.01 o                         
   4   0   2        738.97        792.50        31.72 o                         
   5   0   2         29.51         24.06         5.64 o                         
   6   0   2         72.59         75.38         5.18 o                         
   7   0   2          7.69          5.06         9.03 o                         
   8   0   2         12.49         10.40         7.04 o                         
   9   0   2         24.50         15.33        10.13 o                         
  -9   1   2        251.33        261.76         7.75 o                         
  -8   1   2          0.83          4.00         5.65 o                         
  -7   1   2        125.81        133.31         5.13 o                         
  -6   1   2         13.51         16.86         3.78 o                         
  -5   1   2         10.47         18.66         3.38 o                         
  -4   1   2         41.98         51.65         3.91 o                         
  -3   1   2        562.75        545.02         6.67 o                         
  -2   1   2       2913.00       2999.86        23.55 o                         
  -1   1   2        337.68        261.58         6.01 o                         
   0   1   2       1126.59        962.91        12.54 o                         
   1   1   2       2069.23       1874.68        13.01 o                         
   2   1   2       1346.13       1322.38         9.99 o                         
   3   1   2        570.80        553.81         6.27 o                         
   4   1   2         17.56         15.85         2.84 o                         
   5   1   2         94.98         96.35         3.88 o                         
   6   1   2        147.04        145.68         4.72 o                         
   7   1   2        333.42        341.02         6.38 o                         
   8   1   2         27.67         34.78         5.38 o                         
   9   1   2         65.37         73.81         7.17 o                         
  -9   2   2         11.15          5.70         5.82 o                         
  -8   2   2         91.28         87.81         6.71 o                         
  -7   2   2         42.56         37.58         4.85 o                         
  -6   2   2          0.63          2.39         3.03 o                         
  -5   2   2          7.60          6.44         2.90 o                         
  -4   2   2         88.07         88.25         3.58 o                         
  -3   2   2        161.95        170.71         3.94 o                         
  -2   2   2        642.64        661.59         6.76 o                         
  -1   2   2        832.01        818.29         8.55 o                         
   0   2   2        960.10        938.31         8.92 o                         
   1   2   2       1717.62       1707.91        18.88 o                         
   2   2   2          1.27          0.63         2.85 o                         
   3   2   2        140.86        144.65         3.54 o                         
   4   2   2        111.27        110.37         3.67 o                         
   5   2   2        120.74        109.20         3.77 o                         
   6   2   2         44.84         45.43         4.52 o                         
   7   2   2        270.45        273.81         6.65 o                         
   8   2   2          2.70         -0.07         5.03 o                         
   9   2   2          6.52         -2.12         7.29 o                         
  -8   3   2         14.47         10.56         5.75 o                         
  -7   3   2         55.43         54.49         5.49 o                         
  -6   3   2         96.66        100.13         4.17 o                         
  -5   3   2         27.54         31.00         3.62 o                         
  -4   3   2         97.84        108.07         4.34 o                         
  -3   3   2         18.80         17.70         3.42 o                         
  -2   3   2        137.54        122.47         3.53 o                         
  -1   3   2        712.92        708.72         6.90 o                         
   0   3   2         16.70         16.57         3.14 o                         
   1   3   2        369.00        384.33         5.42 o                         
   2   3   2        777.54        803.64         7.30 o                         
   3   3   2         19.50         24.78         3.11 o                         
   4   3   2        212.63        212.61         4.80 o                         
   5   3   2        128.92        120.38         5.14 o                         
   6   3   2         26.95         22.28         3.94 o                         
   7   3   2        122.21        117.05         4.84 o                         
   8   3   2         70.81         72.66         6.80 o                         
  -8   4   2         13.52         16.66         8.47 o                         
  -7   4   2         13.03         10.44         6.53 o                         
  -6   4   2         27.67         26.33         5.00 o                         
  -5   4   2         40.53         45.45         4.85 o                         
  -4   4   2         24.52         19.14         4.79 o                         
  -3   4   2          3.49          3.89         3.76 o                         
  -2   4   2         31.25         33.07         3.25 o                         
  -1   4   2         92.89         88.82         3.84 o                         
   0   4   2         48.40         53.15         4.13 o                         
   1   4   2         13.44         14.35         3.87 o                         
   2   4   2          2.57          1.08         3.29 o                         
   3   4   2         91.40         88.80         3.84 o                         
   4   4   2         23.65         25.70         4.73 o                         
   5   4   2          8.52          6.08         4.36 o                         
   6   4   2         17.80         12.71         5.38 o                         
   7   4   2         85.39         91.21         6.37 o                         
  -6   5   2          5.30         15.17         6.47 o                         
  -5   5   2         35.43         23.91         5.95 o                         
  -4   5   2         13.72          9.29         5.72 o                         
  -3   5   2        238.66        239.98         5.02 o                         
  -2   5   2        505.02        535.33         6.01 o                         
  -1   5   2         14.78         15.10         4.76 o                         
   0   5   2        401.36        420.62         5.84 o                         
   1   5   2         34.18         30.03         4.49 o                         
   2   5   2         66.17         75.19         3.91 o                         
   3   5   2        117.87        108.11         5.49 o                         
   4   5   2         30.73         31.93         5.86 o                         
   5   5   2         47.38         47.45         6.18 o                         
   6   5   2         38.59         41.63         7.87 o                         
  -4   6   2        214.47        230.24         7.81 o                         
  -3   6   2         17.78         19.08         7.08 o                         
  -2   6   2         47.58         48.55         4.69 o                         
  -1   6   2         22.83         24.45         5.86 o                         
   0   6   2         29.96         23.27         5.53 o                         
   1   6   2         14.65          8.90         5.07 o                         
   2   6   2         78.12         72.09         5.89 o                         
   3   6   2         82.62         77.42         6.03 o                         
   4   6   2          8.11          9.76         8.25 o                         
  -9   1   3         88.14         80.91         7.31 o                         
  -8   1   3         36.03         36.89         5.03 o                         
  -7   1   3          3.18          2.62         5.12 o                         
  -6   1   3         38.51         36.66         3.65 o                         
  -5   1   3        530.84        564.60         8.80 o                         
  -4   1   3        401.95        426.53         5.93 o                         
  -3   1   3         33.47         30.25         3.74 o                         
  -2   1   3         96.22         95.88         4.89 o                         
  -1   1   3       2201.64       1897.81        16.69 o                         
   0   1   3        451.13        367.32         7.80 o                         
   1   1   3       7105.00       8051.57        37.69 o                         
   2   1   3       2363.71       2442.58        37.18 o                         
   3   1   3        545.90        538.36         6.85 o                         
   4   1   3        167.54        160.29         3.78 o                         
   5   1   3         38.30         37.47         3.71 o                         
   6   1   3         71.01         68.39         3.59 o                         
   7   1   3         13.58         11.31         4.08 o                         
   8   1   3          2.06          0.86         5.71 o                         
   9   1   3         10.59         15.11         7.13 o                         
  -9   2   3         40.54         41.78         5.88 o                         
  -8   2   3        296.70        310.18         6.76 o                         
  -7   2   3         17.53         18.77         4.39 o                         
  -6   2   3         10.94          7.42         3.75 o                         
  -5   2   3          8.14         11.46         3.77 o                         
  -4   2   3          3.42          8.06         3.35 o                         
  -3   2   3        624.24        601.00         8.37 o                         
  -2   2   3         49.05         49.30         3.90 o                         
  -1   2   3        426.16        404.02         6.35 o                         
   0   2   3         17.32         12.22         3.63 o                         
   1   2   3        106.76        103.76         4.64 o                         
   2   2   3        450.87        482.14         5.44 o                         
   3   2   3        640.32        632.95         6.36 o                         
   4   2   3        177.06        187.53         4.20 o                         
   5   2   3         13.44         19.11         3.55 o                         
   6   2   3        167.49        171.17         5.27 o                         
   7   2   3        190.33        196.95         4.70 o                         
   8   2   3         72.98         76.14         5.79 o                         
   9   2   3         29.35         23.25        14.74 o                         
  -8   3   3          9.83         10.34         5.73 o                         
  -7   3   3         14.43         14.54         5.35 o                         
  -6   3   3          1.48          1.90         4.30 o                         
  -5   3   3         30.61         32.17         3.62 o                         
  -4   3   3        109.77        107.94         3.92 o                         
  -3   3   3        103.58        108.66         4.48 o                         
  -2   3   3          0.53         -1.47         3.07 o                         
  -1   3   3       1325.99       1334.54        20.34 o                         
   0   3   3         67.21         69.04         3.76 o                         
   1   3   3         10.07          5.16         3.46 o                         
   2   3   3         46.84         48.04         3.57 o                         
   3   3   3         70.62         84.68         3.89 o                         
   4   3   3        167.73        162.87         4.59 o                         
   5   3   3        642.31        660.52         7.32 o                         
   6   3   3         25.79         22.49         4.48 o                         
   7   3   3         48.93         41.25         5.50 o                         
   8   3   3        147.53        151.05         6.60 o                         
  -8   4   3          0.11          6.80         8.34 o                         
  -7   4   3          5.30         10.14         6.47 o                         
  -6   4   3         60.48         59.79         5.89 o                         
  -5   4   3         40.42         40.53         4.49 o                         
  -4   4   3         38.93         39.60         4.49 o                         
  -3   4   3          0.36          0.10         3.22 o                         
  -2   4   3          4.17          3.64         3.48 o                         
  -1   4   3          5.53          2.44         3.54 o                         
   0   4   3         46.39         46.59         4.09 o                         
   1   4   3         19.32         19.99         3.84 o                         
   2   4   3         19.75         20.93         3.17 o                         
   3   4   3          0.06         -1.69         3.47 o                         
   4   4   3          0.35         -1.41         4.66 o                         
   5   4   3         16.85         16.72         4.77 o                         
   6   4   3         14.32         12.82         5.88 o                         
   7   4   3          0.50          1.13         7.15 o                         
  -6   5   3          5.56          5.02         6.55 o                         
  -5   5   3         23.54         21.93         6.41 o                         
  -4   5   3         42.86         43.14         5.09 o                         
  -3   5   3        300.65        298.40         4.87 o                         
  -2   5   3         97.16         97.11         5.02 o                         
  -1   5   3          7.97          6.64         4.70 o                         
   0   5   3         39.83         42.97         4.90 o                         
   1   5   3        157.44        165.09         5.43 o                         
   2   5   3        207.77        207.60         5.79 o                         
   3   5   3         57.53         55.02         4.78 o                         
   4   5   3          0.18         -2.41         4.99 o                         
   5   5   3         36.57         33.53         6.61 o                         
   6   5   3         11.84         12.34         8.09 o                         
  -4   6   3         33.25         30.17         7.21 o                         
  -3   6   3         66.14         61.88         6.69 o                         
  -2   6   3         13.56         13.26         5.63 o                         
  -1   6   3          7.42          2.10         5.88 o                         
   0   6   3         93.93         94.66         5.76 o                         
   1   6   3         93.13         88.25         6.21 o                         
   2   6   3          3.60          6.25         5.69 o                         
   3   6   3          0.86          3.20         6.08 o                         
   4   6   3          3.13          1.93         8.39 o                         
  -9   0   4        387.95        406.41        16.15 o                         
  -8   0   4          4.01          1.44         5.78 o                         
  -7   0   4         22.47         19.31         5.75 o                         
  -6   0   4         92.55         99.73         5.42 o                         
  -5   0   4        172.63        180.86         7.78 o                         
  -4   0   4        289.21        288.94         6.93 o                         
  -3   0   4       1416.13       1483.64        23.66 o                         
  -2   0   4       8654.05      10306.80       108.39 o                         
  -1   0   4       6011.79       6239.46        77.49 o                         
   0   0   4        469.43        391.83        11.12 o                         
   1   0   4        267.63        257.93         8.35 o                         
   2   0   4        167.78        174.08         7.86 o                         
   3   0   4       3169.32       3277.29        20.36 o                         
   4   0   4        130.25        135.55         5.67 o                         
   5   0   4        436.66        452.22         7.50 o                         
   6   0   4         34.28         39.88         6.58 o                         
   7   0   4         38.69         38.73         6.79 o                         
   8   0   4          4.32          3.41         7.06 o                         
   9   0   4          3.56         -3.59        10.37 o                         
  -9   1   4         34.58         39.03         7.00 o                         
  -8   1   4         82.41         83.18         5.22 o                         
  -7   1   4          9.14          7.78         4.68 o                         
  -6   1   4          1.64          2.37         3.25 o                         
  -5   1   4         50.00         47.10         3.82 o                         
  -4   1   4        874.59        887.76        14.49 o                         
  -3   1   4        481.70        457.26         6.71 o                         
  -2   1   4       3904.36       4188.25        30.89 o                         
  -1   1   4         48.22         47.31         5.87 o                         
   0   1   4        788.62        729.89        10.94 o                         
   1   1   4        914.16        917.76         8.90 o                         
   2   1   4        711.94        734.86         9.62 o                         
   3   1   4         39.46         44.37         3.01 o                         
   4   1   4         71.76         69.29         4.05 o                         
   5   1   4        237.43        237.61         5.18 o                         
   6   1   4         59.40         60.54         5.24 o                         
   7   1   4         17.88         18.54         5.17 o                         
   8   1   4         53.61         49.06         5.94 o                         
   9   1   4          2.05          7.73         9.06 o                         
  -9   2   4         29.97         22.54         7.20 o                         
  -8   2   4          2.08          2.56         5.30 o                         
  -7   2   4         32.27         24.72         4.81 o                         
  -6   2   4         41.54         37.14         3.66 o                         
  -5   2   4          1.57          0.47         3.08 o                         
  -4   2   4        792.46        805.54         7.93 o                         
  -3   2   4        265.10        288.35         4.93 o                         
  -2   2   4        438.75        464.61         7.13 o                         
  -1   2   4        221.91        222.56         5.61 o                         
   0   2   4        283.10        268.87         5.54 o                         
   1   2   4        326.08        331.49         5.90 o                         
   2   2   4        282.78        303.98         4.47 o                         
   3   2   4        553.89        539.95         6.21 o                         
   4   2   4         55.75         58.08         3.25 o                         
   5   2   4        653.21        649.73         8.34 o                         
   6   2   4          0.03          3.29         5.09 o                         
   7   2   4        197.40        219.41         6.22 o                         
   8   2   4         66.76         75.48         5.87 o                         
  -8   3   4         13.35         13.32         6.46 o                         
  -7   3   4          2.18          0.48         4.67 o                         
  -6   3   4         55.47         59.06         4.56 o                         
  -5   3   4          0.50         -0.52         4.12 o                         
  -4   3   4          3.78          1.71         4.63 o                         
  -3   3   4         31.16         30.36         3.97 o                         
  -2   3   4          0.80          2.32         3.01 o                         
  -1   3   4        287.64        283.12         5.38 o                         
   0   3   4        256.45        282.89         4.83 o                         
   1   3   4         98.85        103.82         3.93 o                         
   2   3   4         91.86         98.05         3.67 o                         
   3   3   4          0.36          1.39         3.25 o                         
   4   3   4          9.02          9.96         3.30 o                         
   5   3   4        262.94        251.91         7.82 o                         
   6   3   4         50.16         46.58         4.94 o                         
   7   3   4         88.69         83.83         5.71 o                         
   8   3   4          0.05         -4.53         6.02 o                         
  -8   4   4          5.97         -1.40         7.37 o                         
  -7   4   4         57.15         55.37         7.17 o                         
  -6   4   4         15.15         14.41         5.77 o                         
  -5   4   4        138.41        133.42         5.29 o                         
  -4   4   4         11.86         11.02         4.72 o                         
  -3   4   4        152.10        156.06         4.35 o                         
  -2   4   4         29.56         32.42         3.44 o                         
  -1   4   4        288.26        274.98         5.16 o                         
   0   4   4        429.73        437.45         6.06 o                         
   1   4   4         76.94         78.75         3.93 o                         
   2   4   4         11.68         13.32         3.51 o                         
   3   4   4         63.38         71.12         4.33 o                         
   4   4   4          8.01          5.35         4.69 o                         
   5   4   4          3.70          6.69         6.26 o                         
   6   4   4          3.99          7.82         5.37 o                         
   7   4   4        285.05        298.97        10.99 o                         
  -6   5   4         49.02         42.80         6.69 o                         
  -5   5   4         22.29         20.19         5.83 o                         
  -4   5   4         10.11         13.04         4.95 o                         
  -3   5   4          4.61          4.39         4.08 o                         
  -2   5   4        171.67        185.32         4.62 o                         
  -1   5   4         98.36        100.16         4.75 o                         
   0   5   4        228.40        223.87         5.65 o                         
   1   5   4          7.70          8.35         4.33 o                         
   2   5   4          2.88          2.83         4.08 o                         
   3   5   4          1.57          0.44         4.96 o                         
   4   5   4        161.82        166.98         6.36 o                         
   5   5   4          1.94          5.13         6.51 o                         
   6   5   4         10.23          7.32         8.46 o                         
  -4   6   4         47.23         36.59         6.84 o                         
  -3   6   4         51.10         53.91         7.18 o                         
  -2   6   4          0.00          6.08         5.61 o                         
  -1   6   4         22.84         11.72         5.94 o                         
   0   6   4          3.42          4.21         5.04 o                         
   1   6   4         87.96         92.88         6.85 o                         
   2   6   4         18.46         21.43         5.79 o                         
   3   6   4          0.12         -1.31         5.78 o                         
   4   6   4         80.61         93.79         8.05 o                         
  -9   1   5          0.10         11.28         6.91 o                         
  -8   1   5         35.36         36.83         5.82 o                         
  -7   1   5        354.14        373.19         6.88 o                         
  -6   1   5         31.58         38.44         3.68 o                         
  -5   1   5          3.67          3.66         3.84 o                         
  -4   1   5         60.00         54.66         3.69 o                         
  -3   1   5       1128.67       1169.88        11.80 o                         
  -2   1   5       1773.80       1732.61        13.78 o                         
  -1   1   5        719.06        760.30        12.41 o                         
   0   1   5        265.28        252.24         7.76 o                         
   1   1   5       2400.30       2417.79        13.15 o                         
   2   1   5        374.13        382.82         6.13 o                         
   3   1   5        663.60        669.81         6.50 o                         
   4   1   5          0.50          1.40         3.08 o                         
   5   1   5          1.23         -0.76         4.10 o                         
   6   1   5         21.66         21.99         4.72 o                         
   7   1   5         33.90         29.96         4.21 o                         
   8   1   5          2.81         -0.26         5.77 o                         
  -9   2   5         72.95         73.28         6.91 o                         
  -8   2   5         24.11         15.82         5.43 o                         
  -7   2   5         47.62         38.73         4.77 o                         
  -6   2   5         14.10         11.36         4.13 o                         
  -5   2   5        168.70        177.55         3.99 o                         
  -4   2   5        294.52        307.74         5.90 o                         
  -3   2   5        842.14        890.38        10.22 o                         
  -2   2   5         28.65         31.46         3.44 o                         
  -1   2   5         84.77         81.45         4.61 o                         
   0   2   5        355.21        366.34         6.53 o                         
   1   2   5       1781.20       1920.79        33.71 o                         
   2   2   5       1103.33       1126.91        16.77 o                         
   3   2   5       1021.02       1020.16         8.52 o                         
   4   2   5        952.84        967.96         6.81 o                         
   5   2   5          0.74          2.00         3.47 o                         
   6   2   5        610.84        645.94         9.83 o                         
   7   2   5        130.35        126.51         4.79 o                         
   8   2   5        132.37        128.58         7.40 o                         
  -8   3   5         11.15         10.44         6.10 o                         
  -7   3   5         16.25         15.54         4.71 o                         
  -6   3   5        148.12        145.24         4.60 o                         
  -5   3   5         87.67         75.12         3.89 o                         
  -4   3   5          9.86          6.90         3.80 o                         
  -3   3   5         35.28         36.55         3.74 o                         
  -2   3   5        164.20        157.72         4.50 o                         
  -1   3   5          0.63         -0.29         3.09 o                         
   0   3   5         48.78         51.83         3.78 o                         
   1   3   5        263.39        274.45         5.01 o                         
   2   3   5        232.03        242.71         4.90 o                         
   3   3   5         31.47         29.40         3.42 o                         
   4   3   5         12.49          9.67         3.78 o                         
   5   3   5        398.10        415.04         6.20 o                         
   6   3   5          5.53          6.23         5.33 o                         
   7   3   5          6.10          7.01         6.40 o                         
   8   3   5         34.59         26.85         9.25 o                         
  -8   4   5          0.52          0.24         7.25 o                         
  -7   4   5        110.24        105.49         8.04 o                         
  -6   4   5         48.71         42.18         5.43 o                         
  -5   4   5         23.86         24.48         4.16 o                         
  -4   4   5          1.68         -2.78         5.12 o                         
  -3   4   5         21.47         21.11         3.57 o                         
  -2   4   5        104.66        100.62         3.87 o                         
  -1   4   5        185.89        174.25         4.54 o                         
   0   4   5        232.59        237.03         4.70 o                         
   1   4   5          4.44          3.41         3.51 o                         
   2   4   5          0.10         -1.64         2.91 o                         
   3   4   5         47.73         46.77         4.20 o                         
   4   4   5         47.18         47.34         4.88 o                         
   5   4   5          0.18          2.21         5.70 o                         
   6   4   5         42.25         38.59         7.01 o                         
   7   4   5          5.23         15.14         8.36 o                         
  -6   5   5         13.11          6.14         7.83 o                         
  -5   5   5         18.70         18.63         5.41 o                         
  -4   5   5         63.09         60.25         5.59 o                         
  -3   5   5        197.58        203.23         5.46 o                         
  -2   5   5          0.00         -3.12         4.70 o                         
  -1   5   5        108.19        108.29         5.19 o                         
   0   5   5         65.76         61.51         4.37 o                         
   1   5   5         36.18         35.12         4.83 o                         
   2   5   5          5.13          1.55         3.65 o                         
   3   5   5         36.65         27.20         4.80 o                         
   4   5   5          7.58          6.96         5.37 o                         
   5   5   5          1.34          4.20         6.54 o                         
  -4   6   5          0.11         -0.22         8.01 o                         
  -3   6   5         10.33          8.92         6.13 o                         
  -2   6   5         55.93         61.44         6.68 o                         
  -1   6   5        232.86        230.33         7.14 o                         
   0   6   5        210.56        205.38         6.84 o                         
   1   6   5         42.89         35.71         6.23 o                         
   2   6   5          8.94         14.69         7.04 o                         
   3   6   5          8.64          8.68         5.84 o                         
  -9   0   6          0.00         -0.64         9.91 o                         
  -8   0   6        101.21         97.30         8.75 o                         
  -7   0   6         18.03         19.48         5.79 o                         
  -6   0   6          1.21          3.13         4.58 o                         
  -5   0   6         34.51         38.58         5.70 o                         
  -4   0   6        705.19        681.77         9.81 o                         
  -3   0   6         25.09         26.28         6.31 o                         
  -2   0   6        308.08        322.83         9.84 o                         
  -1   0   6         70.76         73.82         8.21 o                         
   0   0   6        402.06        413.19         9.84 o                         
   1   0   6         62.55         65.93         5.67 o                         
   2   0   6       1780.63       1841.27        16.76 o                         
   3   0   6        266.22        342.55        19.61 o                         
   4   0   6         43.07         48.63         5.69 o                         
   5   0   6          5.19         10.09         4.62 o                         
   6   0   6         10.48          4.14         8.07 o                         
   7   0   6         92.24         90.04         8.47 o                         
   8   0   6          6.41          1.06         9.93 o                         
  -9   1   6         58.28         63.80         7.87 o                         
  -8   1   6          7.29          6.28         5.30 o                         
  -7   1   6         21.85         18.45         5.79 o                         
  -6   1   6        138.90        137.56         4.48 o                         
  -5   1   6        310.61        328.11         5.49 o                         
  -4   1   6       1388.80       1375.28         9.66 o                         
  -3   1   6         89.66         82.72         4.48 o                         
  -2   1   6         49.68         48.14         4.53 o                         
  -1   1   6        399.22        395.34         9.36 o                         
   0   1   6        273.90        246.66         6.83 o                         
   1   1   6         18.68         18.09         2.98 o                         
   2   1   6         33.14         37.80         3.19 o                         
   3   1   6        215.49        223.51         3.95 o                         
   4   1   6        192.07        204.78         4.44 o                         
   5   1   6        114.53        109.12         3.55 o                         
   6   1   6          0.19         -1.78         4.58 o                         
   7   1   6          3.46         -2.42         6.27 o                         
   8   1   6        103.06         96.85         6.02 o                         
  -9   2   6         14.64         14.94         6.61 o                         
  -8   2   6        127.57        120.74         6.22 o                         
  -7   2   6         16.40         14.16         4.10 o                         
  -6   2   6         15.97         20.15         5.64 o                         
  -5   2   6         46.04         37.19         3.48 o                         
  -4   2   6       1273.64       1382.26        21.28 o                         
  -3   2   6        503.86        522.08         8.97 o                         
  -2   2   6         33.62         29.14         3.56 o                         
  -1   2   6         51.44         47.94         4.84 o                         
   0   2   6       2161.11       2283.82        17.86 o                         
   1   2   6          4.71          5.30         3.12 o                         
   2   2   6        630.05        614.40         5.67 o                         
   3   2   6       1370.42       1366.43         8.75 o                         
   4   2   6          0.03         -0.56         2.90 o                         
   5   2   6          4.68          1.33         4.19 o                         
   6   2   6        627.19        657.48         6.63 o                         
   7   2   6          0.50         -4.58         5.38 o                         
   8   2   6         11.26          6.10         7.12 o                         
  -8   3   6          0.06         -3.73         6.09 o                         
  -7   3   6          5.00          1.52         5.02 o                         
  -6   3   6         30.98         29.38         4.14 o                         
  -5   3   6        104.55         98.31         4.85 o                         
  -4   3   6         58.24         53.13         4.07 o                         
  -3   3   6         77.39         79.02         4.58 o                         
  -2   3   6          0.65          1.39         3.55 o                         
  -1   3   6        613.17        677.43         7.57 o                         
   0   3   6        202.32        227.70         5.10 o                         
   1   3   6         37.41         47.24         3.65 o                         
   2   3   6         62.39         61.34         3.42 o                         
   3   3   6         36.57         33.34         4.31 o                         
   4   3   6         23.23         22.29         4.76 o                         
   5   3   6        969.66       1031.41        11.84 o                         
   6   3   6         84.93         75.48         6.05 o                         
   7   3   6         26.29         22.48         6.59 o                         
  -7   4   6          3.92          4.10         6.49 o                         
  -6   4   6          7.42          5.93         6.34 o                         
  -5   4   6          9.47          9.59         4.38 o                         
  -4   4   6         30.29         28.67         4.46 o                         
  -3   4   6         80.80         79.07         5.49 o                         
  -2   4   6        228.15        222.42         4.70 o                         
  -1   4   6         36.06         38.18         4.06 o                         
   0   4   6          0.02         -2.42         3.79 o                         
   1   4   6         25.24         27.38         3.67 o                         
   2   4   6          2.44          2.61         4.33 o                         
   3   4   6         27.41         30.40         4.17 o                         
   4   4   6          1.63          0.50         5.18 o                         
   5   4   6         17.07         15.98         7.11 o                         
   6   4   6         14.63          6.82         6.13 o                         
   7   4   6          0.28          3.61        10.26 o                         
  -6   5   6         84.00         80.13         8.91 o                         
  -5   5   6         94.05         88.22         5.89 o                         
  -4   5   6        137.00        136.82         5.90 o                         
  -3   5   6         10.40         13.39         6.31 o                         
  -2   5   6        104.28         95.56         4.51 o                         
  -1   5   6          2.20          3.18         4.67 o                         
   0   5   6         48.78         42.74         4.57 o                         
   1   5   6         38.89         35.23         4.21 o                         
   2   5   6          0.12          2.60         4.89 o                         
   3   5   6          1.20          3.29         5.29 o                         
   4   5   6         22.63         18.57         5.11 o                         
   5   5   6         17.52         15.91         6.63 o                         
  -4   6   6          0.58         -1.46         8.26 o                         
  -3   6   6         15.42         13.27         7.11 o                         
  -2   6   6         79.52         88.98         7.27 o                         
  -1   6   6        108.49        108.79         7.45 o                         
   0   6   6         20.55         17.08         6.19 o                         
   1   6   6         23.53         17.45         7.12 o                         
   2   6   6          0.78          3.70         5.49 o                         
   3   6   6         34.28         33.25         7.68 o                         
  -9   1   7        148.12        140.29         7.10 o                         
  -8   1   7        224.25        231.12         7.06 o                         
  -7   1   7        204.18        212.53         5.55 o                         
  -6   1   7          3.18          1.48         3.53 o                         
  -5   1   7          0.50          2.09         3.74 o                         
  -4   1   7          2.84          5.02         3.43 o                         
  -3   1   7       1521.87       1544.77        19.24 o                         
  -2   1   7       1385.69       1416.30        21.70 o                         
  -1   1   7        121.20        109.66         5.83 o                         
   0   1   7          1.58          2.00         3.57 o                         
   1   1   7        740.91        763.90         8.63 o                         
   2   1   7        165.69        164.03         4.78 o                         
   3   1   7        240.25        245.12         3.97 o                         
   4   1   7          0.33          0.10         3.25 o                         
   5   1   7         15.36         16.51         3.79 o                         
   6   1   7          6.74          4.21         3.77 o                         
   7   1   7         49.70         47.69         5.44 o                         
   8   1   7        274.17        284.19         6.20 o                         
  -9   2   7         50.50         38.88         7.91 o                         
  -8   2   7         44.96         42.94         5.16 o                         
  -7   2   7          2.36          1.98         4.33 o                         
  -6   2   7        144.54        151.78         5.75 o                         
  -5   2   7        108.25        109.65         3.73 o                         
  -4   2   7          2.92          6.50         3.54 o                         
  -3   2   7         68.58         63.50         3.97 o                         
  -2   2   7         75.15         74.20         4.36 o                         
  -1   2   7        323.01        330.86         6.22 o                         
   0   2   7          4.96          2.94         3.32 o                         
   1   2   7        164.51        152.49         4.20 o                         
   2   2   7        208.56        220.62         4.14 o                         
   3   2   7        114.88        115.54         4.04 o                         
   4   2   7        235.61        233.74         4.88 o                         
   5   2   7         29.99         30.84         4.14 o                         
   6   2   7          3.98          2.55         3.67 o                         
   7   2   7         22.82         27.27         5.83 o                         
   8   2   7          9.69         12.45         8.61 o                         
  -8   3   7         14.12          9.70         6.99 o                         
  -7   3   7         10.28          4.13         5.76 o                         
  -6   3   7        144.20        136.99         5.19 o                         
  -5   3   7         10.80         10.79         5.18 o                         
  -4   3   7          3.47          3.74         3.78 o                         
  -3   3   7         65.84         59.13         4.19 o                         
  -2   3   7        250.08        258.90         5.37 o                         
  -1   3   7        173.41        175.36         5.04 o                         
   0   3   7         57.69         66.89         4.66 o                         
   1   3   7        117.79        133.34         4.60 o                         
   2   3   7        407.09        395.47         5.19 o                         
   3   3   7         12.67          8.21         3.57 o                         
   4   3   7        611.57        646.20         7.42 o                         
   5   3   7          0.04         -2.14         4.74 o                         
   6   3   7        315.87        319.72         6.79 o                         
   7   3   7          0.61         -0.82         7.08 o                         
  -7   4   7         62.65         55.43         8.82 o                         
  -6   4   7          4.73          1.41         5.83 o                         
  -5   4   7         41.67         38.83         4.58 o                         
  -4   4   7         53.73         52.22         4.97 o                         
  -3   4   7         45.96         47.67         4.54 o                         
  -2   4   7          0.26          2.17         3.46 o                         
  -1   4   7        160.11        156.13         4.69 o                         
   0   4   7          2.56          1.44         3.75 o                         
   1   4   7          9.38          8.57         3.50 o                         
   2   4   7         14.70         13.51         4.11 o                         
   3   4   7          5.51         -0.73         4.38 o                         
   4   4   7          6.60          7.08         4.66 o                         
   5   4   7          0.02         -0.09         5.79 o                         
   6   4   7         10.16          1.50         6.59 o                         
  -6   5   7          1.02         -7.15         7.15 o                         
  -5   5   7         22.53          9.87         7.11 o                         
  -4   5   7        133.88        152.17         6.85 o                         
  -3   5   7        177.51        183.37         6.48 o                         
  -2   5   7          7.08          4.61         4.74 o                         
  -1   5   7         81.55         87.92         6.11 o                         
   0   5   7         56.86         62.85         6.00 o                         
   1   5   7         20.82         13.13         4.81 o                         
   2   5   7         50.65         43.27         5.10 o                         
   3   5   7         13.75          8.71         4.72 o                         
   4   5   7         12.18          7.96         7.03 o                         
   5   5   7          1.77          8.59         6.58 o                         
  -4   6   7          0.14          3.90         8.35 o                         
  -3   6   7          0.12          2.04         8.65 o                         
  -2   6   7         25.40         19.13         6.59 o                         
  -1   6   7         76.26         73.97         6.83 o                         
   0   6   7          2.57         -0.13         8.67 o                         
   1   6   7          6.18         11.75         7.72 o                         
   2   6   7          0.01         -0.52         6.55 o                         
   3   6   7          6.50          7.62         7.30 o                         
  -9   0   8          9.79          8.98         9.97 o                         
  -8   0   8          3.40         -2.00         8.12 o                         
  -7   0   8         24.25         27.03         5.84 o                         
  -6   0   8       1622.96       1681.45        14.42 o                         
  -5   0   8        467.33        471.18         8.44 o                         
  -4   0   8         88.42         92.41         6.38 o                         
  -3   0   8         21.12         21.80         6.06 o                         
  -2   0   8          0.01          0.69         5.95 o                         
  -1   0   8       1395.24       1372.09        19.89 o                         
   0   0   8        694.02        712.08        11.03 o                         
   1   0   8        733.95        774.80        10.08 o                         
   2   0   8        390.49        394.92         6.44 o                         
   3   0   8         26.72         28.88         5.55 o                         
   4   0   8        809.65        827.38        30.13 o                         
   5   0   8         26.31         30.01         5.48 o                         
   6   0   8         14.63          9.41         5.80 o                         
   7   0   8        336.50        327.11        12.06 o                         
   8   0   8          7.93          4.71         8.73 o                         
  -9   1   8         27.54         24.42         7.11 o                         
  -8   1   8         56.66         57.39         6.54 o                         
  -7   1   8         47.79         46.96         4.84 o                         
  -6   1   8         91.31         91.90         4.26 o                         
  -5   1   8          2.50          0.32         3.49 o                         
  -4   1   8        185.54        189.65         5.22 o                         
  -3   1   8       1202.76       1222.27        10.60 o                         
  -2   1   8        110.62        106.45         5.71 o                         
  -1   1   8          6.22          4.50         4.83 o                         
   0   1   8         28.86         26.14         3.86 o                         
   1   1   8        565.43        584.69         6.78 o                         
   2   1   8        296.54        293.60         4.98 o                         
   3   1   8        114.36        119.20         4.11 o                         
   4   1   8        277.89        295.91         4.95 o                         
   5   1   8          5.35          4.92         4.03 o                         
   6   1   8         59.10         57.15         4.51 o                         
   7   1   8        106.97        113.53         5.07 o                         
   8   1   8         54.00         52.49         6.00 o                         
  -9   2   8          0.37         -1.96         6.90 o                         
  -8   2   8          9.37          7.86         5.33 o                         
  -7   2   8         38.72         36.19         4.54 o                         
  -6   2   8          3.44          4.48         4.30 o                         
  -5   2   8         27.00         25.87         3.66 o                         
  -4   2   8        115.33        109.37         4.03 o                         
  -3   2   8         16.93         19.07         4.79 o                         
  -2   2   8         10.37          6.91         3.37 o                         
  -1   2   8          8.30          6.02         4.62 o                         
   0   2   8         31.50         45.97         4.12 o                         
   1   2   8         12.65         12.91         3.13 o                         
   2   2   8         68.14         69.01         3.57 o                         
   3   2   8        135.24        131.56         4.80 o                         
   4   2   8        132.24        127.33         4.16 o                         
   5   2   8        228.18        239.61         5.16 o                         
   6   2   8          4.39          3.69         5.26 o                         
   7   2   8          1.05          1.46         6.07 o                         
   8   2   8          0.85          6.57        14.51 o                         
  -8   3   8         31.68         24.67         6.63 o                         
  -7   3   8        101.01         87.60         5.33 o                         
  -6   3   8         44.57         41.08         4.02 o                         
  -5   3   8         16.62         18.07         5.21 o                         
  -4   3   8         42.58         39.19         4.33 o                         
  -3   3   8        205.74        209.11         5.13 o                         
  -2   3   8          4.40          7.07         3.85 o                         
  -1   3   8         14.39         13.81         4.26 o                         
   0   3   8         32.90         31.31         4.38 o                         
   1   3   8         22.28         23.09         3.96 o                         
   2   3   8         33.71         35.03         3.65 o                         
   3   3   8        995.68        995.48        11.20 o                         
   4   3   8        144.35        146.99         5.33 o                         
   5   3   8          1.06          2.41         4.63 o                         
   6   3   8        129.04        131.20         6.05 o                         
   7   3   8          0.71         -0.51         6.60 o                         
  -7   4   8         15.09         14.07         7.10 o                         
  -6   4   8          3.24          3.21         5.79 o                         
  -5   4   8          4.74          1.38         7.00 o                         
  -4   4   8        224.94        223.99         5.70 o                         
  -3   4   8         38.74         42.00         4.92 o                         
  -2   4   8       1140.81       1197.29        11.27 o                         
  -1   4   8          2.16          2.16         4.12 o                         
   0   4   8         38.82         42.12         3.78 o                         
   1   4   8          4.28          3.47         4.34 o                         
   2   4   8         46.02         46.28         3.99 o                         
   3   4   8        373.94        357.99         5.33 o                         
   4   4   8         60.83         58.71         5.50 o                         
   5   4   8          0.04         -1.41         5.04 o                         
   6   4   8        190.51        174.33         7.19 o                         
  -6   5   8         52.67         41.95         7.94 o                         
  -5   5   8        171.68        176.04         7.28 o                         
  -4   5   8         19.72         17.22         5.87 o                         
  -3   5   8          3.08          0.57         5.33 o                         
  -2   5   8         13.86          4.65         5.34 o                         
  -1   5   8          1.29          0.22         5.37 o                         
   0   5   8          4.92          5.72         5.55 o                         
   1   5   8         15.83          8.75         6.37 o                         
   2   5   8         39.25         27.02         5.14 o                         
   3   5   8         24.62         21.48         5.14 o                         
   4   5   8          7.87          6.22         7.05 o                         
   5   5   8        148.95        192.23         9.12 o                         
  -3   6   8          9.55         13.34         6.64 o                         
  -2   6   8         15.75         12.53         6.61 o                         
  -1   6   8          3.87          4.43         7.07 o                         
   0   6   8          4.67          1.11         7.09 o                         
   1   6   8          0.01         -5.74         7.84 o                         
   2   6   8          0.16          0.05         6.84 o                         
  -9   1   9         13.93         11.85         7.12 o                         
  -8   1   9        151.40        148.02         6.39 o                         
  -7   1   9         52.82         55.13         5.95 o                         
  -6   1   9          7.65          8.18         4.32 o                         
  -5   1   9         19.51         17.42         3.66 o                         
  -4   1   9        129.56        115.36         4.71 o                         
  -3   1   9         41.84         40.83         3.88 o                         
  -2   1   9         74.53         70.33         4.93 o                         
  -1   1   9        199.90        208.24         7.15 o                         
   0   1   9        337.31        332.48         7.24 o                         
   1   1   9        295.97        277.27         5.16 o                         
   2   1   9        665.52        701.39        11.36 o                         
   3   1   9          6.91          7.00         3.09 o                         
   4   1   9        130.64        125.36         4.01 o                         
   5   1   9          0.31          1.30         3.57 o                         
   6   1   9         33.03         28.97         5.48 o                         
   7   1   9          0.35          5.43         5.11 o                         
   8   1   9         51.69         48.37         8.47 o                         
  -9   2   9          0.09         -0.33         8.27 o                         
  -8   2   9          3.93         -2.34         5.07 o                         
  -7   2   9          3.19          4.06         5.18 o                         
  -6   2   9          9.40          6.28         4.38 o                         
  -5   2   9        429.19        427.68         6.20 o                         
  -4   2   9         50.42         51.21         3.67 o                         
  -3   2   9         33.81         32.95         4.15 o                         
  -2   2   9        116.53        129.08         6.37 o                         
  -1   2   9        127.41        135.48         6.23 o                         
   0   2   9         93.62         84.64         4.53 o                         
   1   2   9        209.83        219.86         5.03 o                         
   2   2   9         22.99         23.64         3.44 o                         
   3   2   9          1.18          0.33         3.49 o                         
   4   2   9        342.39        339.63         6.08 o                         
   5   2   9          1.23          0.65         4.35 o                         
   6   2   9          1.92          1.07         5.32 o                         
   7   2   9         30.12         36.62         6.17 o                         
  -8   3   9          0.02         -1.49         6.52 o                         
  -7   3   9         23.99         22.80         5.08 o                         
  -6   3   9         16.82         11.80         4.78 o                         
  -5   3   9         27.84         27.55         4.83 o                         
  -4   3   9         94.85         91.77         4.37 o                         
  -3   3   9        561.08        567.44         7.28 o                         
  -2   3   9         29.36         32.56         4.86 o                         
  -1   3   9          0.47         -1.91         3.76 o                         
   0   3   9        127.40        124.44         4.79 o                         
   1   3   9        106.42        112.28         4.08 o                         
   2   3   9        250.92        251.50         4.53 o                         
   3   3   9          0.78          0.42         4.33 o                         
   4   3   9        302.09        297.23         5.85 o                         
   5   3   9          1.11          3.08         5.24 o                         
   6   3   9         15.91          7.03         7.06 o                         
   7   3   9         10.98         -1.68         7.86 o                         
  -7   4   9          1.55         -0.52         6.55 o                         
  -6   4   9          0.00          0.40         5.85 o                         
  -5   4   9         68.78         65.78         5.55 o                         
  -4   4   9         57.10         56.61         5.50 o                         
  -3   4   9        676.89        690.97        11.31 o                         
  -2   4   9        164.27        173.69         5.58 o                         
  -1   4   9         18.82         18.07         5.83 o                         
   0   4   9         59.85         64.31         4.98 o                         
   1   4   9         10.76         10.08         4.72 o                         
   2   4   9         82.03        101.51         5.47 o                         
   3   4   9         49.06         38.77         4.48 o                         
   4   4   9         10.08          5.77         6.26 o                         
   5   4   9         13.44          7.66         6.12 o                         
   6   4   9         60.22         43.99         9.35 o                         
  -6   5   9          8.24         17.28         9.19 o                         
  -5   5   9         48.37         48.08         6.76 o                         
  -4   5   9         19.46         13.65         7.16 o                         
  -3   5   9         75.03         73.96         5.69 o                         
  -2   5   9          2.84          2.52         5.29 o                         
  -1   5   9          0.04         -0.81         6.28 o                         
   0   5   9          0.00          0.07         5.77 o                         
   1   5   9         58.41         54.54         5.58 o                         
   2   5   9          0.08         -0.77         4.74 o                         
   3   5   9          3.66          9.78         6.03 o                         
   4   5   9          5.04         -3.55         6.23 o                         
  -3   6   9          1.20          5.07         9.09 o                         
  -2   6   9         26.08         17.84         7.25 o                         
  -1   6   9          5.35         -1.38         6.17 o                         
   0   6   9         11.63          5.81         6.69 o                         
   1   6   9         48.66         54.01         6.98 o                         
   2   6   9          8.18         27.73        14.43 o                         
  -9   0  10         19.33         13.64        10.10 o                         
  -8   0  10        456.47        472.17        16.98 o                         
  -7   0  10        931.41        964.72        12.79 o                         
  -6   0  10        292.21        302.24         8.64 o                         
  -5   0  10        149.68        145.19         7.74 o                         
  -4   0  10          1.84          3.97         6.61 o                         
  -3   0  10         99.60        110.55         6.89 o                         
  -2   0  10         41.07         46.98         6.26 o                         
  -1   0  10       1987.81       2069.72        39.69 o                         
   0   0  10        429.90        435.24        10.59 o                         
   1   0  10        182.39        183.92         6.37 o                         
   2   0  10         79.58         86.43         5.30 o                         
   3   0  10        479.46        463.33         7.65 o                         
   4   0  10        443.32        454.04        10.46 o                         
   5   0  10        654.07        628.18        21.42 o                         
   6   0  10          0.00          2.21         6.99 o                         
   7   0  10          1.28          4.10         9.82 o                         
  -9   1  10         14.31         13.43         6.59 o                         
  -8   1  10         12.89          7.89         5.40 o                         
  -7   1  10          8.87          6.08         4.74 o                         
  -6   1  10         49.92         52.65         4.94 o                         
  -5   1  10        337.41        343.26         6.46 o                         
  -4   1  10        118.60        124.43         5.07 o                         
  -3   1  10         18.53         20.35         5.08 o                         
  -2   1  10        239.47        252.92         7.98 o                         
  -1   1  10          4.07          3.75         4.49 o                         
   0   1  10          0.26          1.88         3.59 o                         
   1   1  10        495.97        506.05         7.07 o                         
   2   1  10        110.68        114.01         4.29 o                         
   3   1  10         55.88         58.33         4.13 o                         
   4   1  10         70.02         67.24         3.55 o                         
   5   1  10          8.10          1.67         3.81 o                         
   6   1  10          8.86          6.37         4.97 o                         
   7   1  10         46.98         42.67         6.23 o                         
  -9   2  10         29.97         22.91        10.40 o                         
  -8   2  10          0.69         -1.56         7.65 o                         
  -7   2  10         12.88          9.61         5.34 o                         
  -6   2  10        485.12        490.45         6.93 o                         
  -5   2  10        235.81        225.30         4.57 o                         
  -4   2  10          0.97         -0.41         4.26 o                         
  -3   2  10        136.87        130.93         5.56 o                         
  -2   2  10        192.67        195.27         7.52 o                         
  -1   2  10        735.57        765.37        10.35 o                         
   0   2  10        191.54        188.31         5.64 o                         
   1   2  10          7.68         10.99         4.19 o                         
   2   2  10         60.12         57.02         4.49 o                         
   3   2  10        603.76        600.95         7.31 o                         
   4   2  10        165.36        164.78         5.07 o                         
   5   2  10        141.86        143.86         4.72 o                         
   6   2  10          2.69         -0.49         5.78 o                         
   7   2  10          2.75          1.06         5.81 o                         
  -8   3  10          0.19          5.05         7.04 o                         
  -7   3  10         43.06         38.42         5.24 o                         
  -6   3  10         34.92         25.85         5.93 o                         
  -5   3  10         10.48         10.50         4.72 o                         
  -4   3  10        440.15        458.40         9.75 o                         
  -3   3  10         63.67         65.85         4.67 o                         
  -2   3  10        252.76        267.29         6.94 o                         
  -1   3  10        246.80        242.26         6.50 o                         
   0   3  10         64.57         70.22         4.81 o                         
   1   3  10         36.34         35.74         3.46 o                         
   2   3  10         53.65         42.99         3.94 o                         
   3   3  10        106.23        108.44         5.16 o                         
   4   3  10        288.68        287.51         6.97 o                         
   5   3  10         65.03         52.26         6.48 o                         
   6   3  10         34.74         30.77         7.91 o                         
  -7   4  10         13.59         12.81         7.81 o                         
  -6   4  10         11.32         19.26         6.32 o                         
  -5   4  10         44.43         36.34         7.20 o                         
  -4   4  10        387.81        399.40        10.98 o                         
  -3   4  10         27.48         25.13         5.53 o                         
  -2   4  10         39.15         36.92         5.31 o                         
  -1   4  10          4.66          4.21         4.80 o                         
   0   4  10          0.05          0.36         5.14 o                         
   1   4  10        322.34        309.45         5.06 o                         
   2   4  10        135.21        112.55         4.50 o                         
   3   4  10          0.10         -1.38         4.65 o                         
   4   4  10          0.21         -0.32         5.33 o                         
   5   4  10         55.63         46.94         7.21 o                         
  -5   5  10          1.34          4.05         7.76 o                         
  -4   5  10         12.42         13.77         7.68 o                         
  -3   5  10          4.08          5.23         5.80 o                         
  -2   5  10         48.09         46.89         6.55 o                         
  -1   5  10         19.69         22.06         6.37 o                         
   0   5  10          0.96          0.78         5.79 o                         
   1   5  10          4.29          7.92         4.71 o                         
   2   5  10          9.57          4.40         5.86 o                         
   3   5  10         16.82         13.13         5.77 o                         
   4   5  10         18.08         10.86         7.78 o                         
  -2   6  10          2.10         -2.76         7.78 o                         
  -1   6  10          1.23         -1.03         7.49 o                         
   0   6  10          0.81          6.42         8.96 o                         
   1   6  10          7.46         10.83         9.14 o                         
  -9   1  11          2.35          2.37         7.74 o                         
  -8   1  11         17.73         12.95         5.90 o                         
  -7   1  11          1.91          2.11         5.33 o                         
  -6   1  11        143.49        156.26         5.20 o                         
  -5   1  11        596.87        593.43         7.29 o                         
  -4   1  11        253.94        258.02         5.90 o                         
  -3   1  11         77.38         82.18         5.22 o                         
  -2   1  11        240.43        253.45         8.72 o                         
  -1   1  11        285.99        280.05         7.05 o                         
   0   1  11        268.51        293.74         6.05 o                         
   1   1  11        303.97        292.87         5.40 o                         
   2   1  11         25.70         24.04         3.63 o                         
   3   1  11        118.91        122.21         4.46 o                         
   4   1  11          8.05         12.56         3.79 o                         
   5   1  11        117.87        112.77         4.28 o                         
   6   1  11        121.95        103.92         5.08 o                         
   7   1  11          1.08         -0.16         5.49 o                         
  -8   2  11         14.33         13.92         7.00 o                         
  -7   2  11         56.58         44.10         6.44 o                         
  -6   2  11          4.33          3.80         4.72 o                         
  -5   2  11        151.35        155.48         5.86 o                         
  -4   2  11          0.04          0.76         3.45 o                         
  -3   2  11          0.17          0.33         6.52 o                         
  -2   2  11         98.65        111.12         6.40 o                         
  -1   2  11         41.52         39.96         5.75 o                         
   0   2  11          4.09          7.15         4.70 o                         
   1   2  11         59.90         57.48         3.61 o                         
   2   2  11         60.88         59.70         4.55 o                         
   3   2  11          2.75          4.76         5.12 o                         
   4   2  11        102.19         94.02         4.75 o                         
   5   2  11         70.30         73.46         5.57 o                         
   6   2  11         32.94         27.67         7.62 o                         
   7   2  11          7.55          7.53         7.83 o                         
  -8   3  11          2.07         -0.27         7.63 o                         
  -7   3  11        290.43        276.33         9.03 o                         
  -6   3  11          8.38         13.82         6.41 o                         
  -5   3  11         22.10         18.15         4.77 o                         
  -4   3  11          0.03          1.55         5.29 o                         
  -3   3  11         35.88         34.42         5.87 o                         
  -2   3  11        184.05        170.55         5.93 o                         
  -1   3  11        463.39        441.31        17.59 o                         
   0   3  11        255.64        244.57         6.03 o                         
   1   3  11          1.14         -1.72         3.47 o                         
   2   3  11         84.67         91.98         4.36 o                         
   3   3  11         44.29         42.56         4.33 o                         
   4   3  11        204.51        205.46         6.08 o                         
   5   3  11          6.21          6.82         6.35 o                         
   6   3  11         32.22         27.13         6.67 o                         
  -7   4  11          0.44         12.57         8.23 o                         
  -6   4  11          4.05          6.33         7.05 o                         
  -5   4  11        139.45        137.26         6.36 o                         
  -4   4  11        186.17        192.24         6.58 o                         
  -3   4  11          0.39         -3.19         6.31 o                         
  -2   4  11         35.21         35.36         5.14 o                         
  -1   4  11          6.15          5.65         4.83 o                         
   0   4  11        166.82        181.76         6.15 o                         
   1   4  11          0.07          0.62         4.34 o                         
   2   4  11         32.87         35.18         5.02 o                         
   3   4  11          3.83          0.39         5.79 o                         
   4   4  11         61.58         51.63         7.84 o                         
   5   4  11         51.25         43.71         6.84 o                         
  -5   5  11          0.85         -0.90         7.83 o                         
  -4   5  11          0.13         -2.35         7.73 o                         
  -3   5  11         24.96         18.31         6.08 o                         
  -2   5  11          1.35         -3.84         5.98 o                         
  -1   5  11          0.01         -4.30         6.59 o                         
   0   5  11         10.05         12.36         5.78 o                         
   1   5  11          0.04         -2.73         4.51 o                         
   2   5  11         57.90         49.40         7.26 o                         
   3   5  11          3.26          3.78         6.14 o                         
  -1   6  11         26.89         20.13        14.77 o                         
  -9   0  12         16.49          3.08        10.47 o                         
  -8   0  12          1.48          0.81         8.35 o                         
  -7   0  12        210.04        213.59         9.27 o                         
  -6   0  12         16.84         16.41         6.70 o                         
  -5   0  12        179.35        181.32        11.26 o                         
  -4   0  12        211.46        217.76         7.84 o                         
  -3   0  12          0.83          1.04         5.34 o                         
  -2   0  12        289.21        315.32        10.35 o                         
  -1   0  12        150.78        151.10         7.03 o                         
   0   0  12          5.66          7.01         5.42 o                         
   1   0  12         22.46         23.28         6.73 o                         
   2   0  12        205.91        216.72        11.32 o                         
   3   0  12        249.13        247.98         5.46 o                         
   4   0  12          0.73         -2.18         6.57 o                         
   5   0  12        122.32        111.85         6.65 o                         
   6   0  12         37.47         21.99         7.27 o                         
   7   0  12         36.23         34.03         7.60 o                         
  -9   1  12         20.26         13.47        10.38 o                         
  -8   1  12          0.06          1.32         6.41 o                         
  -7   1  12         19.14         18.58         5.75 o                         
  -6   1  12        138.17        137.24         5.48 o                         
  -5   1  12         79.72         74.84         5.17 o                         
  -4   1  12        347.80        352.02         6.94 o                         
  -3   1  12          0.48          2.68         4.41 o                         
  -2   1  12         16.29         16.23         6.78 o                         
  -1   1  12        331.73        344.13         9.37 o                         
   0   1  12         19.31         23.01         3.54 o                         
   1   1  12        117.74        128.18         5.07 o                         
   2   1  12        489.72        500.05         5.75 o                         
   3   1  12        202.01        180.29         5.43 o                         
   4   1  12          0.26          0.80         5.11 o                         
   5   1  12         39.17         30.47         4.76 o                         
   6   1  12          4.27          5.06         6.25 o                         
   7   1  12          0.31          4.67         6.81 o                         
  -8   2  12         49.93         40.91         7.27 o                         
  -7   2  12         22.69         25.37         7.16 o                         
  -6   2  12         84.78         78.05         4.75 o                         
  -5   2  12         21.82         20.06         4.94 o                         
  -4   2  12          0.67          2.30         4.24 o                         
  -3   2  12         10.68         11.63         5.40 o                         
  -2   2  12         84.44         87.38         7.32 o                         
  -1   2  12        125.83        126.05         7.47 o                         
   0   2  12        117.99        116.26         5.63 o                         
   1   2  12         58.52         60.14         3.63 o                         
   2   2  12         35.09         35.06         4.73 o                         
   3   2  12        127.25        130.48         5.32 o                         
   4   2  12         56.23         52.06         4.96 o                         
   5   2  12         13.95         17.49         5.33 o                         
   6   2  12         28.91         40.45         7.13 o                         
  -8   3  12          2.96          2.06         9.21 o                         
  -7   3  12          2.44         -1.55         7.75 o                         
  -6   3  12        349.19        344.27        11.53 o                         
  -5   3  12         91.71         91.58         6.53 o                         
  -4   3  12         52.44         56.58         6.65 o                         
  -3   3  12         35.32         28.91         8.30 o                         
  -2   3  12         96.22         93.50         6.34 o                         
  -1   3  12        214.96        219.95         7.75 o                         
   0   3  12        303.72        284.30         7.45 o                         
   1   3  12        259.55        267.26         5.29 o                         
   2   3  12         41.11         37.94         4.87 o                         
   3   3  12          7.38          4.78         4.68 o                         
   4   3  12          7.87         11.17         5.80 o                         
   5   3  12          0.40          0.17         7.65 o                         
   6   3  12         17.19         20.25         7.81 o                         
  -6   4  12          1.75          2.60         8.60 o                         
  -5   4  12         55.17         50.98         6.68 o                         
  -4   4  12         11.88         11.94         6.52 o                         
  -3   4  12        122.94        127.90         6.74 o                         
  -2   4  12          0.01         -0.13         6.04 o                         
  -1   4  12         79.60         71.84         7.08 o                         
   0   4  12         56.65         44.39         6.31 o                         
   1   4  12        358.02        381.91         6.30 o                         
   2   4  12         59.80         52.75         5.17 o                         
   3   4  12         23.39         21.94         6.48 o                         
   4   4  12         19.17         19.49         7.08 o                         
  -5   5  12          0.34          3.21         8.33 o                         
  -4   5  12          4.37          5.91         7.98 o                         
  -3   5  12         77.47         86.23         8.04 o                         
  -2   5  12         33.49         31.66         8.09 o                         
  -1   5  12          0.90         -2.22         6.46 o                         
   0   5  12          0.00         -3.16         6.56 o                         
   1   5  12         23.68         17.78         7.79 o                         
   2   5  12         47.19         47.39         5.89 o                         
   3   5  12         62.14         47.71         9.48 o                         
  -8   1  13          0.45          5.09         5.98 o                         
  -7   1  13         14.66         12.99         5.79 o                         
  -6   1  13        155.94        157.05         5.99 o                         
  -5   1  13        132.83        129.22         5.90 o                         
  -4   1  13         27.77         25.16         4.36 o                         
  -3   1  13         88.39         91.43         5.49 o                         
  -2   1  13         28.77         34.48         6.82 o                         
  -1   1  13          0.02         -0.16         4.57 o                         
   0   1  13         85.83         92.43         4.07 o                         
   1   1  13          1.54          5.06         4.06 o                         
   2   1  13         54.97         52.17         4.04 o                         
   3   1  13         28.71         29.75         3.96 o                         
   4   1  13        165.40        151.36         4.50 o                         
   5   1  13         40.94         42.64         4.61 o                         
   6   1  13        114.39        120.62         6.47 o                         
  -8   2  13          0.03          4.97         8.69 o                         
  -7   2  13        139.19        136.17         6.41 o                         
  -6   2  13          0.82         -0.25         5.30 o                         
  -5   2  13        143.62        142.92         5.64 o                         
  -4   2  13        271.90        283.15         8.46 o                         
  -3   2  13        225.56        222.81         7.68 o                         
  -2   2  13        332.16        330.02         7.90 o                         
  -1   2  13         16.90         18.24         5.45 o                         
   0   2  13        244.44        254.93         6.62 o                         
   1   2  13        129.76        127.34         4.32 o                         
   2   2  13        834.08        833.81         8.42 o                         
   3   2  13         20.83         18.46         5.19 o                         
   4   2  13          9.34          5.63         6.26 o                         
   5   2  13          2.19          5.98         5.80 o                         
   6   2  13          3.15         -2.27         7.94 o                         
  -7   3  13          2.12          3.64         7.72 o                         
  -6   3  13         33.27         25.63         6.58 o                         
  -5   3  13        208.37        222.68         7.44 o                         
  -4   3  13         14.30         15.31         8.19 o                         
  -3   3  13         86.10         76.53         7.14 o                         
  -2   3  13        140.01        137.64         7.41 o                         
  -1   3  13        239.00        242.32         8.07 o                         
   0   3  13         83.21         81.95         7.06 o                         
   1   3  13          0.14         -0.56         4.14 o                         
   2   3  13         11.67          9.30         4.70 o                         
   3   3  13          0.18          0.66         5.68 o                         
   4   3  13         59.91         55.71         7.26 o                         
   5   3  13          2.08          2.44         7.65 o                         
  -6   4  13          0.63          3.27         7.09 o                         
  -5   4  13         10.19         10.15         8.27 o                         
  -4   4  13          0.44          2.78         7.37 o                         
  -3   4  13          1.84          4.16         8.10 o                         
  -2   4  13          0.54          2.26         6.98 o                         
  -1   4  13          1.76          0.75         8.14 o                         
   0   4  13         24.77         27.27         6.22 o                         
   1   4  13         68.18         66.24         5.44 o                         
   2   4  13         19.49         20.29         5.39 o                         
   3   4  13          0.75          0.19         7.64 o                         
   4   4  13          2.12          3.92         7.75 o                         
  -4   5  13         48.83         25.83         8.11 o                         
  -3   5  13         26.02         29.69         8.81 o                         
  -2   5  13          5.05          4.26         8.71 o                         
  -1   5  13         94.13         98.09         8.89 o                         
   0   5  13        108.61        107.75         8.50 o                         
   1   5  13          9.08          4.89         8.08 o                         
   2   5  13          3.04          6.67         6.85 o                         
  -8   0  14         39.81         31.19         8.91 o                         
  -7   0  14         10.14         14.13         7.05 o                         
  -6   0  14          7.81          4.76         8.16 o                         
  -5   0  14         19.19         20.53         6.86 o                         
  -4   0  14         18.84         18.03         7.54 o                         
  -3   0  14        135.07        135.49         8.28 o                         
  -2   0  14          8.38          7.57         7.22 o                         
  -1   0  14         59.99         62.45         5.97 o                         
   0   0  14          2.73          2.42         6.42 o                         
   1   0  14        320.20        315.32         8.50 o                         
   2   0  14         26.42         25.27         8.21 o                         
   3   0  14         55.13         55.73         6.12 o                         
   4   0  14          0.19         -2.86         8.07 o                         
   5   0  14         40.68         54.30         7.28 o                         
   6   0  14         25.49         27.11         7.24 o                         
  -8   1  14          2.40          0.19         7.84 o                         
  -7   1  14         37.38         35.26         6.55 o                         
  -6   1  14          9.20          6.76         5.55 o                         
  -5   1  14          3.98          2.99         5.12 o                         
  -4   1  14          0.30          1.15         4.85 o                         
  -3   1  14         13.44         15.17         5.45 o                         
  -2   1  14          0.13          2.21         6.49 o                         
  -1   1  14         40.30         39.99         6.85 o                         
   0   1  14        185.50        185.42         5.17 o                         
   1   1  14        141.33        141.92         5.54 o                         
   2   1  14         15.92         16.23         4.72 o                         
   3   1  14        343.20        318.04         5.49 o                         
   4   1  14          0.06          2.09         5.28 o                         
   5   1  14          7.78          8.77         5.87 o                         
   6   1  14          4.84          1.57         5.89 o                         
  -8   2  14         48.80         49.78         8.50 o                         
  -7   2  14         39.90         40.06         7.19 o                         
  -6   2  14        250.53        251.40         7.51 o                         
  -5   2  14          2.60          2.80         5.52 o                         
  -4   2  14         56.70         68.30         6.25 o                         
  -3   2  14        362.78        376.21         8.30 o                         
  -2   2  14         34.29         38.18         6.93 o                         
  -1   2  14         54.84         48.32         5.98 o                         
   0   2  14        425.76        434.04        11.66 o                         
   1   2  14        388.15        399.49         6.53 o                         
   2   2  14        104.14        110.81         5.18 o                         
   3   2  14         19.77         20.71         5.29 o                         
   4   2  14          7.32          9.40         5.34 o                         
   5   2  14          8.81          4.80         7.05 o                         
  -7   3  14          0.03          5.68         7.80 o                         
  -6   3  14         99.55        104.02         7.40 o                         
  -5   3  14          3.62          3.59         7.10 o                         
  -4   3  14         11.17         16.27         9.83 o                         
  -3   3  14         67.25         63.67         7.03 o                         
  -2   3  14         70.28         64.62         6.99 o                         
  -1   3  14          5.14          4.16         5.73 o                         
   0   3  14        110.89        109.71         5.68 o                         
   1   3  14          0.25          3.17         5.48 o                         
   2   3  14         29.08         28.17         6.39 o                         
   3   3  14          0.96          1.04         7.06 o                         
   4   3  14          0.10         -0.42         7.63 o                         
   5   3  14          2.32          5.47         7.74 o                         
  -6   4  14         59.91         49.26        10.19 o                         
  -5   4  14         10.88         11.45         8.87 o                         
  -4   4  14          5.00          0.33         7.14 o                         
  -3   4  14         13.08          9.99         7.16 o                         
  -2   4  14         19.28         21.31         8.21 o                         
  -1   4  14        239.33        242.59         9.94 o                         
   0   4  14         11.66         11.46         7.05 o                         
   1   4  14         40.61         38.84         5.39 o                         
   2   4  14          3.91          2.64         6.97 o                         
   3   4  14          3.03          1.40         7.08 o                         
   4   4  14         14.08         14.50        14.79 o                         
  -4   5  14          0.04         -0.90        14.73 o                         
  -3   5  14          1.43         -2.69        10.16 o                         
  -2   5  14          2.50          1.63         9.33 o                         
  -1   5  14         38.56         38.79         8.93 o                         
   0   5  14          1.79          1.99         7.21 o                         
   1   5  14          0.34          6.34         8.12 o                         
  -8   1  15         68.46         74.07         7.62 o                         
  -7   1  15          5.53          2.58         6.74 o                         
  -6   1  15         25.68         17.49         6.40 o                         
  -5   1  15         49.13         50.53         5.46 o                         
  -4   1  15        200.43        192.87         6.91 o                         
  -3   1  15         13.11          7.09         6.68 o                         
  -2   1  15          0.13         -7.00         7.06 o                         
  -1   1  15          7.13          6.88         4.12 o                         
   0   1  15        342.53        350.58         6.80 o                         
   1   1  15         18.70         18.76         5.41 o                         
   2   1  15        351.55        369.94         6.64 o                         
   3   1  15         50.98         44.05         5.04 o                         
   4   1  15          2.32          2.32         4.98 o                         
   5   1  15          0.18         -2.40         7.06 o                         
  -7   2  15        124.23        113.45         8.20 o                         
  -6   2  15         41.95         32.42         6.16 o                         
  -5   2  15         59.31         50.56         8.24 o                         
  -4   2  15        235.27        232.38         8.21 o                         
  -3   2  15        266.55        276.03         9.59 o                         
  -2   2  15         50.52         51.80         6.96 o                         
  -1   2  15         93.65         85.57         7.35 o                         
   0   2  15        445.68        455.11         7.13 o                         
   1   2  15        195.69        208.78         5.21 o                         
   2   2  15          1.99          0.03         4.33 o                         
   3   2  15         82.08         81.60         5.64 o                         
   4   2  15          0.79         -0.35         5.17 o                         
   5   2  15         15.82         15.30         6.68 o                         
  -7   3  15          5.62         11.60         9.51 o                         
  -6   3  15          4.49          9.77         7.49 o                         
  -5   3  15         46.40         46.25         7.49 o                         
  -4   3  15         34.30         38.63        10.14 o                         
  -3   3  15          3.21         -2.84         8.10 o                         
  -2   3  15        117.55        118.59         7.41 o                         
  -1   3  15         20.97         25.74         6.76 o                         
   0   3  15         72.01         68.00         5.03 o                         
   1   3  15         14.92         16.32         5.81 o                         
   2   3  15         17.37         17.18         6.39 o                         
   3   3  15          4.09          7.61         8.12 o                         
   4   3  15         31.21         29.73         7.21 o                         
  -5   4  15          4.40          0.47         8.71 o                         
  -4   4  15          7.51         13.59         9.94 o                         
  -3   4  15         32.45         28.99         9.12 o                         
  -2   4  15         34.23         33.72         7.30 o                         
  -1   4  15         51.12         43.80         8.59 o                         
   0   4  15          9.37         12.96         7.13 o                         
   1   4  15          7.82          7.92         6.77 o                         
   2   4  15         24.25         25.71         8.03 o                         
   3   4  15          0.69          1.32         9.09 o                         
  -2   5  15          8.43         12.22        11.95 o                         
  -1   5  15          1.65          1.66        10.29 o                         
   0   5  15          0.24         -4.79        11.96 o                         
  -8   0  16          0.02         15.70        17.88 o                         
  -7   0  16          6.71          5.45        12.28 o                         
  -6   0  16        248.93        265.98        11.78 o                         
  -5   0  16         99.70         94.47         7.75 o                         
  -4   0  16         82.37         73.55         8.94 o                         
  -3   0  16          0.86          4.03         8.11 o                         
  -2   0  16        165.19        169.92         8.14 o                         
  -1   0  16         94.90        100.92         9.11 o                         
   0   0  16        204.65        209.52         9.93 o                         
   1   0  16        429.15        429.20        18.84 o                         
   2   0  16         24.49         23.53         6.85 o                         
   3   0  16         31.31         37.07        10.06 o                         
   4   0  16        152.66        143.46        10.83 o                         
   5   0  16         10.69          7.71        10.23 o                         
  -8   1  16         12.91         12.79        14.52 o                         
  -7   1  16         18.11         14.68         8.73 o                         
  -6   1  16         17.64         15.32         6.41 o                         
  -5   1  16         38.84         31.36         6.72 o                         
  -4   1  16         21.14         16.40         5.93 o                         
  -3   1  16         62.77         55.87         7.20 o                         
  -2   1  16         35.44         36.01         6.98 o                         
  -1   1  16         94.28         94.36         5.79 o                         
   0   1  16          0.01          0.34         6.27 o                         
   1   1  16        685.65        706.47         8.76 o                         
   2   1  16          8.01          8.38         5.81 o                         
   3   1  16         32.35         39.64         5.88 o                         
   4   1  16         44.73         38.66         6.20 o                         
   5   1  16          3.44          3.40         5.90 o                         
  -7   2  16         42.20         39.39         7.31 o                         
  -6   2  16          7.08          6.00         6.55 o                         
  -5   2  16         39.50         37.39         8.47 o                         
  -4   2  16        118.83        127.99        10.17 o                         
  -3   2  16          4.24         10.74         8.09 o                         
  -2   2  16         89.95         83.95         7.31 o                         
  -1   2  16        126.26        122.87         8.84 o                         
   0   2  16          6.73          5.27         5.73 o                         
   1   2  16         15.95         12.55         5.60 o                         
   2   2  16          0.65          0.90         6.97 o                         
   3   2  16         19.32         12.07         5.82 o                         
   4   2  16          9.12          5.96         7.74 o                         
  -6   3  16          9.30         11.95         8.71 o                         
  -5   3  16          4.09         -2.42         8.62 o                         
  -4   3  16          2.38         -0.16        10.03 o                         
  -3   3  16        153.83        143.19         9.06 o                         
  -2   3  16        288.31        298.24         9.13 o                         
  -1   3  16         57.72         50.83         8.62 o                         
   0   3  16          8.02          6.01         6.28 o                         
   1   3  16          3.58          4.98         5.78 o                         
   2   3  16         34.95         36.40         5.83 o                         
   3   3  16          2.63          2.81         6.55 o                         
   4   3  16         30.16         27.59         8.63 o                         
  -5   4  16          1.83         -7.13        11.98 o                         
  -4   4  16          0.55          5.04         9.98 o                         
  -3   4  16          1.75         -4.98        11.04 o                         
  -2   4  16          1.28         -7.09        12.11 o                         
  -1   4  16         32.59         26.46         9.94 o                         
   0   4  16        158.70        170.13         9.18 o                         
   1   4  16          0.48          3.66         7.00 o                         
   2   4  16         17.22         19.45         9.94 o                         
  -7   1  17          2.65          4.90         7.74 o                         
  -6   1  17         11.56         12.26         8.17 o                         
  -5   1  17        112.43        106.48         8.02 o                         
  -4   1  17         16.11         10.71        10.05 o                         
  -3   1  17          2.39          2.53         6.73 o                         
  -2   1  17          8.65          4.12         5.81 o                         
  -1   1  17         70.70         69.81         6.26 o                         
   0   1  17        400.33        406.21         8.19 o                         
   1   1  17        136.55        140.46         6.08 o                         
   2   1  17        306.73        313.40         7.21 o                         
   3   1  17          9.76          9.14         5.89 o                         
   4   1  17         62.15         66.58         6.40 o                         
  -7   2  17         50.46         52.61         8.76 o                         
  -6   2  17          3.55          1.99         8.79 o                         
  -5   2  17         30.64         25.94        10.16 o                         
  -4   2  17          0.03         -3.93        10.00 o                         
  -3   2  17          0.24          0.82         7.00 o                         
  -2   2  17          5.93          4.34         6.37 o                         
  -1   2  17         13.33          9.50         7.46 o                         
   0   2  17         25.20         22.28         5.84 o                         
   1   2  17         22.47         19.66         6.83 o                         
   2   2  17         27.55         24.70         6.44 o                         
   3   2  17          0.59         -0.53         6.98 o                         
   4   2  17          0.00         -0.97         8.28 o                         
  -6   3  17          0.80          4.37        12.94 o                         
  -5   3  17         63.85         50.45        19.58 o                         
  -4   3  17         26.07         15.70        12.20 o                         
  -3   3  17         32.67         27.90         7.34 o                         
  -2   3  17        188.15        172.11         9.25 o                         
  -1   3  17         31.26         28.42         7.30 o                         
   0   3  17          0.12          0.60         6.33 o                         
   1   3  17         28.17         25.30         7.14 o                         
   2   3  17          2.25         -0.57         6.85 o                         
   3   3  17        103.47        112.50         9.41 o                         
  -4   4  17          3.45          5.73        11.88 o                         
  -3   4  17          2.93          4.56        12.38 o                         
  -2   4  17         13.28         15.51         8.80 o                         
  -1   4  17         27.44         21.44        13.38 o                         
   0   4  17          1.68         -3.56         7.22 o                         
   1   4  17         47.34         34.02        11.73 o                         
  -7   0  18         27.73         52.55        14.84 o                         
  -6   0  18         14.84         10.25        12.14 o                         
  -5   0  18          6.38          2.35        10.16 o                         
  -4   0  18          4.26          1.89        10.11 o                         
  -3   0  18        116.66        116.80         9.07 o                         
  -2   0  18         18.28         24.66         8.47 o                         
  -1   0  18       1044.93       1055.81        25.30 o                         
   0   0  18         85.61         89.52        10.09 o                         
   1   0  18          4.31          4.64         9.97 o                         
   2   0  18         70.87         75.00        10.46 o                         
   3   0  18        177.10        167.22        12.91 o                         
   4   0  18        385.79        414.98        27.67 o                         
  -7   1  18          2.30          5.58        10.25 o                         
  -6   1  18          1.43         -1.15         9.06 o                         
  -5   1  18          1.60          3.31         6.86 o                         
  -4   1  18         31.82         26.14         8.45 o                         
  -3   1  18         18.35         12.44        10.08 o                         
  -2   1  18          0.82         -1.40         8.08 o                         
  -1   1  18         90.23         83.99         7.53 o                         
   0   1  18          0.08          0.44         6.07 o                         
   1   1  18          7.78          8.33         7.71 o                         
   2   1  18        167.70        164.96         6.65 o                         
   3   1  18          5.04          3.78         7.10 o                         
   4   1  18          3.41         -0.03         9.22 o                         
  -6   2  18          0.05          2.89         8.68 o                         
  -5   2  18          1.90         -0.06         9.97 o                         
  -4   2  18          6.73          6.39         7.06 o                         
  -3   2  18         24.83         22.96        10.19 o                         
  -2   2  18         39.39         39.87        10.18 o                         
  -1   2  18          8.55          9.60         7.09 o                         
   0   2  18          8.42          3.50         5.80 o                         
   1   2  18         87.78         81.38         7.70 o                         
   2   2  18         17.22         17.79         7.28 o                         
   3   2  18          3.14          8.96         7.09 o                         
  -5   3  18         13.62         -2.19        14.57 o                         
  -4   3  18         50.88         52.09        10.23 o                         
  -3   3  18          5.89          0.29        10.07 o                         
  -2   3  18         77.06         85.44         9.04 o                         
  -1   3  18         85.71         84.38         8.97 o                         
   0   3  18         15.92         15.73         9.93 o                         
   1   3  18          3.01          0.73        10.13 o                         
   2   3  18          7.43         11.59         8.75 o                         
  -3   4  18         97.65         88.89        15.52 o                         
  -2   4  18         24.01         13.73        12.04 o                         
  -1   4  18         75.88         73.59         9.50 o                         
   0   4  18         19.85         18.17        10.53 o                         
  -6   1  19          0.06         -3.31         8.41 o                         
  -5   1  19         58.80         64.36        12.46 o                         
  -4   1  19          0.52          0.10        10.21 o                         
  -3   1  19          4.03          0.34         8.26 o                         
  -2   1  19        114.47        113.36         8.78 o                         
  -1   1  19          7.84          9.22         8.19 o                         
   0   1  19          2.04         -0.02         7.09 o                         
   1   1  19         14.69         11.39         5.90 o                         
   2   1  19          0.34          0.61         8.59 o                         
   3   1  19         14.49         22.50         9.34 o                         
  -5   2  19          4.64          9.73        10.02 o                         
  -4   2  19         32.94         22.08        12.41 o                         
  -3   2  19         22.12         15.12         8.06 o                         
  -2   2  19          1.49          3.36        10.06 o                         
  -1   2  19          6.66          5.54         7.19 o                         
   0   2  19          2.75         -0.88         9.50 o                         
   1   2  19          8.22          9.03        12.17 o                         
   2   2  19          0.37          1.08         8.08 o                         
  -4   3  19          3.13         -3.27        14.66 o                         
  -3   3  19         49.80         40.95         9.00 o                         
  -2   3  19         20.21         25.89        12.40 o                         
  -1   3  19          3.63          4.76         8.70 o                         
   0   3  19         22.34         25.44         7.87 o                         
   1   3  19          2.55          1.26        10.27 o                         
  -6   0  20          0.05         -6.42        14.65 o                         
  -5   0  20          2.28          5.40        12.29 o                         
  -4   0  20          3.33          2.14        10.45 o                         
  -3   0  20        565.21        565.28        18.32 o                         
  -2   0  20        110.51         95.88        12.25 o                         
  -1   0  20        159.74        160.85        11.79 o                         
   0   0  20         80.43         75.08        11.76 o                         
   1   0  20         28.02         27.60        10.19 o                         
   2   0  20        253.19        286.73        13.99 o                         
  -5   1  20          4.10          3.27        10.12 o                         
  -4   1  20         39.13         50.11        10.29 o                         
  -3   1  20          2.72          5.46         9.85 o                         
  -2   1  20         28.12         26.95         7.56 o                         
  -1   1  20          0.08          2.64        10.50 o                         
   0   1  20         94.46         89.32         9.24 o                         
   1   1  20          9.79          5.98         9.09 o                         
   2   1  20          2.79          3.01         9.10 o                         
  -5   2  20          1.26         -0.97        12.07 o                         
  -4   2  20         39.97         42.43         9.06 o                         
  -3   2  20          0.67         -0.93        12.30 o                         
  -2   2  20          1.64          4.23         7.67 o                         
  -1   2  20         12.68         19.55         8.56 o                         
   0   2  20          1.13         -2.40        10.03 o                         
   1   2  20          0.71          0.60        10.38 o                         
  -3   3  20         48.36         45.94        15.30 o                         
  -2   3  20          1.75          0.44        11.81 o                         
  -1   3  20          7.46          6.64         8.44 o                         
  -4   1  21         15.34         11.65        10.29 o                         
  -3   1  21          5.33          7.01         8.69 o                         
  -2   1  21        276.74        285.40        10.47 o                         
  -1   1  21         18.47         16.62        12.30 o                         
   0   1  21         47.06         36.94        10.34 o                         
   1   1  21         15.90         20.81        11.33 o                         
  -3   2  21         14.57         15.34        14.69 o                         
  -2   2  21          1.09          2.08         7.99 o                         
  -1   2  21         10.78          9.73         9.19 o                         
   0   2  21         32.38         36.22        14.64 o                         
  -3   0  22        280.83        316.35        24.57 o                         
  -2   0  22         32.17         26.64        16.36 o                         
  -1   0  22          4.40          1.33        16.03 o                         
   0   0  22          0.17          2.68        14.48 o                         
  -3   1  22         30.21         35.83        12.04 o                         
  -2   1  22         14.82         18.48        14.47 o                         
  -1   1  22          3.79          1.92        14.58 o                         
                                                                                
