# Supplementary material for: The crystal structures of three pyrazine-2,5-dicarb­oxamides: three-dimensional supra­molecular structures
Source: Acta Crystallogr E Crystallogr Commun. 2017 Apr 21;73(Pt 5):729–34. doi: 10.1107/S2056989017005898 (PMC5418794; doi:10.1107/S2056989017005898)
Supplement: Supplementary file 3 [file e-73-00729-IIsup3.hkl]

data_II                                                                         
_shelx_title '  DCIII  STADI4   RT  27-02-01'                                   
_shelx_refln_list_code          4                                               
_shelx_F_calc_maximum       83.40                                               
_exptl_crystal_F_000       396.00                                               
_reflns_d_resolution_high  0.8941                                               
                                                                                
loop_                                                                           
 _space_group_symop_operation_xyz                                               
 'x, y, z'                                                                      
 '-x+1/2, y+1/2, -z+1/2'                                                        
 '-x, -y, -z'                                                                   
 'x-1/2, -y-1/2, z-1/2'                                                         
                                                                                
_cell_length_a     8.7271                                                       
_cell_length_b     5.2950                                                       
_cell_length_c    20.1403                                                       
_cell_angle_alpha  90.000                                                       
_cell_angle_beta   99.834                                                       
_cell_angle_gamma  90.000                                                       
                                                                                
_shelx_F_squared_multiplier     1.000                                           
                                                                                
loop_                                                                           
 _refln_index_h                                                                 
 _refln_index_k                                                                 
 _refln_index_l                                                                 
 _refln_F_squared_calc                                                          
 _refln_F_squared_meas                                                          
 _refln_F_squared_sigma                                                         
 _refln_observed_status                                                         
   2   0   0       6015.89       6359.70        51.29 o                         
   4   0   0       1312.63       1296.03        13.48 o                         
   6   0   0          0.99          1.19         0.42 o                         
   8   0   0        416.98        414.15         4.19 o                         
   1   1   0       6955.58       7723.38        34.28 o                         
   2   1   0       1199.36       1213.25        19.70 o                         
   3   1   0          1.06          1.89         0.31 o                         
   4   1   0        418.78        428.77        10.08 o                         
   5   1   0         68.82         78.73         1.38 o                         
   6   1   0          0.93          1.56         0.34 o                         
   7   1   0         29.36         33.40         1.15 o                         
   8   1   0        118.78        125.06         2.22 o                         
   9   1   0          0.00          0.76         1.13 o                         
   0   2   0          1.73          3.55         0.33 o                         
   1   2   0        136.08        141.41         1.38 o                         
   2   2   0         22.68         30.51         0.70 o                         
   3   2   0          0.01          1.16         0.56 o                         
   4   2   0        722.60        786.75         4.87 o                         
   5   2   0         79.19         79.31         2.40 o                         
   6   2   0          1.30          1.48         0.77 o                         
   7   2   0         15.90         18.67         0.93 o                         
   8   2   0         84.94         83.50         8.95 o                         
   9   2   0          0.25         -0.18         0.30 o                         
   1   3   0         42.37         42.42         1.55 o                         
   2   3   0         61.10         73.95         1.32 o                         
   3   3   0        111.61        114.81         2.92 o                         
   4   3   0         70.87         74.63         2.08 o                         
   5   3   0         42.67         41.61         1.24 o                         
   6   3   0         25.78         20.71         0.96 o                         
   7   3   0         65.68         54.93         6.21 o                         
   8   3   0          2.28          1.31         0.38 o                         
   0   4   0          2.90          2.05         0.45 o                         
   1   4   0          0.74          0.83         0.38 o                         
   2   4   0         31.74         34.26         2.01 o                         
   3   4   0          7.72         10.58         2.14 o                         
   4   4   0         18.38         19.76         0.93 o                         
   5   4   0         37.61         38.28         1.48 o                         
   6   4   0          0.24          0.56         0.33 o                         
   7   4   0          1.95          0.32         0.47 o                         
   1   5   0          6.68          7.58         0.83 o                         
   2   5   0          9.20          7.69         1.43 o                         
   3   5   0          0.02          0.47         0.95 o                         
   4   5   0          0.47          0.81         0.71 o                         
   5   5   0          2.40          0.69         0.34 o                         
  -9   0   1         34.05         33.76         1.93 o                         
  -7   0   1        151.58        143.52         2.30 o                         
  -5   0   1        108.43         99.32         1.99 o                         
  -3   0   1          0.23          0.87         0.28 o                         
  -1   0   1       3653.17       3698.07        18.81 o                         
   1   0   1       3182.25       3286.05       115.61 o                         
   3   0   1        147.18        142.11         4.25 o                         
   5   0   1        958.35        952.58         8.40 o                         
   7   0   1        387.21        397.10         4.01 o                         
   9   0   1        122.01        124.54         4.05 o                         
  -9   1   1         38.18         37.50         1.25 o                         
  -8   1   1          1.97          2.93         0.44 o                         
  -7   1   1         60.12         61.83         1.56 o                         
  -6   1   1         30.86         31.69         1.01 o                         
  -5   1   1         25.18         24.67         1.06 o                         
  -4   1   1        283.65        317.51         2.51 o                         
  -3   1   1        946.74        921.08         5.32 o                         
  -2   1   1        247.88        259.20         6.22 o                         
  -1   1   1        800.82        724.97         9.62 o                         
   0   1   1         80.67         77.44         1.11 o                         
   1   1   1          4.43          3.29         0.53 o                         
   2   1   1         48.95         45.92         0.69 o                         
   3   1   1         20.51         14.76         0.50 o                         
   4   1   1          9.02          9.73         0.67 o                         
   5   1   1         86.56         88.50         1.50 o                         
   6   1   1         97.68        103.15         3.20 o                         
   7   1   1          4.64          4.76         0.85 o                         
   8   1   1          1.92          2.23         0.53 o                         
   9   1   1         10.91         11.03         0.68 o                         
  -9   2   1         38.87         35.92         1.28 o                         
  -8   2   1          8.65          9.43         0.94 o                         
  -7   2   1         11.17         11.12         1.07 o                         
  -6   2   1         39.97         36.06         1.16 o                         
  -5   2   1          4.99          9.21         0.58 o                         
  -4   2   1         38.09         46.57         1.05 o                         
  -3   2   1         84.83         91.73         2.91 o                         
  -2   2   1        764.06        799.04         5.49 o                         
  -1   2   1        633.24        609.73        14.65 o                         
   0   2   1         34.37         31.04         0.64 o                         
   1   2   1        219.19        197.72         1.66 o                         
   2   2   1        389.35        412.63         2.74 o                         
   3   2   1        699.44        747.52         4.41 o                         
   4   2   1         67.99         75.36         3.11 o                         
   5   2   1        128.97        158.88         2.19 o                         
   6   2   1         34.09         32.67         1.10 o                         
   7   2   1         29.65         27.79         1.48 o                         
   8   2   1          9.96          9.97         1.90 o                         
  -8   3   1         60.63         51.91         3.67 o                         
  -7   3   1         18.57         13.89         1.12 o                         
  -6   3   1        280.64        272.68         9.72 o                         
  -5   3   1          6.36          7.20         0.63 o                         
  -4   3   1          1.74          0.95         0.45 o                         
  -3   3   1          0.68          0.60         0.34 o                         
  -2   3   1         16.97         24.43         0.79 o                         
  -1   3   1        170.50        164.62         2.73 o                         
   0   3   1         49.57         58.95         1.12 o                         
   1   3   1         75.33         73.13         2.05 o                         
   2   3   1        273.53        263.89        11.44 o                         
   3   3   1        103.87        102.98         1.69 o                         
   4   3   1          6.98          9.79         0.90 o                         
   5   3   1          1.40          0.56         0.40 o                         
   6   3   1          2.57          2.73         0.49 o                         
   7   3   1         48.84         39.94         3.71 o                         
   8   3   1         19.53         19.40         1.14 o                         
  -7   4   1         28.44         22.61         0.85 o                         
  -6   4   1          4.53          4.95         0.55 o                         
  -5   4   1         46.72         46.13         1.37 o                         
  -4   4   1         59.01         63.95         3.32 o                         
  -3   4   1          8.81         12.36         1.59 o                         
  -2   4   1         77.27         74.31         2.31 o                         
  -1   4   1        140.28        136.96         3.07 o                         
   0   4   1         30.55         32.98         1.07 o                         
   1   4   1          0.37          0.33         0.87 o                         
   2   4   1         14.94         14.32         0.80 o                         
   3   4   1          9.31          9.57         0.81 o                         
   4   4   1         76.66         82.16         7.70 o                         
   5   4   1         98.50         94.12         4.12 o                         
   6   4   1          0.05          0.47         0.46 o                         
   7   4   1         70.12         67.35         1.94 o                         
  -5   5   1          9.48          6.50         0.73 o                         
  -4   5   1          8.54          6.49         0.60 o                         
  -3   5   1         44.32         46.35         2.29 o                         
  -2   5   1        235.50        245.07         4.60 o                         
  -1   5   1         72.63         75.47         7.19 o                         
   0   5   1         49.04         50.40         3.52 o                         
   1   5   1          9.33         12.23         2.29 o                         
   2   5   1          3.37          4.76         0.55 o                         
   3   5   1         21.89         21.40         2.32 o                         
   4   5   1          4.23          2.87         0.45 o                         
   5   5   1          2.94          1.29         0.35 o                         
  -8   0   2         75.07         75.01         1.73 o                         
  -6   0   2        142.34        139.33         2.02 o                         
  -4   0   2          1.92          2.60         0.78 o                         
  -2   0   2         54.94         28.72         1.31 o                         
   0   0   2        235.77        196.87         1.21 o                         
   2   0   2       6856.31       7088.86       124.27 o                         
   4   0   2         38.31         36.62         0.83 o                         
   6   0   2        662.39        667.24         6.08 o                         
   8   0   2        245.73        243.19         3.13 o                         
  -9   1   2         12.44         13.33         0.79 o                         
  -8   1   2         10.96         12.27         0.74 o                         
  -7   1   2         22.48         22.69         0.94 o                         
  -6   1   2         25.06         22.33         0.88 o                         
  -5   1   2         50.74         51.22         1.12 o                         
  -4   1   2        240.76        246.42         2.16 o                         
  -3   1   2          2.34          2.59         0.31 o                         
  -2   1   2        302.74        264.55         2.26 o                         
  -1   1   2       3405.25       3448.43        43.88 o                         
   0   1   2       1075.63       1025.66         4.04 o                         
   1   1   2       4974.02       5044.99        22.51 o                         
   2   1   2       6295.49       6832.77       158.63 o                         
   3   1   2         43.73         54.05         1.03 o                         
   4   1   2        598.08        574.10         3.69 o                         
   5   1   2         76.00         80.17         1.86 o                         
   6   1   2         83.45         87.48         1.68 o                         
   7   1   2          0.21          0.52         0.35 o                         
   8   1   2         11.18         10.34         1.06 o                         
   9   1   2          3.16          3.98         0.63 o                         
  -9   2   2          8.89          7.09         1.35 o                         
  -8   2   2         39.61         38.66         1.23 o                         
  -7   2   2         27.40         27.51         1.20 o                         
  -6   2   2         34.33         35.98         1.37 o                         
  -5   2   2         84.62         92.28         1.66 o                         
  -4   2   2        200.11        210.87         2.61 o                         
  -3   2   2         19.47         26.33         1.55 o                         
  -2   2   2         64.94         67.71         1.02 o                         
  -1   2   2         29.44         21.77         0.63 o                         
   0   2   2         23.33         26.25         1.48 o                         
   1   2   2        848.51        816.15         5.43 o                         
   2   2   2          0.31         -0.32         0.32 o                         
   3   2   2       1552.91       1694.63        10.74 o                         
   4   2   2        409.75        441.09         3.51 o                         
   5   2   2         19.86         16.79         1.47 o                         
   6   2   2         35.68         33.26         1.14 o                         
   7   2   2          2.60          4.10         0.81 o                         
   8   2   2          0.53          0.44         0.71 o                         
  -8   3   2          2.71          2.64         0.41 o                         
  -7   3   2          2.85          1.58         0.42 o                         
  -6   3   2         51.03         39.31         1.30 o                         
  -5   3   2         13.70         14.77         0.81 o                         
  -4   3   2          2.59          3.44         0.45 o                         
  -3   3   2         98.85        102.77         1.68 o                         
  -2   3   2         19.21         15.22         0.78 o                         
  -1   3   2         27.31         29.86         0.99 o                         
   0   3   2         21.31         25.06         2.20 o                         
   1   3   2        691.08        708.46         6.58 o                         
   2   3   2          7.29         10.03         1.00 o                         
   3   3   2          9.69         11.25         0.63 o                         
   4   3   2         18.94         19.31         0.85 o                         
   5   3   2         12.53          8.42         0.68 o                         
   6   3   2         11.01          9.70         0.78 o                         
   7   3   2         11.98         14.21         2.69 o                         
   8   3   2          0.00         -0.39         0.39 o                         
  -7   4   2         12.69         10.08         0.89 o                         
  -6   4   2          9.79          7.25         0.62 o                         
  -5   4   2         55.58         52.13         1.45 o                         
  -4   4   2         10.58         11.57         0.75 o                         
  -3   4   2        224.39        226.60         3.91 o                         
  -2   4   2         82.36         81.09         1.70 o                         
  -1   4   2         76.38         72.50         3.54 o                         
   0   4   2         20.75         25.20         0.99 o                         
   1   4   2        109.69        114.47         2.00 o                         
   2   4   2         16.55         16.04         1.39 o                         
   3   4   2         25.26         26.89         1.07 o                         
   4   4   2         12.23          9.73         1.62 o                         
   5   4   2         26.48         23.37         2.34 o                         
   6   4   2         30.30         26.41         1.40 o                         
  -5   5   2          7.51          6.47         0.56 o                         
  -4   5   2          0.95          1.13         0.98 o                         
  -3   5   2         86.49         88.46         2.64 o                         
  -2   5   2        243.81        232.64        20.64 o                         
  -1   5   2        163.81        158.65         9.14 o                         
   0   5   2        136.28        143.92         2.53 o                         
   1   5   2        105.81        109.78         4.00 o                         
   2   5   2         16.56         18.25         0.91 o                         
   3   5   2          4.08          3.86         0.52 o                         
   4   5   2          2.43          2.54         0.45 o                         
  -9   0   3        215.82        226.13         5.77 o                         
  -7   0   3          1.65          1.33         0.42 o                         
  -5   0   3         10.10         13.36         0.89 o                         
  -3   0   3          9.33          8.04         0.39 o                         
  -1   0   3       3044.20       2804.39        25.34 o                         
   1   0   3       3154.29       3048.22        14.11 o                         
   3   0   3       1060.19       1012.78         5.40 o                         
   5   0   3         42.06         42.77         1.14 o                         
   7   0   3        383.43        380.16         3.96 o                         
   9   0   3         25.10         22.20         1.42 o                         
  -9   1   3         54.03         55.80         3.67 o                         
  -8   1   3        127.53        132.13         4.58 o                         
  -7   1   3          0.27         -0.05         0.92 o                         
  -6   1   3        111.80        115.86         1.89 o                         
  -5   1   3         44.22         48.92         1.08 o                         
  -4   1   3        195.29        205.53         2.37 o                         
  -3   1   3        502.30        508.09         3.47 o                         
  -2   1   3       3891.99       3921.10        34.41 o                         
  -1   1   3       4522.97       4583.18        37.79 o                         
   0   1   3        427.22        406.00         2.09 o                         
   1   1   3       1426.64       1372.15         8.92 o                         
   2   1   3       2911.42       2874.34        46.67 o                         
   3   1   3         69.43         72.26         1.37 o                         
   4   1   3        720.25        763.05         9.66 o                         
   5   1   3        119.00        126.20         1.85 o                         
   6   1   3         43.27         36.26         1.11 o                         
   7   1   3         29.95         31.93         1.15 o                         
   8   1   3          8.24          8.85         0.78 o                         
   9   1   3          6.74          7.57         0.55 o                         
  -9   2   3          1.92          1.62         0.36 o                         
  -8   2   3         12.29          8.67         0.67 o                         
  -7   2   3         50.62         50.19         3.19 o                         
  -6   2   3          6.44          5.75         0.98 o                         
  -5   2   3          8.32          6.83         0.58 o                         
  -4   2   3         70.02         75.60         1.33 o                         
  -3   2   3        379.11        383.88         6.18 o                         
  -2   2   3        118.78        120.47         1.94 o                         
  -1   2   3       1780.97       1798.80        24.39 o                         
   0   2   3          0.19          0.37         0.27 o                         
   1   2   3         55.86         52.56         0.89 o                         
   2   2   3         53.44         45.35         0.89 o                         
   3   2   3          5.66          7.17         0.46 o                         
   4   2   3         68.06         77.42         3.07 o                         
   5   2   3          1.88          1.58         0.36 o                         
   6   2   3         25.88         30.31         1.10 o                         
   7   2   3         11.81         11.98         0.74 o                         
   8   2   3         14.95         14.12         4.20 o                         
  -8   3   3          6.03          4.69         0.49 o                         
  -7   3   3          0.10          0.71         0.94 o                         
  -6   3   3         84.52         85.80         1.89 o                         
  -5   3   3         14.25         19.99         0.94 o                         
  -4   3   3        113.21        121.08         2.00 o                         
  -3   3   3          4.08          3.97         0.42 o                         
  -2   3   3        498.75        543.97         5.61 o                         
  -1   3   3         60.72         67.85         2.95 o                         
   0   3   3         28.97         26.19         0.78 o                         
   1   3   3        356.05        351.37         2.99 o                         
   2   3   3        469.69        513.61         3.90 o                         
   3   3   3          5.18          9.49         1.39 o                         
   4   3   3          2.94          4.20         0.90 o                         
   5   3   3          4.06          3.99         0.68 o                         
   6   3   3          5.94          8.44         0.66 o                         
   7   3   3         28.22         25.17         1.63 o                         
  -7   4   3          0.04         -0.67         0.71 o                         
  -6   4   3          6.26          5.13         0.90 o                         
  -5   4   3         14.72         13.75         0.80 o                         
  -4   4   3         24.44         24.77         1.22 o                         
  -3   4   3         14.14         16.56         1.16 o                         
  -2   4   3         23.89         24.62         0.98 o                         
  -1   4   3          1.94          2.25         0.98 o                         
   0   4   3         83.02         79.27         3.31 o                         
   1   4   3         28.46         29.00         1.05 o                         
   2   4   3         14.76         14.83         0.80 o                         
   3   4   3          1.88          1.77         0.45 o                         
   4   4   3         70.67         65.03         1.63 o                         
   5   4   3         33.51         34.92         2.34 o                         
   6   4   3          6.09          5.53         0.84 o                         
  -5   5   3          0.83          0.91         0.31 o                         
  -4   5   3          5.76          4.22         0.50 o                         
  -3   5   3         51.02         48.29         1.96 o                         
  -2   5   3          6.13          4.26         0.57 o                         
  -1   5   3          3.96          4.53         0.53 o                         
   0   5   3        127.59        124.22         2.27 o                         
   1   5   3         37.28         34.30         1.20 o                         
   2   5   3          4.94          4.92         1.86 o                         
   3   5   3          2.49          3.42         0.43 o                         
   4   5   3          8.38          6.06         0.54 o                         
  -8   0   4        116.61        124.75         2.25 o                         
  -6   0   4          1.03          1.47         0.71 o                         
  -4   0   4        950.65        867.24        15.23 o                         
  -2   0   4       3054.40       2687.69        14.99 o                         
   0   0   4         19.78         13.79         0.35 o                         
   2   0   4        703.48        650.69         3.17 o                         
   4   0   4         12.48         17.71         0.63 o                         
   6   0   4        133.35        129.90         2.09 o                         
   8   0   4         15.64         16.68         1.84 o                         
  -9   1   4        190.81        192.14         4.35 o                         
  -8   1   4         94.47         95.30         1.96 o                         
  -7   1   4          5.17          5.64         0.57 o                         
  -6   1   4         89.87         96.48         1.72 o                         
  -5   1   4       1068.41       1086.09         7.58 o                         
  -4   1   4        345.67        380.60         3.23 o                         
  -3   1   4        140.34        128.29         1.58 o                         
  -2   1   4       1551.23       1435.45        10.49 o                         
  -1   1   4       6303.94       6495.25       148.04 o                         
   0   1   4         23.34         18.31         0.45 o                         
   1   1   4          2.41          3.39         0.31 o                         
   2   1   4        531.11        516.87         2.86 o                         
   3   1   4       2916.46       3084.59        18.36 o                         
   4   1   4        379.93        358.29         2.90 o                         
   5   1   4         68.47         69.28         2.41 o                         
   6   1   4        207.35        204.28         2.70 o                         
   7   1   4        410.86        416.16         4.19 o                         
   8   1   4         17.59         15.36         2.12 o                         
   9   1   4         16.54         16.96         0.73 o                         
  -9   2   4         21.59         19.59         0.80 o                         
  -8   2   4         11.47          9.58         0.68 o                         
  -7   2   4          0.04          0.38         0.72 o                         
  -6   2   4         30.54         35.07         1.14 o                         
  -5   2   4        188.70        197.99         6.28 o                         
  -4   2   4        116.23        122.03         1.74 o                         
  -3   2   4          5.49          5.67         0.69 o                         
  -2   2   4        164.97        167.67         4.26 o                         
  -1   2   4         15.69         22.40         1.06 o                         
   0   2   4        565.71        579.67         3.30 o                         
   1   2   4        644.42        658.39         4.70 o                         
   2   2   4         25.98         27.11         1.05 o                         
   3   2   4        257.15        257.50         5.24 o                         
   4   2   4        294.64        284.23         2.86 o                         
   5   2   4         25.80         25.59         0.94 o                         
   6   2   4          0.23          0.28         0.36 o                         
   7   2   4         26.50         26.68         1.05 o                         
   8   2   4          9.19          7.94         1.50 o                         
  -8   3   4          6.47          8.18         0.58 o                         
  -7   3   4         46.94         44.45         1.85 o                         
  -6   3   4         20.37         21.67         1.58 o                         
  -5   3   4         83.08         81.31         2.48 o                         
  -4   3   4          0.71          1.36         1.19 o                         
  -3   3   4         39.63         46.37         1.61 o                         
  -2   3   4         58.49         53.41         1.64 o                         
  -1   3   4         16.57         21.30         0.89 o                         
   0   3   4         34.88         35.24         0.92 o                         
   1   3   4        467.83        489.40        10.03 o                         
   2   3   4         43.79         47.39         1.14 o                         
   3   3   4        234.12        243.40         3.52 o                         
   4   3   4         17.77         13.28         1.92 o                         
   5   3   4        113.10        119.25         2.79 o                         
   6   3   4          7.11         10.30         0.95 o                         
   7   3   4          0.05          1.01         0.71 o                         
  -7   4   4          3.79          3.75         0.71 o                         
  -6   4   4          6.94          5.71         0.85 o                         
  -5   4   4          2.37          2.51         0.75 o                         
  -4   4   4        265.02        261.12         4.69 o                         
  -3   4   4        190.93        192.25         3.88 o                         
  -2   4   4        117.89        118.92         2.11 o                         
  -1   4   4         15.01         17.53         1.46 o                         
   0   4   4         50.15         54.06         1.39 o                         
   1   4   4         33.62         30.02         1.08 o                         
   2   4   4         88.02         88.05         1.84 o                         
   3   4   4         66.93         66.46         1.63 o                         
   4   4   4         20.81         21.25         1.90 o                         
   5   4   4         75.47         75.49         3.34 o                         
   6   4   4          2.29          2.12         0.59 o                         
  -5   5   4         24.16         18.88         0.79 o                         
  -4   5   4         58.60         51.76         1.58 o                         
  -3   5   4         43.36         39.54         1.79 o                         
  -2   5   4         30.45         27.26         2.91 o                         
  -1   5   4         39.93         40.43         1.68 o                         
   0   5   4         41.64         40.06         1.93 o                         
   1   5   4         24.53         25.23         2.06 o                         
   2   5   4         14.97         10.31         2.07 o                         
   3   5   4         22.56         20.01         0.88 o                         
   4   5   4         46.17         44.32         2.65 o                         
  -9   0   5        139.54        148.06         2.33 o                         
  -7   0   5         11.45          9.43         0.70 o                         
  -5   0   5        240.91        247.78         3.09 o                         
  -3   0   5        277.67        222.37         1.84 o                         
  -1   0   5         45.72         44.32         0.63 o                         
   1   0   5       3895.51       3730.43        16.46 o                         
   3   0   5          0.39         -0.17         0.28 o                         
   5   0   5          1.37         -0.03         0.87 o                         
   7   0   5         17.54         18.08         0.90 o                         
   9   0   5         25.30         22.48         1.10 o                         
  -9   1   5          0.96          1.12         1.30 o                         
  -8   1   5         90.42         95.68         2.92 o                         
  -7   1   5        229.50        235.49         3.05 o                         
  -6   1   5         55.59         53.29         2.04 o                         
  -5   1   5         32.11         35.07         2.53 o                         
  -4   1   5         12.29         14.21         0.56 o                         
  -3   1   5        344.28        335.80         4.18 o                         
  -2   1   5       1747.14       1642.78         6.60 o                         
  -1   1   5       1473.57       1435.58         9.15 o                         
   0   1   5        642.23        615.14         5.47 o                         
   1   1   5        307.80        292.26         4.23 o                         
   2   1   5         15.54         13.78         0.64 o                         
   3   1   5       1203.63       1199.12        16.82 o                         
   4   1   5          8.24          9.77         0.54 o                         
   5   1   5        445.93        443.83         5.95 o                         
   6   1   5        189.87        189.09         2.82 o                         
   7   1   5         27.85         26.86         2.01 o                         
   8   1   5         86.41         81.74         2.19 o                         
  -9   2   5          0.68         -0.32         0.32 o                         
  -8   2   5        172.77        167.52         2.57 o                         
  -7   2   5         12.74          8.87         1.62 o                         
  -6   2   5         45.67         42.68         1.26 o                         
  -5   2   5         52.46         55.24         1.30 o                         
  -4   2   5         10.29          9.71         0.55 o                         
  -3   2   5        435.28        479.67         4.92 o                         
  -2   2   5          9.57         12.23         1.16 o                         
  -1   2   5        232.69        220.36         1.92 o                         
   0   2   5        453.19        430.03         2.82 o                         
   1   2   5         50.94         55.95         1.01 o                         
   2   2   5        190.81        184.94         2.05 o                         
   3   2   5        663.21        644.92         4.23 o                         
   4   2   5        190.94        171.55         2.20 o                         
   5   2   5          7.32          9.18         0.90 o                         
   6   2   5         62.66         66.46         1.62 o                         
   7   2   5         17.76         15.70         0.86 o                         
   8   2   5          3.23          3.56         1.14 o                         
  -8   3   5          3.79          4.69         0.73 o                         
  -7   3   5         15.05         15.20         1.13 o                         
  -6   3   5         17.75         22.10         1.44 o                         
  -5   3   5         55.12         55.11         1.45 o                         
  -4   3   5          0.16          0.24         0.38 o                         
  -3   3   5        205.99        210.28         3.59 o                         
  -2   3   5        430.19        443.97         5.08 o                         
  -1   3   5          7.89         10.56         1.89 o                         
   0   3   5        251.50        286.52         2.73 o                         
   1   3   5        528.12        537.74         4.00 o                         
   2   3   5          0.79          2.91         0.44 o                         
   3   3   5        148.08        154.94         2.22 o                         
   4   3   5         79.67         77.46         1.69 o                         
   5   3   5         81.03         81.33         3.33 o                         
   6   3   5          4.86          3.47         0.55 o                         
   7   3   5         44.66         42.54         1.67 o                         
  -7   4   5         29.49         24.80         1.26 o                         
  -6   4   5          1.12          0.86         0.34 o                         
  -5   4   5         20.51         19.45         1.30 o                         
  -4   4   5        154.16        161.49         3.59 o                         
  -3   4   5        367.54        367.69         5.61 o                         
  -2   4   5        146.18        143.75         2.36 o                         
  -1   4   5         12.23         15.58         1.09 o                         
   0   4   5        116.38        127.85         2.18 o                         
   1   4   5        151.35        147.49         2.37 o                         
   2   4   5        525.92        531.03         5.55 o                         
   3   4   5          0.48         -0.44         0.56 o                         
   4   4   5         26.82         30.23         3.94 o                         
   5   4   5          6.18          8.46         0.64 o                         
   6   4   5         42.83         36.47         1.54 o                         
  -5   5   5          7.74          6.32         0.50 o                         
  -4   5   5         35.95         31.59         1.09 o                         
  -3   5   5          5.13          3.89         1.99 o                         
  -2   5   5          0.24          0.29         0.38 o                         
  -1   5   5          3.92          5.05         0.57 o                         
   0   5   5         30.08         26.39         1.09 o                         
   1   5   5         45.85         47.86         1.93 o                         
   2   5   5         16.99         14.83         1.33 o                         
   3   5   5         75.65         67.94         2.38 o                         
   4   5   5          8.63          7.79         0.54 o                         
  -8   0   6         11.92         10.83         1.58 o                         
  -6   0   6        809.25        788.63         5.26 o                         
  -4   0   6        915.07        979.70         5.03 o                         
  -2   0   6        323.91        297.18         1.95 o                         
   0   0   6         56.83         43.00         0.66 o                         
   2   0   6       1465.03       1304.28         5.73 o                         
   4   0   6         17.55         42.90         4.90 o                         
   6   0   6        238.33        240.08         2.98 o                         
   8   0   6          5.09          4.29         0.68 o                         
  -9   1   6          7.12          7.68         0.60 o                         
  -8   1   6          2.46          3.31         0.50 o                         
  -7   1   6          0.69          0.88         0.38 o                         
  -6   1   6        222.93        218.66         8.12 o                         
  -5   1   6         73.54         73.09         1.37 o                         
  -4   1   6          9.87          8.88         0.66 o                         
  -3   1   6        679.39        669.74         4.69 o                         
  -2   1   6        618.51        602.73         3.23 o                         
  -1   1   6        391.63        390.26         8.41 o                         
   0   1   6        767.54        666.11         7.34 o                         
   1   1   6         47.38         49.22         5.01 o                         
   2   1   6         67.51         73.74         1.81 o                         
   3   1   6         74.51         75.89         1.23 o                         
   4   1   6        141.29        159.58         2.02 o                         
   5   1   6         69.46         68.59         1.48 o                         
   6   1   6        137.97        135.74         2.25 o                         
   7   1   6         18.66         19.05         1.48 o                         
   8   1   6         18.69         18.88         0.84 o                         
  -9   2   6         48.67         45.90         1.83 o                         
  -8   2   6         51.54         50.67         1.38 o                         
  -7   2   6        104.68        101.16         2.64 o                         
  -6   2   6          0.68          2.01         0.43 o                         
  -5   2   6         20.65         18.89         0.84 o                         
  -4   2   6        123.13        115.39         1.86 o                         
  -3   2   6        478.41        459.42         6.70 o                         
  -2   2   6         87.67         81.67         2.37 o                         
  -1   2   6       1028.97       1099.04        22.32 o                         
   0   2   6       1319.37       1412.73        10.06 o                         
   1   2   6        285.42        299.69         2.47 o                         
   2   2   6        193.81        202.89         2.10 o                         
   3   2   6         12.23         18.38         0.72 o                         
   4   2   6          3.34          2.94         0.46 o                         
   5   2   6          0.61         -0.22         0.39 o                         
   6   2   6         15.73         14.02         1.67 o                         
   7   2   6         30.83         37.95         1.74 o                         
   8   2   6          0.56          1.03         0.33 o                         
  -8   3   6         17.35         18.26         0.80 o                         
  -7   3   6          1.97          1.48         1.23 o                         
  -6   3   6         29.31         24.47         1.46 o                         
  -5   3   6          4.17          4.51         0.71 o                         
  -4   3   6         45.98         48.30         1.81 o                         
  -3   3   6          3.04          5.64         0.54 o                         
  -2   3   6         12.94         19.19         1.23 o                         
  -1   3   6        151.48        155.06         2.82 o                         
   0   3   6          3.39          3.32         0.45 o                         
   1   3   6         16.29         16.88         0.73 o                         
   2   3   6        140.57        147.12         2.85 o                         
   3   3   6         42.81         41.55         1.27 o                         
   4   3   6          3.05          2.53         0.47 o                         
   5   3   6          0.56         -0.11         0.38 o                         
   6   3   6          3.50          3.41         0.97 o                         
   7   3   6          1.20          0.38         1.13 o                         
  -7   4   6          1.64          1.10         0.37 o                         
  -6   4   6          4.17          2.87         0.44 o                         
  -5   4   6         14.16         15.31         1.16 o                         
  -4   4   6         85.20         89.92         2.69 o                         
  -3   4   6        143.60        140.89         3.36 o                         
  -2   4   6          2.22          2.78         0.70 o                         
  -1   4   6          2.23          3.94         1.32 o                         
   0   4   6        127.13        133.63         2.24 o                         
   1   4   6          0.15          0.00         0.39 o                         
   2   4   6         51.09         53.03         1.46 o                         
   3   4   6          2.57          2.92         0.49 o                         
   4   4   6         20.67         22.96         1.25 o                         
   5   4   6         28.85         32.75         1.55 o                         
   6   4   6         24.29         30.95         1.36 o                         
  -4   5   6          0.04         -0.40         0.40 o                         
  -3   5   6          5.12          6.13         1.46 o                         
  -2   5   6         24.16         26.32         1.48 o                         
  -1   5   6          0.31          0.00         0.47 o                         
   0   5   6         18.41         17.55         1.21 o                         
   1   5   6         11.13          9.31         2.18 o                         
   2   5   6          5.20          5.48         0.54 o                         
   3   5   6          9.67         11.45         0.66 o                         
   4   5   6         11.25         10.17         0.82 o                         
  -9   0   7        112.82        106.98         2.06 o                         
  -7   0   7        555.57        573.84         8.28 o                         
  -5   0   7         11.82         15.18         0.68 o                         
  -3   0   7       1140.85       1147.85         5.36 o                         
  -1   0   7        939.67        862.22        11.80 o                         
   1   0   7       3590.51       3330.23        13.02 o                         
   3   0   7        695.79        718.16         4.33 o                         
   5   0   7         26.46         28.61         0.99 o                         
   7   0   7         10.88         12.16         0.77 o                         
  -9   1   7         82.48         81.33         2.84 o                         
  -8   1   7         51.40         53.71         1.47 o                         
  -7   1   7        109.16        111.02         2.08 o                         
  -6   1   7        145.63        139.12         2.16 o                         
  -5   1   7        174.64        164.91         2.15 o                         
  -4   1   7        134.13        123.32         1.65 o                         
  -3   1   7         76.81         71.70         1.13 o                         
  -2   1   7        342.89        351.24         2.42 o                         
  -1   1   7          3.33          5.94         0.37 o                         
   0   1   7         90.58         86.72         1.13 o                         
   1   1   7        271.95        254.83         2.02 o                         
   2   1   7         94.25         89.39         1.25 o                         
   3   1   7        220.93        209.72         2.82 o                         
   4   1   7          7.87          9.03         0.55 o                         
   5   1   7         14.83         10.75         0.66 o                         
   6   1   7          4.15          2.20         0.60 o                         
   7   1   7          2.89          3.74         0.51 o                         
   8   1   7         14.37         14.27         0.74 o                         
  -9   2   7          1.53          1.92         0.95 o                         
  -8   2   7         23.82         23.85         1.00 o                         
  -7   2   7        215.03        223.76         3.06 o                         
  -6   2   7        239.40        253.05         6.01 o                         
  -5   2   7         45.15         42.42         1.27 o                         
  -4   2   7        115.96        120.99         2.55 o                         
  -3   2   7        730.91        724.36         6.39 o                         
  -2   2   7       1301.97       1368.73         8.64 o                         
  -1   2   7         90.85        126.96         2.70 o                         
   0   2   7        666.39        690.12        19.61 o                         
   1   2   7        726.23        744.20        15.72 o                         
   2   2   7         13.60         12.67         0.58 o                         
   3   2   7        144.96        147.55         3.07 o                         
   4   2   7        261.04        269.90         2.97 o                         
   5   2   7       1024.41       1050.40        25.04 o                         
   6   2   7        114.68        106.16         2.09 o                         
   7   2   7         12.09         11.13         2.21 o                         
   8   2   7         10.12          5.84         0.63 o                         
  -8   3   7          2.67          3.66         0.44 o                         
  -7   3   7          8.99         12.28         0.99 o                         
  -6   3   7         74.18         74.65         2.47 o                         
  -5   3   7         54.24         52.83         2.02 o                         
  -4   3   7        219.04        218.35         4.00 o                         
  -3   3   7         12.51         11.24         0.98 o                         
  -2   3   7          0.00          1.41         0.43 o                         
  -1   3   7         54.07         58.98         1.28 o                         
   0   3   7         35.94         40.30         1.09 o                         
   1   3   7         44.69         39.13         1.91 o                         
   2   3   7         20.07         21.45         0.88 o                         
   3   3   7         53.43         55.23         1.41 o                         
   4   3   7        426.65        437.86         9.58 o                         
   5   3   7         22.60         19.82         0.95 o                         
   6   3   7        170.64        157.50         3.50 o                         
   7   3   7         21.16         18.13         1.08 o                         
  -6   4   7          4.02          6.31         0.54 o                         
  -5   4   7         35.83         36.64         1.72 o                         
  -4   4   7         29.08         34.16         1.70 o                         
  -3   4   7         61.49         61.09         2.22 o                         
  -2   4   7          1.60          1.90         0.77 o                         
  -1   4   7          6.89          8.77         2.80 o                         
   0   4   7         88.27         92.29         4.06 o                         
   1   4   7          7.54          9.21         0.71 o                         
   2   4   7        267.58        272.19         3.37 o                         
   3   4   7        197.57        198.28         2.86 o                         
   4   4   7        197.12        203.98        10.03 o                         
   5   4   7        117.92        125.29         2.98 o                         
  -4   5   7         28.93         25.74         2.03 o                         
  -3   5   7          2.46          2.32         0.89 o                         
  -2   5   7          3.36          1.44         0.44 o                         
  -1   5   7         18.00         17.32         1.26 o                         
   0   5   7         38.55         33.96         1.60 o                         
   1   5   7         44.05         38.76         3.85 o                         
   2   5   7         15.99         13.93         1.04 o                         
   3   5   7          0.17          0.34         0.32 o                         
  -8   0   8          9.44         10.49         0.71 o                         
  -6   0   8        202.79        194.68         3.30 o                         
  -4   0   8        794.14        779.10         4.61 o                         
  -2   0   8       2643.40       2550.52        40.96 o                         
   0   0   8         31.01         21.81         0.97 o                         
   2   0   8        900.65        852.16         4.66 o                         
   4   0   8          9.85         11.38         0.60 o                         
   6   0   8        102.09         93.16         2.81 o                         
   8   0   8         22.82         23.80         1.55 o                         
  -9   1   8         69.18         70.24         4.70 o                         
  -8   1   8          1.79          3.34         0.51 o                         
  -7   1   8         11.41         11.45         1.17 o                         
  -6   1   8         24.17         25.52         2.36 o                         
  -5   1   8         13.04         15.17         0.73 o                         
  -4   1   8         96.06         89.39         1.45 o                         
  -3   1   8        537.93        556.79         4.49 o                         
  -2   1   8         21.02         17.27         0.58 o                         
  -1   1   8       1817.66       1725.47         9.72 o                         
   0   1   8         92.26         89.06         1.18 o                         
   1   1   8        105.60        119.14         1.70 o                         
   2   1   8        418.67        414.62         8.32 o                         
   3   1   8         13.80         12.20         0.60 o                         
   4   1   8         33.66         33.39         0.99 o                         
   5   1   8          5.85          7.86         0.59 o                         
   6   1   8          5.30          6.90         0.60 o                         
   7   1   8          0.37          0.72         0.59 o                         
   8   1   8          4.76          5.76         0.69 o                         
  -8   2   8          0.94          1.84         1.50 o                         
  -7   2   8          0.85          0.06         0.39 o                         
  -6   2   8         13.09         13.64         0.79 o                         
  -5   2   8         24.73         25.48         1.37 o                         
  -4   2   8         35.02         36.35         1.05 o                         
  -3   2   8       1029.82        988.36        17.85 o                         
  -2   2   8        556.38        570.57         5.31 o                         
  -1   2   8         19.14         25.50         2.70 o                         
   0   2   8         99.44        119.92         3.00 o                         
   1   2   8        392.93        400.05         9.30 o                         
   2   2   8         38.42         32.58         1.01 o                         
   3   2   8          6.23          6.13         1.24 o                         
   4   2   8         21.26         24.01         0.94 o                         
   5   2   8        277.52        285.01         7.44 o                         
   6   2   8         37.41         45.38         1.36 o                         
   7   2   8         46.57         43.09         1.72 o                         
  -8   3   8         21.46         25.00         1.23 o                         
  -7   3   8          0.58          0.87         0.42 o                         
  -6   3   8         62.16         64.14         2.33 o                         
  -5   3   8        304.82        315.66         5.11 o                         
  -4   3   8        124.74        130.60         3.05 o                         
  -3   3   8        103.23        100.94         2.59 o                         
  -2   3   8          7.60          8.29         1.16 o                         
  -1   3   8         84.70        110.58        10.46 o                         
   0   3   8         81.04         89.59         1.62 o                         
   1   3   8        108.78        110.50         2.90 o                         
   2   3   8        141.37        144.37         2.23 o                         
   3   3   8        159.73        158.31         4.07 o                         
   4   3   8         48.42         52.05         1.46 o                         
   5   3   8          0.06          0.45         0.42 o                         
   6   3   8         13.61         11.28         4.01 o                         
  -6   4   8          3.29          4.47         0.59 o                         
  -5   4   8          4.81          4.44         0.50 o                         
  -4   4   8         17.74         18.50         1.26 o                         
  -3   4   8          0.82          0.76         0.42 o                         
  -2   4   8          0.34         -0.23         1.16 o                         
  -1   4   8          0.36          0.48         0.41 o                         
   0   4   8         14.94         17.30         0.88 o                         
   1   4   8          0.08         -0.36         0.36 o                         
   2   4   8          1.75          1.85         0.44 o                         
   3   4   8          0.19          1.12         1.40 o                         
   4   4   8         30.91         30.54         1.12 o                         
   5   4   8          1.15          1.66         0.39 o                         
  -4   5   8          1.38          0.96         0.76 o                         
  -3   5   8          0.18          1.11         0.35 o                         
  -2   5   8          3.56          1.19         0.41 o                         
  -1   5   8         44.20         37.68         7.04 o                         
   0   5   8          2.24          2.60         0.42 o                         
   1   5   8          1.23          0.68         0.68 o                         
   2   5   8          6.79          6.87         0.56 o                         
   3   5   8         16.15         14.40         0.70 o                         
  -9   0   9          2.74          1.26         0.40 o                         
  -7   0   9          1.45          2.46         0.47 o                         
  -5   0   9        126.21        139.39         2.94 o                         
  -3   0   9        669.55        695.15         5.16 o                         
  -1   0   9        126.59        103.20         1.27 o                         
   1   0   9        617.28        575.22         6.46 o                         
   3   0   9          0.66          0.00         0.50 o                         
   5   0   9         55.51         58.63         2.99 o                         
   7   0   9         49.61         50.19         1.41 o                         
  -9   1   9         14.30         14.11         1.02 o                         
  -8   1   9        106.34        103.36         2.02 o                         
  -7   1   9        340.42        338.82         3.76 o                         
  -6   1   9         32.78         34.85         1.42 o                         
  -5   1   9        315.32        314.79         3.18 o                         
  -4   1   9         11.73         18.84         2.81 o                         
  -3   1   9         40.82         44.85         4.49 o                         
  -2   1   9          2.09          4.51         0.63 o                         
  -1   1   9        901.95        933.01         8.24 o                         
   0   1   9        413.59        399.37         4.22 o                         
   1   1   9          4.31          6.50         0.76 o                         
   2   1   9         27.01         26.65         1.22 o                         
   3   1   9         15.19         16.10         0.69 o                         
   4   1   9         46.15         44.61         1.51 o                         
   5   1   9          0.93          1.99         1.53 o                         
   6   1   9          1.57          3.62         0.49 o                         
   7   1   9         29.36         34.09         1.14 o                         
   8   1   9          3.04          3.16         0.38 o                         
  -8   2   9          1.38          1.69         0.40 o                         
  -7   2   9         86.70         95.46         4.42 o                         
  -6   2   9         69.94         69.76         1.65 o                         
  -5   2   9        409.17        426.09         4.01 o                         
  -4   2   9        711.36        707.89         6.93 o                         
  -3   2   9        295.37        303.78         4.15 o                         
  -2   2   9         25.52         31.07         0.90 o                         
  -1   2   9         26.59         30.25         1.78 o                         
   0   2   9        179.97        196.02         4.14 o                         
   1   2   9         21.47         24.55         1.20 o                         
   2   2   9          8.09          6.22         0.52 o                         
   3   2   9         72.74         74.90         1.54 o                         
   4   2   9        516.14        536.62        15.16 o                         
   5   2   9         76.96         81.31         1.81 o                         
   6   2   9        149.65        151.66         2.45 o                         
   7   2   9         45.31         39.47         1.67 o                         
  -8   3   9         14.35         15.48         0.94 o                         
  -7   3   9         11.47         12.30         1.11 o                         
  -6   3   9          8.59         10.83         0.75 o                         
  -5   3   9        215.26        223.78         4.29 o                         
  -4   3   9        130.64        116.48         2.98 o                         
  -3   3   9         69.84         63.64         2.10 o                         
  -2   3   9          1.39          1.79         0.57 o                         
  -1   3   9         67.07         64.96         1.45 o                         
   0   3   9         46.60         45.19         1.81 o                         
   1   3   9          7.08          6.92         1.27 o                         
   2   3   9        154.98        151.42         3.13 o                         
   3   3   9        344.11        356.83        10.15 o                         
   4   3   9        499.26        532.34         4.87 o                         
   5   3   9        109.62        110.71         2.86 o                         
   6   3   9        170.10        161.12         3.33 o                         
  -6   4   9         22.10         19.14         1.13 o                         
  -5   4   9          0.23          1.15         0.68 o                         
  -4   4   9         24.16         24.53         1.52 o                         
  -3   4   9         16.16         16.61         1.64 o                         
  -2   4   9         53.83         52.78         3.64 o                         
  -1   4   9         26.98         23.46         1.15 o                         
   0   4   9         55.59         55.05         1.48 o                         
   1   4   9         30.20         36.31         1.23 o                         
   2   4   9         11.42         13.44         1.81 o                         
   3   4   9          2.00          1.87         0.47 o                         
   4   4   9         10.71          9.17         0.63 o                         
   5   4   9          8.52          5.76         0.75 o                         
  -4   5   9         43.13         36.92         1.08 o                         
  -3   5   9         20.68         18.99         1.72 o                         
  -2   5   9          7.38          7.84         0.57 o                         
  -1   5   9          3.07          2.36         0.42 o                         
   0   5   9          5.95          5.13         0.67 o                         
   1   5   9          6.16          4.48         0.49 o                         
   2   5   9          0.04          0.64         0.52 o                         
  -8   0  10          6.38          5.73         0.58 o                         
  -6   0  10          0.80         -0.07         1.31 o                         
  -4   0  10          8.75          8.20         0.53 o                         
  -2   0  10         55.35         62.44         1.09 o                         
   0   0  10         11.13         10.92         0.73 o                         
   2   0  10        536.06        567.35         3.92 o                         
   4   0  10        269.65        267.23         3.01 o                         
   6   0  10         66.01         62.71         1.59 o                         
  -9   1  10         19.15         18.92         1.33 o                         
  -8   1  10         17.46         20.36         2.72 o                         
  -7   1  10          1.30          1.02         0.62 o                         
  -6   1  10          6.59          6.93         0.64 o                         
  -5   1  10          7.55          6.56         1.51 o                         
  -4   1  10          3.57          5.22         0.93 o                         
  -3   1  10          7.27          5.29         0.45 o                         
  -2   1  10        907.16        965.47         5.79 o                         
  -1   1  10        499.30        434.81         3.12 o                         
   0   1  10         45.28         50.35         1.02 o                         
   1   1  10          7.02          6.72         0.94 o                         
   2   1  10        220.14        248.95         2.53 o                         
   3   1  10        127.92        121.92         1.89 o                         
   4   1  10         11.81         11.56         0.69 o                         
   5   1  10          7.27          8.53         0.68 o                         
   6   1  10         95.12         99.66         1.98 o                         
   7   1  10         58.47         56.11         1.40 o                         
  -8   2  10          2.62          3.19         0.96 o                         
  -7   2  10         80.52         81.74         2.16 o                         
  -6   2  10          6.99          7.49         0.71 o                         
  -5   2  10         65.25         60.84         1.53 o                         
  -4   2  10         15.54         15.59         1.09 o                         
  -3   2  10          0.01          0.91         0.32 o                         
  -2   2  10         11.32         11.68         0.90 o                         
  -1   2  10         15.54         10.11         1.03 o                         
   0   2  10         22.95         30.97         0.91 o                         
   1   2  10          1.40          4.86         0.46 o                         
   2   2  10         27.06         28.47         1.27 o                         
   3   2  10        114.28        114.43         1.98 o                         
   4   2  10        115.34        112.46         2.78 o                         
   5   2  10         15.54         15.85         0.83 o                         
   6   2  10         22.25         26.40         1.42 o                         
   7   2  10          0.16          0.56         0.34 o                         
  -7   3  10         32.23         27.86         1.44 o                         
  -6   3  10         30.38         32.94         1.68 o                         
  -5   3  10        795.62        824.00         9.03 o                         
  -4   3  10         54.92         57.95         2.15 o                         
  -3   3  10        198.02        197.10         3.81 o                         
  -2   3  10         59.05         53.72         1.37 o                         
  -1   3  10         11.27         13.51         1.13 o                         
   0   3  10          0.59          0.85         0.35 o                         
   1   3  10          0.68          1.05         0.36 o                         
   2   3  10         27.51         23.42         1.01 o                         
   3   3  10        200.57        202.46         2.83 o                         
   4   3  10          8.28          9.28         0.70 o                         
   5   3  10          0.04          0.12         0.55 o                         
   6   3  10          1.35          1.41         0.39 o                         
  -6   4  10          5.90          5.84         0.73 o                         
  -5   4  10         19.59         19.37         0.93 o                         
  -4   4  10         21.83         19.88         1.34 o                         
  -3   4  10          0.00         -0.37         0.37 o                         
  -2   4  10         59.33         56.90         1.54 o                         
  -1   4  10          0.00          0.86         0.80 o                         
   0   4  10          5.35          5.74         1.29 o                         
   1   4  10         29.30         33.15         1.65 o                         
   2   4  10          0.54          0.36         0.39 o                         
   3   4  10         73.27         75.19         1.89 o                         
   4   4  10          1.74          1.55         1.15 o                         
  -3   5  10         20.92         19.15         2.03 o                         
  -2   5  10          4.78          5.43         0.81 o                         
  -1   5  10          6.09          4.63         1.34 o                         
   0   5  10          1.61          2.16         0.79 o                         
   1   5  10          2.19          3.63         0.46 o                         
   2   5  10          2.57          2.31         0.38 o                         
  -9   0  11          0.08         -0.25         0.28 o                         
  -7   0  11         27.14         30.74         1.13 o                         
  -5   0  11         68.81         62.88         1.41 o                         
  -3   0  11         10.09          6.13         0.48 o                         
  -1   0  11        215.98        211.42         6.41 o                         
   1   0  11         14.21         13.47         0.60 o                         
   3   0  11         47.76         44.29         1.57 o                         
   5   0  11         11.26         11.58         0.76 o                         
   7   0  11         10.41         12.10         0.67 o                         
  -9   1  11          0.26         -0.11         1.04 o                         
  -8   1  11         37.01         42.64         1.54 o                         
  -7   1  11         25.85         27.32         1.06 o                         
  -6   1  11          0.96          2.68         0.47 o                         
  -5   1  11         84.93         79.70         1.64 o                         
  -4   1  11          5.56          5.67         0.49 o                         
  -3   1  11         39.22         36.40         0.99 o                         
  -2   1  11        293.81        327.02         2.85 o                         
  -1   1  11        188.83        191.11         3.91 o                         
   0   1  11        952.37        925.60        12.98 o                         
   1   1  11        153.41        159.46         2.00 o                         
   2   1  11        170.30        178.41         2.23 o                         
   3   1  11          1.04          0.40         0.39 o                         
   4   1  11          3.76          4.31         1.01 o                         
   5   1  11        159.36        154.52         5.40 o                         
   6   1  11         49.55         46.45         2.89 o                         
   7   1  11         14.03         13.01         0.70 o                         
  -8   2  11          2.23          1.42         1.20 o                         
  -7   2  11         20.50         24.07         1.03 o                         
  -6   2  11        199.15        207.83         2.92 o                         
  -5   2  11         75.25         75.26         2.86 o                         
  -4   2  11         44.65         46.86         1.83 o                         
  -3   2  11        114.40         98.28         1.80 o                         
  -2   2  11          3.24          4.16         0.55 o                         
  -1   2  11         30.58         27.76         1.54 o                         
   0   2  11         66.30         59.29         1.47 o                         
   1   2  11        387.91        395.49         3.66 o                         
   2   2  11         27.07         29.40         1.32 o                         
   3   2  11         23.49         22.11         0.92 o                         
   4   2  11          0.46          0.37         0.41 o                         
   5   2  11         81.67         87.01         1.86 o                         
   6   2  11          9.85         10.03         1.96 o                         
  -7   3  11         15.58         14.60         1.11 o                         
  -6   3  11        209.40        208.37         3.06 o                         
  -5   3  11         12.40         11.32         1.11 o                         
  -4   3  11        876.55        902.14         9.44 o                         
  -3   3  11        367.05        378.81         5.53 o                         
  -2   3  11         22.09         26.02         2.15 o                         
  -1   3  11          8.90         10.39         1.15 o                         
   0   3  11        141.34        148.41         4.91 o                         
   1   3  11         91.78         99.66         1.91 o                         
   2   3  11         88.87         85.99         1.83 o                         
   3   3  11         14.71         14.99         1.25 o                         
   4   3  11         73.59         80.32         2.30 o                         
   5   3  11         52.54         53.33         1.93 o                         
   6   3  11          9.21          6.63         1.13 o                         
  -6   4  11         21.14         17.62         1.30 o                         
  -5   4  11          0.29          0.20         0.33 o                         
  -4   4  11         21.36         23.23         0.95 o                         
  -3   4  11         23.68         24.67         1.44 o                         
  -2   4  11         13.25         13.29         0.82 o                         
  -1   4  11         13.06         10.86         0.75 o                         
   0   4  11         14.37         15.99         0.85 o                         
   1   4  11          1.39          3.28         1.37 o                         
   2   4  11          0.13         -0.25         0.61 o                         
   3   4  11          3.19          4.22         0.49 o                         
   4   4  11         19.84         14.93         5.11 o                         
  -2   5  11         10.88          9.49         0.66 o                         
  -1   5  11          0.53         -0.20         0.36 o                         
   0   5  11         12.84         10.61         0.62 o                         
   1   5  11          0.24          0.25         1.13 o                         
  -8   0  12          1.00         -0.08         1.16 o                         
  -6   0  12         20.45         17.48         1.14 o                         
  -4   0  12        404.44        414.24         3.65 o                         
  -2   0  12        602.45        593.21         4.89 o                         
   0   0  12          1.97          2.22         0.37 o                         
   2   0  12        509.93        500.03        16.51 o                         
   4   0  12         77.83         88.31         1.82 o                         
   6   0  12          0.43          0.37         0.38 o                         
  -8   1  12         86.42         89.20         2.41 o                         
  -7   1  12          0.00          2.70         0.61 o                         
  -6   1  12          1.01          1.46         0.40 o                         
  -5   1  12         23.48         22.82         0.95 o                         
  -4   1  12         93.71        100.50         3.87 o                         
  -3   1  12         17.17         12.03         0.65 o                         
  -2   1  12        109.31        122.22         1.77 o                         
  -1   1  12         10.56          7.83         0.53 o                         
   0   1  12        294.47        302.77         4.77 o                         
   1   1  12        270.60        298.36         2.96 o                         
   2   1  12         72.05         70.88         2.29 o                         
   3   1  12        254.74        267.43         4.45 o                         
   4   1  12         48.50         41.62         2.30 o                         
   5   1  12          2.07          1.11         0.39 o                         
   6   1  12          6.81          8.42         0.65 o                         
   7   1  12          3.02          3.25         0.42 o                         
  -8   2  12          0.82          0.81         0.43 o                         
  -7   2  12         72.16         75.38         1.71 o                         
  -6   2  12        570.53        600.30         6.36 o                         
  -5   2  12        207.93        218.04         2.99 o                         
  -4   2  12        387.48        378.81         5.31 o                         
  -3   2  12          0.04         -0.30         0.59 o                         
  -2   2  12         37.47         35.86         1.07 o                         
  -1   2  12         22.80         22.18         0.87 o                         
   0   2  12          1.55          2.44         0.41 o                         
   1   2  12        169.96        165.54         2.34 o                         
   2   2  12        215.13        212.21         2.75 o                         
   3   2  12         38.07         40.38         2.09 o                         
   4   2  12         20.78         19.48         0.91 o                         
   5   2  12         14.41         16.53         0.85 o                         
   6   2  12         84.70         89.52         2.43 o                         
  -7   3  12         24.15         24.65         1.27 o                         
  -6   3  12         92.45        100.12         2.76 o                         
  -5   3  12         54.92         63.79         2.30 o                         
  -4   3  12         86.61         89.78         2.66 o                         
  -3   3  12        115.90        122.58         3.06 o                         
  -2   3  12         45.15         52.36         1.45 o                         
  -1   3  12          3.98          5.51         1.59 o                         
   0   3  12         24.98         18.69         0.91 o                         
   1   3  12          7.21          7.14         0.69 o                         
   2   3  12          0.14          1.82         1.68 o                         
   3   3  12        207.63        227.13         5.24 o                         
   4   3  12         22.54         25.92         1.42 o                         
   5   3  12         77.45         73.80         2.19 o                         
  -5   4  12          8.37         11.54         1.16 o                         
  -4   4  12         97.07         90.58         3.10 o                         
  -3   4  12         60.18         62.64         1.76 o                         
  -2   4  12          0.02          0.12         0.75 o                         
  -1   4  12         50.80         46.08         1.38 o                         
   0   4  12          2.82          1.51         0.73 o                         
   1   4  12          0.04          0.88         0.39 o                         
   2   4  12          8.00          9.71         1.07 o                         
   3   4  12          9.13          9.19         0.66 o                         
   4   4  12          0.06          0.75         0.45 o                         
  -1   5  12         42.75         38.71         1.50 o                         
  -7   0  13          5.28          3.75         1.07 o                         
  -5   0  13          0.91          0.59         0.43 o                         
  -3   0  13       1016.80        986.58        10.97 o                         
  -1   0  13        109.61        103.66         1.89 o                         
   1   0  13         14.08         12.42         0.80 o                         
   3   0  13          2.51          3.90         0.96 o                         
   5   0  13        130.23        121.52         2.26 o                         
  -8   1  13          1.54          2.23         0.41 o                         
  -7   1  13          0.14          0.60         0.34 o                         
  -6   1  13          0.00          0.82         0.64 o                         
  -5   1  13         28.86         29.73         1.29 o                         
  -4   1  13          3.47          3.84         0.49 o                         
  -3   1  13         70.91         66.34         1.43 o                         
  -2   1  13         28.43         29.00         0.94 o                         
  -1   1  13         11.09         10.71         0.61 o                         
   0   1  13          7.91          9.88         0.60 o                         
   1   1  13          2.94          4.61         1.20 o                         
   2   1  13         11.76         10.43         0.69 o                         
   3   1  13         10.38         13.13         0.74 o                         
   4   1  13         15.60         16.74         0.86 o                         
   5   1  13         70.04         69.41         1.66 o                         
   6   1  13         11.29         10.99         0.70 o                         
  -8   2  13         66.31         57.44         1.30 o                         
  -7   2  13         34.87         35.12         1.34 o                         
  -6   2  13        350.21        371.77         4.03 o                         
  -5   2  13         98.74         98.08         3.95 o                         
  -4   2  13         11.95         12.89         0.77 o                         
  -3   2  13         23.43         25.52         0.99 o                         
  -2   2  13          3.81          1.88         0.41 o                         
  -1   2  13        246.77        276.03         6.76 o                         
   0   2  13        173.97        192.12         2.58 o                         
   1   2  13          2.56          3.95         0.96 o                         
   2   2  13        339.82        341.75         4.02 o                         
   3   2  13         44.17         47.34         1.39 o                         
   4   2  13          9.56         10.24         1.02 o                         
   5   2  13          4.35          3.80         0.49 o                         
   6   2  13          2.23          2.12         0.39 o                         
  -7   3  13         14.43         12.94         0.93 o                         
  -6   3  13          0.31          0.27         1.17 o                         
  -5   3  13        116.80        116.80         3.01 o                         
  -4   3  13         19.57         18.76         1.31 o                         
  -3   3  13          1.32          1.56         0.42 o                         
  -2   3  13         11.36         12.09         0.78 o                         
  -1   3  13         81.93         73.33         1.73 o                         
   0   3  13         37.93         33.75         1.41 o                         
   1   3  13          0.55          0.57         0.42 o                         
   2   3  13        178.45        175.64         4.66 o                         
   3   3  13        135.77        141.78         3.93 o                         
   4   3  13         12.79          9.44         1.95 o                         
   5   3  13          5.56          4.98         1.33 o                         
  -5   4  13         78.41         68.40         1.49 o                         
  -4   4  13          2.09          1.21         0.37 o                         
  -3   4  13          0.00          0.51         0.80 o                         
  -2   4  13        168.18        152.61         6.03 o                         
  -1   4  13         30.46         20.06         0.92 o                         
   0   4  13         25.23         20.66         1.68 o                         
   1   4  13          3.24          3.89         0.59 o                         
   2   4  13          0.05         -0.17         0.34 o                         
   3   4  13          4.43          3.10         1.71 o                         
  -8   0  14         26.48         25.00         1.01 o                         
  -6   0  14         37.63         32.80         1.18 o                         
  -4   0  14         90.06        103.67         5.75 o                         
  -2   0  14        404.61        392.06         3.54 o                         
   0   0  14         33.76         37.12         2.00 o                         
   2   0  14         25.58         23.35         1.97 o                         
   4   0  14        272.80        243.65         3.16 o                         
   6   0  14         51.62         42.04         3.29 o                         
  -8   1  14          8.40          8.56         0.60 o                         
  -7   1  14          6.05          9.03         0.67 o                         
  -6   1  14          5.29          5.76         0.62 o                         
  -5   1  14          3.97          4.01         0.50 o                         
  -4   1  14        235.12        243.13         3.02 o                         
  -3   1  14         75.96         68.74         1.52 o                         
  -2   1  14        186.26        186.29         2.44 o                         
  -1   1  14         29.28         31.81         1.02 o                         
   0   1  14        121.08        121.69         1.96 o                         
   1   1  14          0.77          2.00         0.81 o                         
   2   1  14         10.32         11.96         0.73 o                         
   3   1  14          0.23         -0.14         0.57 o                         
   4   1  14          8.37          8.40         0.68 o                         
   5   1  14         20.53         18.93         3.58 o                         
   6   1  14         22.34         21.14         1.80 o                         
  -7   2  14         53.35         54.30         1.38 o                         
  -6   2  14          3.28          4.41         0.65 o                         
  -5   2  14         21.04         24.71         2.41 o                         
  -4   2  14        239.62        243.14         5.36 o                         
  -3   2  14        185.53        192.69         2.73 o                         
  -2   2  14        382.47        371.66        16.25 o                         
  -1   2  14          2.87          1.45         0.53 o                         
   0   2  14         29.84         23.94         1.51 o                         
   1   2  14        233.66        228.84         3.00 o                         
   2   2  14        142.65        139.25         4.44 o                         
   3   2  14          7.82          8.50         1.64 o                         
   4   2  14         33.08         34.73         1.69 o                         
   5   2  14          9.68          9.41         2.44 o                         
  -6   3  14         19.06         18.75         0.96 o                         
  -5   3  14        146.29        148.16         2.45 o                         
  -4   3  14         15.04         14.81         1.20 o                         
  -3   3  14         81.62         88.49         3.71 o                         
  -2   3  14         37.59         35.22         1.23 o                         
  -1   3  14         27.64         32.61         1.85 o                         
   0   3  14         12.67         11.72         0.76 o                         
   1   3  14          0.58          1.47         0.63 o                         
   2   3  14          1.98          2.02         0.59 o                         
   3   3  14          3.62          3.81         0.68 o                         
   4   3  14         26.94         28.90         1.40 o                         
  -4   4  14         10.53         10.54         0.65 o                         
  -3   4  14         23.87         28.04         1.02 o                         
  -2   4  14         79.28         79.09         2.70 o                         
  -1   4  14         88.37         92.45         2.84 o                         
   0   4  14         22.83         24.29         0.95 o                         
   1   4  14          5.14          6.77         2.11 o                         
   2   4  14         41.62         44.04         1.20 o                         
  -7   0  15        108.36        105.47         2.45 o                         
  -5   0  15        122.65        112.95         2.12 o                         
  -3   0  15        185.08        189.34         4.07 o                         
  -1   0  15          3.08          3.01         0.44 o                         
   1   0  15        144.90        153.38         2.33 o                         
   3   0  15          2.41          1.83         0.42 o                         
   5   0  15          0.01          0.85         0.61 o                         
  -8   1  15        138.76        138.71         4.99 o                         
  -7   1  15        133.53        138.99         3.83 o                         
  -6   1  15         70.02         68.87         3.19 o                         
  -5   1  15         47.84         53.11         1.55 o                         
  -4   1  15         15.02         17.67         0.86 o                         
  -3   1  15          2.97          2.07         0.51 o                         
  -2   1  15          0.79         -0.36         0.36 o                         
  -1   1  15         77.67         71.59         1.57 o                         
   0   1  15        126.62        119.33         2.71 o                         
   1   1  15         19.98         20.09         0.90 o                         
   2   1  15          1.39          0.98         0.56 o                         
   3   1  15         12.44         12.98         0.79 o                         
   4   1  15         19.44         20.10         0.92 o                         
   5   1  15          0.94          1.03         0.39 o                         
  -7   2  15          5.72          5.66         0.49 o                         
  -6   2  15          0.14          0.29         0.36 o                         
  -5   2  15         24.79         25.60         1.07 o                         
  -4   2  15         29.55         29.94         1.58 o                         
  -3   2  15          0.06         -0.23         0.35 o                         
  -2   2  15         46.05         43.14         2.61 o                         
  -1   2  15         31.19         41.54         1.28 o                         
   0   2  15         87.45         86.60         1.97 o                         
   1   2  15        144.34        140.77         5.66 o                         
   2   2  15          9.76          9.78         0.70 o                         
   3   2  15         85.46         90.40         5.44 o                         
   4   2  15         17.19         14.37         3.89 o                         
   5   2  15          0.03         -0.19         0.66 o                         
  -6   3  15          7.72          6.63         0.58 o                         
  -5   3  15          1.60          2.24         0.42 o                         
  -4   3  15         69.32         66.03         1.62 o                         
  -3   3  15         14.51         11.70         0.80 o                         
  -2   3  15         21.56         16.51         0.86 o                         
  -1   3  15         26.24         21.05         1.73 o                         
   0   3  15         13.65         10.35         0.71 o                         
   1   3  15          0.98          2.03         0.47 o                         
   2   3  15          1.81          1.36         0.40 o                         
   3   3  15          1.72          2.76         1.31 o                         
   4   3  15         29.39         28.14         1.29 o                         
  -4   4  15          1.22          0.56         0.33 o                         
  -3   4  15          9.26          8.28         0.61 o                         
  -2   4  15          3.94          3.45         0.87 o                         
  -1   4  15          0.23          0.79         0.40 o                         
   0   4  15          6.32          4.30         0.49 o                         
   1   4  15         31.24         28.54         1.58 o                         
  -6   0  16         58.42         57.67         1.52 o                         
  -4   0  16         23.61         24.02         1.00 o                         
  -2   0  16        301.63        304.65        11.31 o                         
   0   0  16         16.13         14.38         1.42 o                         
   2   0  16         34.75         32.50         1.17 o                         
   4   0  16         47.74         44.38         1.85 o                         
  -7   1  16         88.49         89.25         3.31 o                         
  -6   1  16         42.94         43.21         1.30 o                         
  -5   1  16          9.46         10.41         1.27 o                         
  -4   1  16         15.72         14.99         0.82 o                         
  -3   1  16        300.90        318.25         3.55 o                         
  -2   1  16        288.96        309.84        10.49 o                         
  -1   1  16         20.74         21.43         2.82 o                         
   0   1  16         15.17         16.22         0.84 o                         
   1   1  16        161.60        166.58         6.11 o                         
   2   1  16         71.93         71.40         1.69 o                         
   3   1  16          6.26          6.59         0.61 o                         
   4   1  16          2.10          0.60         0.65 o                         
   5   1  16         22.97         21.13         4.18 o                         
  -7   2  16          4.76          6.98         0.49 o                         
  -6   2  16          0.03          1.24         0.88 o                         
  -5   2  16          0.06         -0.51         0.53 o                         
  -4   2  16         63.76         62.12         2.42 o                         
  -3   2  16        192.66        203.37         3.48 o                         
  -2   2  16         41.55         40.79         1.30 o                         
  -1   2  16        190.05        206.13         2.91 o                         
   0   2  16          2.69          2.96         0.51 o                         
   1   2  16         22.65         26.36         1.05 o                         
   2   2  16         26.53         25.32         1.37 o                         
   3   2  16         37.39         35.22         1.69 o                         
   4   2  16          3.36          3.27         0.61 o                         
  -5   3  16          0.35         -0.01         0.34 o                         
  -4   3  16         37.08         36.14         1.17 o                         
  -3   3  16        179.10        170.41         4.56 o                         
  -2   3  16          4.60          5.40         0.59 o                         
  -1   3  16         12.14         10.67         1.49 o                         
   0   3  16         44.25         47.01         1.37 o                         
   1   3  16         52.28         47.46         1.93 o                         
   2   3  16          4.03          3.87         2.45 o                         
   3   3  16         13.03         11.74         3.40 o                         
  -3   4  16         14.96         14.91         0.71 o                         
  -2   4  16          0.23         -0.09         0.49 o                         
  -1   4  16         57.50         55.11         2.04 o                         
   0   4  16         15.16         16.74         0.74 o                         
  -7   0  17         29.49         22.35         0.86 o                         
  -5   0  17        127.12        115.89         4.08 o                         
  -3   0  17         15.82         14.38         0.83 o                         
  -1   0  17         10.45         12.95         0.78 o                         
   1   0  17         84.64         82.90         1.83 o                         
   3   0  17         18.94         14.66         0.83 o                         
   5   0  17          1.13          2.10         1.32 o                         
  -7   1  17         55.14         56.16         1.30 o                         
  -6   1  17         26.49         21.24         0.93 o                         
  -5   1  17         66.14         60.54         1.58 o                         
  -4   1  17        151.58        145.16         2.43 o                         
  -3   1  17         60.97         54.69         1.50 o                         
  -2   1  17          5.01          2.45         0.48 o                         
  -1   1  17        188.01        195.32         2.77 o                         
   0   1  17        355.30        361.52        10.38 o                         
   1   1  17         55.21         53.74         1.49 o                         
   2   1  17         28.54         29.34         1.24 o                         
   3   1  17         53.91         55.50         2.96 o                         
   4   1  17          9.33          7.25         1.76 o                         
  -6   2  17         10.69          9.74         0.61 o                         
  -5   2  17         45.36         47.29         3.35 o                         
  -4   2  17         76.87         72.80         1.69 o                         
  -3   2  17          7.01          7.45         0.65 o                         
  -2   2  17          6.12          5.51         0.70 o                         
  -1   2  17          9.17          9.80         0.69 o                         
   0   2  17          0.01          1.02         0.52 o                         
   1   2  17          9.58          9.30         0.68 o                         
   2   2  17         11.77         10.53         2.47 o                         
   3   2  17          6.55          7.11         2.30 o                         
   4   2  17          5.80          5.88         2.28 o                         
  -5   3  17          2.21          2.04         0.56 o                         
  -4   3  17          0.93          1.92         0.60 o                         
  -3   3  17          1.03          0.56         0.36 o                         
  -2   3  17         10.41          8.25         0.69 o                         
  -1   3  17          6.88          8.53         0.67 o                         
   0   3  17          0.25          1.09         0.95 o                         
   1   3  17         28.80         31.67         1.49 o                         
   2   3  17         59.81         63.40         2.00 o                         
  -6   0  18          0.02          0.00         0.33 o                         
  -4   0  18          1.40          0.20         0.40 o                         
  -2   0  18          0.09          0.72         0.37 o                         
   0   0  18        230.57        236.37         4.38 o                         
   2   0  18         32.55         31.31         1.14 o                         
   4   0  18          0.13          0.76         0.33 o                         
  -6   1  18          1.77          2.22         0.41 o                         
  -5   1  18         45.45         46.70         1.82 o                         
  -4   1  18         19.34         18.86         0.91 o                         
  -3   1  18          0.00         -0.19         0.40 o                         
  -2   1  18        109.37        110.35         6.56 o                         
  -1   1  18        301.48        300.10         4.05 o                         
   0   1  18        215.05        229.79         7.11 o                         
   1   1  18        151.02        159.11         2.52 o                         
   2   1  18          7.53          5.35         0.62 o                         
   3   1  18         20.48         18.86         2.37 o                         
   4   1  18          2.90          3.69         1.38 o                         
  -6   2  18         17.94         19.81         3.00 o                         
  -5   2  18          2.45          2.13         0.40 o                         
  -4   2  18          7.16          7.71         0.59 o                         
  -3   2  18         20.97         19.84         1.13 o                         
  -2   2  18         17.93         17.07         1.50 o                         
  -1   2  18         14.30         17.61         1.87 o                         
   0   2  18          9.14         12.65         1.12 o                         
   1   2  18          5.74          4.81         0.53 o                         
   2   2  18          0.95          1.37         0.45 o                         
   3   2  18          1.44          1.43         0.41 o                         
  -4   3  18          0.00         -0.06         0.49 o                         
  -3   3  18         48.49         50.71         1.30 o                         
  -2   3  18          2.29          2.59         0.94 o                         
  -1   3  18         27.20         30.07         1.20 o                         
   0   3  18          5.08          5.26         0.83 o                         
   1   3  18          0.25          0.43         0.33 o                         
  -5   0  19         37.95         30.95         1.13 o                         
  -3   0  19          0.43          0.95         0.42 o                         
  -1   0  19        774.73        796.13         9.08 o                         
   1   0  19        305.70        329.76         3.73 o                         
   3   0  19          3.37          3.75         0.46 o                         
  -6   1  19         10.24         12.71         0.67 o                         
  -5   1  19          1.18          1.53         0.67 o                         
  -4   1  19          2.00          2.18         0.43 o                         
  -3   1  19         75.44         72.25         2.46 o                         
  -2   1  19          7.55          8.16         0.66 o                         
  -1   1  19          2.40          4.44         0.54 o                         
   0   1  19         49.55         53.88         1.48 o                         
   1   1  19         13.80         14.09         1.31 o                         
   2   1  19         55.37         50.03         2.41 o                         
   3   1  19         15.79         14.28         2.04 o                         
  -5   2  19         39.71         37.30         1.16 o                         
  -4   2  19          2.60          2.55         0.47 o                         
  -3   2  19          2.41          1.83         1.25 o                         
  -2   2  19         40.45         43.32         2.12 o                         
  -1   2  19          7.77          7.19         1.11 o                         
   0   2  19         15.63         16.34         2.58 o                         
   1   2  19          2.55          1.88         0.41 o                         
   2   2  19          4.40          3.82         2.02 o                         
  -3   3  19         12.91         15.30         0.94 o                         
  -2   3  19          2.91          2.97         1.44 o                         
  -1   3  19          0.82          0.55         0.89 o                         
   0   3  19          0.26         -0.12         0.31 o                         
  -4   0  20          7.49          8.15         0.61 o                         
  -2   0  20        287.56        285.16         4.75 o                         
   0   0  20        435.26        451.67         6.04 o                         
   2   0  20         74.80         66.71         2.21 o                         
  -5   1  20         16.34         16.79         0.74 o                         
  -4   1  20         12.94         12.31         0.69 o                         
  -3   1  20          6.75          9.09         1.25 o                         
  -2   1  20          8.11          8.98         0.68 o                         
  -1   1  20         12.42         13.53         0.79 o                         
   0   1  20          5.26          5.95         0.58 o                         
   1   1  20         77.67         72.96         5.14 o                         
   2   1  20         18.45         18.95         4.46 o                         
  -4   2  20         19.95         15.88         2.00 o                         
  -3   2  20         11.16         10.96         2.21 o                         
  -2   2  20          0.23          0.59         1.32 o                         
  -1   2  20          0.11          0.48         0.57 o                         
   0   2  20         19.05         17.35         2.40 o                         
   1   2  20          2.27          2.35         0.41 o                         
  -5   0  21         26.82         36.46         1.00 o                         
  -3   0  21         56.06         49.77         1.33 o                         
  -1   0  21         59.83         63.48         1.50 o                         
   1   0  21         53.76         52.41         2.28 o                         
  -4   1  21          1.93          2.04         0.42 o                         
  -3   1  21          0.41          0.39         0.36 o                         
  -2   1  21          4.22          3.82         0.49 o                         
  -1   1  21         40.98         38.67         4.19 o                         
   0   1  21         27.13         25.46         1.61 o                         
   1   1  21         15.36         17.85         1.41 o                         
  -2   2  21          6.62          5.31         0.80 o                         
  -1   2  21         22.06         20.02         4.08 o                         
  -2   0  22        211.75        214.90         6.64 o                         
   0   0  22         36.52         33.72         1.43 o                         
  -2   1  22         25.39         24.37         4.00 o                         
  -1   1  22          3.60          4.81         1.10 o                         
                                                                                
