# Supplementary material for: The crystal structures of three pyrazine-2,5-dicarb­oxamides: three-dimensional supra­molecular structures
Source: Acta Crystallogr E Crystallogr Commun. 2017 Apr 21;73(Pt 5):729–34. doi: 10.1107/S2056989017005898 (PMC5418794; doi:10.1107/S2056989017005898)
Supplement: Supplementary file 4 [file e-73-00729-IIIsup4.hkl]

data_III                                                                        
_shelx_title '  H2L6    DC25P   IPDS -120DEGC'                                  
_shelx_refln_list_code          4                                               
_shelx_F_calc_maximum       69.87                                               
_exptl_crystal_F_000       364.00                                               
_reflns_d_resolution_high  0.8126                                               
                                                                                
loop_                                                                           
 _space_group_symop_operation_xyz                                               
 'x, y, z'                                                                      
 '-x, y+1/2, -z+1/2'                                                            
 '-x, -y, -z'                                                                   
 'x, -y-1/2, z-1/2'                                                             
                                                                                
_cell_length_a     5.8663                                                       
_cell_length_b    18.7539                                                       
_cell_length_c     7.2943                                                       
_cell_angle_alpha  90.000                                                       
_cell_angle_beta  101.606                                                       
_cell_angle_gamma  90.000                                                       
                                                                                
_shelx_F_squared_multiplier     1.000                                           
                                                                                
loop_                                                                           
 _refln_index_h                                                                 
 _refln_index_k                                                                 
 _refln_index_l                                                                 
 _refln_F_squared_calc                                                          
 _refln_F_squared_meas                                                          
 _refln_F_squared_sigma                                                         
 _refln_observed_status                                                         
   1   0   0        273.41        249.20         5.30 o                         
   2   0   0        230.53        257.90         3.78 o                         
   3   0   0        233.49        276.30         3.67 o                         
   4   0   0        765.10        758.39         4.89 o                         
   5   0   0       1371.85       1351.04         7.70 o                         
   6   0   0         66.29         65.80         2.87 o                         
   7   0   0         39.44         35.18         3.57 o                         
   1   1   0       2325.62       2082.70        10.41 o                         
   2   1   0          3.49          1.65         1.23 o                         
   3   1   0        200.41        204.35         2.61 o                         
   4   1   0        285.50        249.81         3.13 o                         
   5   1   0         25.44         26.74         1.85 o                         
   6   1   0        189.73        191.22         2.47 o                         
   7   1   0          2.89          2.57         2.19 o                         
   0   2   0        205.00        198.25         6.54 o                         
   1   2   0        929.14        783.89         6.40 o                         
   2   2   0       1718.73       1649.66        14.46 o                         
   3   2   0         13.41         11.50         1.70 o                         
   4   2   0         33.89         35.00         1.57 o                         
   5   2   0        322.51        321.24         2.96 o                         
   6   2   0         16.77         13.46         1.81 o                         
   7   2   0         11.14         15.08         2.89 o                         
   2   3   0        969.92        941.43         4.83 o                         
   3   3   0         14.66         13.42         1.54 o                         
   4   3   0          7.27          8.66         1.22 o                         
   5   3   0         62.41         63.97         1.82 o                         
   6   3   0         15.88         11.16         1.69 o                         
   0   4   0       1754.66       1625.90        37.69 o                         
   1   4   0       2679.06       2614.07        12.56 o                         
   2   4   0        586.49        575.52         3.68 o                         
   3   4   0        357.36        388.22         3.09 o                         
   4   4   0         53.59         55.99         1.37 o                         
   5   4   0          0.17          0.00         1.45 o                         
   6   4   0          4.01          3.94         1.91 o                         
   2   5   0         21.32         21.40         1.29 o                         
   3   5   0       1311.58       1437.50         7.06 o                         
   4   5   0          7.79         12.55         1.33 o                         
   5   5   0         23.44         21.05         1.98 o                         
   6   5   0         10.13          8.68         2.11 o                         
   0   6   0         58.90         64.74         2.86 o                         
   1   6   0       1784.23       1822.85        29.85 o                         
   2   6   0         57.84         71.04         1.55 o                         
   3   6   0        228.56        247.01         2.73 o                         
   4   6   0        106.73        106.58         1.48 o                         
   5   6   0        111.25        114.28         1.82 o                         
   6   6   0         52.33         42.36         2.17 o                         
   1   7   0       1774.52       1740.75        17.93 o                         
   2   7   0        356.78        396.15         2.87 o                         
   3   7   0         17.95         13.08         1.20 o                         
   4   7   0          1.03          1.43         1.10 o                         
   5   7   0         49.89         43.15         1.37 o                         
   6   7   0         16.64         13.95         1.70 o                         
   0   8   0       1161.59       1201.04        36.53 o                         
   1   8   0        195.20        187.93         2.80 o                         
   2   8   0        515.08        535.54        11.56 o                         
   3   8   0          5.55          5.85         1.21 o                         
   4   8   0        137.76        146.38         1.94 o                         
   5   8   0         14.88         11.52         1.32 o                         
   6   8   0         13.29          8.42         1.83 o                         
   1   9   0        418.25        457.80         5.37 o                         
   2   9   0        296.97        298.30         5.15 o                         
   3   9   0        213.93        210.70         1.83 o                         
   4   9   0         32.96         46.63         1.82 o                         
   5   9   0          3.27          1.13         1.56 o                         
   6   9   0          1.27          0.55         1.68 o                         
   0  10   0         13.79         12.46         2.64 o                         
   1  10   0          8.36         10.67         1.47 o                         
   2  10   0       1294.65       1257.00        25.74 o                         
   3  10   0         37.26         29.57         1.37 o                         
   4  10   0         81.79         77.93         1.74 o                         
   5  10   0         53.75         49.91         1.63 o                         
   6  10   0         13.46          9.58         2.00 o                         
   1  11   0        121.22        117.60         1.88 o                         
   2  11   0        474.91        471.35         6.65 o                         
   3  11   0         68.53         75.34         1.67 o                         
   4  11   0        243.60        241.73         2.59 o                         
   5  11   0          0.20         -0.76         1.55 o                         
   6  11   0         36.93         38.12         2.14 o                         
   0  12   0         27.71         34.04         2.47 o                         
   1  12   0        227.63        226.75         2.27 o                         
   2  12   0        905.46        922.04        13.07 o                         
   3  12   0        101.69         96.09         1.99 o                         
   4  12   0        165.15        166.59         3.70 o                         
   5  12   0         19.52         23.42         1.98 o                         
   6  12   0          0.60         -0.09         4.11 o                         
   1  13   0         54.15         51.98         1.75 o                         
   2  13   0        217.41        223.37         2.31 o                         
   3  13   0        196.86        200.77         2.40 o                         
   4  13   0          5.55          2.77         1.58 o                         
   5  13   0         22.33         19.63         1.74 o                         
   0  14   0         60.09         58.76         2.59 o                         
   1  14   0         27.33         22.17         1.23 o                         
   2  14   0          5.90          5.72         1.58 o                         
   3  14   0        261.14        256.40         2.64 o                         
   4  14   0         18.06         17.39         1.80 o                         
   5  14   0          5.02          3.19         2.35 o                         
   1  15   0         25.53         25.41         1.31 o                         
   2  15   0          3.71          5.01         1.74 o                         
   3  15   0        266.27        263.47         3.52 o                         
   4  15   0          5.70          6.36         1.90 o                         
   5  15   0         11.57          7.81         2.20 o                         
   0  16   0         47.02         38.96         2.23 o                         
   1  16   0         53.24         50.63         1.59 o                         
   2  16   0          2.34          2.16         1.57 o                         
   3  16   0        218.40        211.15         5.39 o                         
   4  16   0         28.45         25.27         1.88 o                         
   5  16   0         93.29        106.15         2.99 o                         
   1  17   0          8.30          7.41         1.46 o                         
   2  17   0         13.74         12.78         1.61 o                         
   3  17   0          1.59          0.49         1.76 o                         
   4  17   0         39.00         38.40         1.82 o                         
   0  18   0         65.98         56.33         2.37 o                         
   1  18   0         14.81         11.68         1.50 o                         
   2  18   0        160.79        151.75         2.22 o                         
   3  18   0        359.85        369.55         9.70 o                         
   4  18   0          0.14          2.97         2.52 o                         
   1  19   0         35.80         35.63         1.52 o                         
   2  19   0          6.09          4.44         2.08 o                         
   3  19   0          0.07         -0.67         1.91 o                         
   0  20   0         46.12         45.32         3.47 o                         
   1  20   0         13.94         10.39         1.94 o                         
   2  20   0         28.52         35.87         2.07 o                         
   3  20   0         69.93         72.56         2.59 o                         
   1  21   0         14.68         18.23         1.98 o                         
   2  21   0          2.06          2.12         2.59 o                         
   0  22   0         19.18         15.79         3.06 o                         
   1  22   0          5.15          3.72         2.03 o                         
   2  22   0        145.80        178.51         3.18 o                         
  -7   1   1         20.21         18.99         2.09 o                         
  -6   1   1         70.94         67.18         1.72 o                         
  -5   1   1         15.84         18.96         1.44 o                         
  -4   1   1        132.73        138.55         1.75 o                         
  -3   1   1       1383.63       1438.96        16.07 o                         
  -2   1   1        174.51        169.86         2.13 o                         
  -1   1   1       2700.58       2487.03        44.96 o                         
   0   1   1         66.03         66.69         2.59 o                         
   1   1   1        183.33        140.75         2.57 o                         
   2   1   1        413.46        371.80         6.26 o                         
   3   1   1        105.81         98.60         1.77 o                         
   4   1   1          4.40          3.77         1.20 o                         
   5   1   1        268.15        285.26         3.33 o                         
   6   1   1         90.90         91.65         1.94 o                         
  -7   2   1         82.14         88.11         2.38 o                         
  -6   2   1         39.08         39.30         1.44 o                         
  -5   2   1         18.98         24.41         1.70 o                         
  -4   2   1         16.33         13.52         1.35 o                         
  -3   2   1        139.81        139.78         2.18 o                         
  -2   2   1          0.42          0.71         0.98 o                         
  -1   2   1        238.83        158.34         2.71 o                         
   0   2   1       1636.58       1469.23        21.78 o                         
   1   2   1        545.81        572.78         4.41 o                         
   2   2   1         15.84         15.87         1.29 o                         
   3   2   1         47.39         45.82         1.61 o                         
   4   2   1         24.48         28.02         1.41 o                         
   5   2   1        663.16        688.96        10.29 o                         
   6   2   1        114.25        111.56         2.73 o                         
  -7   3   1          3.19          2.88         1.91 o                         
  -6   3   1         23.23         21.98         1.84 o                         
  -5   3   1         63.45         65.46         1.69 o                         
  -4   3   1        126.66        133.09         2.43 o                         
  -3   3   1         99.00         90.49         1.62 o                         
  -2   3   1        105.51         84.31         1.65 o                         
  -1   3   1        811.66        743.09         6.49 o                         
   0   3   1         36.27         25.19         2.45 o                         
   1   3   1          8.23          6.70         1.36 o                         
   2   3   1          0.93          1.51         1.19 o                         
   3   3   1         66.69         81.79         1.75 o                         
   4   3   1        124.64        128.44         1.81 o                         
   5   3   1        305.05        299.66         3.99 o                         
   6   3   1        297.32        322.19         4.57 o                         
  -7   4   1          6.76          6.37         2.06 o                         
  -6   4   1          4.49          1.78         1.78 o                         
  -5   4   1         68.27         62.57         1.67 o                         
  -4   4   1        540.57        555.63         8.04 o                         
  -3   4   1       1005.81       1034.13         8.43 o                         
  -2   4   1        322.03        336.14         4.76 o                         
  -1   4   1       1150.34       1073.34         6.42 o                         
   0   4   1       2631.65       2673.93        17.60 o                         
   1   4   1        841.89        830.72         7.85 o                         
   2   4   1        619.67        662.41         5.29 o                         
   3   4   1          8.19          4.53         1.34 o                         
   4   4   1          7.37          4.34         1.31 o                         
   5   4   1        136.72        143.64         2.62 o                         
   6   4   1         89.13        106.69         2.25 o                         
  -7   5   1         15.52          7.44         3.43 o                         
  -6   5   1         28.35         28.64         1.85 o                         
  -5   5   1         31.03         28.85         1.32 o                         
  -4   5   1        111.44        116.08         1.59 o                         
  -3   5   1         56.14         68.26         1.61 o                         
  -2   5   1         12.44          9.55         1.15 o                         
  -1   5   1         34.49         37.07         1.61 o                         
   0   5   1       2558.57       2520.24        43.49 o                         
   1   5   1         69.07         64.46         1.74 o                         
   2   5   1          8.68          9.82         1.17 o                         
   3   5   1         82.92         88.10         1.56 o                         
   4   5   1        196.61        193.38         2.12 o                         
   5   5   1         24.43         21.67         1.54 o                         
   6   5   1         42.98         43.24         2.24 o                         
  -6   6   1          1.49          1.70         2.10 o                         
  -5   6   1          0.74          2.10         1.47 o                         
  -4   6   1         45.75         46.47         1.31 o                         
  -3   6   1         29.24         41.61         1.33 o                         
  -2   6   1       1509.71       1458.75         5.95 o                         
  -1   6   1         51.34         56.68         1.84 o                         
   0   6   1        237.83        239.02         2.79 o                         
   1   6   1         19.83         22.10         1.14 o                         
   2   6   1          0.88          2.51         1.89 o                         
   3   6   1          1.60          1.65         1.10 o                         
   4   6   1        145.19        149.09         1.88 o                         
   5   6   1         94.23         94.90         1.70 o                         
   6   6   1         21.31         16.93         2.18 o                         
  -6   7   1         53.44         51.36         1.85 o                         
  -5   7   1        150.02        146.19         1.75 o                         
  -4   7   1         15.32         15.71         1.18 o                         
  -3   7   1         10.08         13.48         1.28 o                         
  -2   7   1        398.56        413.28         7.09 o                         
  -1   7   1         45.73         37.40         1.60 o                         
   0   7   1       3027.54       3053.89        20.70 o                         
   1   7   1         91.32        105.06         1.98 o                         
   2   7   1        636.28        648.18         9.49 o                         
   3   7   1         70.85         68.17         1.70 o                         
   4   7   1        439.73        426.29         3.27 o                         
   5   7   1         18.27         15.19         1.52 o                         
   6   7   1          1.25          2.66         1.66 o                         
  -6   8   1        171.89        172.02         3.98 o                         
  -5   8   1        132.56        128.44         2.41 o                         
  -4   8   1          1.66          2.64         0.98 o                         
  -3   8   1         17.27         24.15         1.44 o                         
  -2   8   1       1228.00       1244.14        25.07 o                         
  -1   8   1        970.30        935.86         9.67 o                         
   0   8   1        884.45        839.02         7.87 o                         
   1   8   1        132.88        134.69         2.11 o                         
   2   8   1         14.85         14.21         1.43 o                         
   3   8   1         83.79         84.17         1.55 o                         
   4   8   1        859.11        800.52         9.19 o                         
   5   8   1          7.80          8.80         1.39 o                         
   6   8   1         52.55         49.32         1.96 o                         
  -6   9   1          4.09          2.20         1.68 o                         
  -5   9   1          0.98          0.51         1.73 o                         
  -4   9   1         39.96         33.99         1.36 o                         
  -3   9   1         55.11         58.49         1.71 o                         
  -2   9   1          1.75          1.51         1.28 o                         
  -1   9   1        244.36        239.29         3.66 o                         
   0   9   1        608.61        671.94         5.90 o                         
   1   9   1        591.92        616.15         8.31 o                         
   2   9   1         43.01         34.56         1.27 o                         
   3   9   1          4.84          4.06         1.05 o                         
   4   9   1        275.62        297.20         2.38 o                         
   5   9   1        120.63         99.88         1.79 o                         
   6   9   1         66.20         69.24         2.08 o                         
  -6  10   1         31.34         24.49         2.02 o                         
  -5  10   1          0.63          0.95         1.46 o                         
  -4  10   1         76.56         65.72         1.86 o                         
  -3  10   1         39.62         45.46         1.64 o                         
  -2  10   1        255.92        255.62         3.68 o                         
  -1  10   1       1527.86       1583.30        13.79 o                         
   0  10   1          7.95          6.44         1.62 o                         
   1  10   1       1114.40       1145.74         8.51 o                         
   2  10   1         66.02         47.71         1.39 o                         
   3  10   1         26.23         20.99         1.34 o                         
   4  10   1         32.75         42.79         1.45 o                         
   5  10   1          8.77         12.15         1.67 o                         
   6  10   1          0.63         -0.68         1.92 o                         
  -6  11   1         44.45         38.21         2.24 o                         
  -5  11   1        159.67        162.38         2.20 o                         
  -4  11   1        103.05        104.16         2.82 o                         
  -3  11   1          8.38          9.38         1.17 o                         
  -2  11   1        235.75        225.49         2.71 o                         
  -1  11   1         59.76         60.93         1.96 o                         
   0  11   1        189.64        202.11         2.58 o                         
   1  11   1        161.14        160.10         2.23 o                         
   2  11   1        360.70        349.92         3.38 o                         
   3  11   1          0.30          0.99         1.03 o                         
   4  11   1         65.86         63.70         1.58 o                         
   5  11   1        135.18        127.30         2.67 o                         
  -6  12   1          1.56          4.93         2.35 o                         
  -5  12   1          6.39          4.29         1.93 o                         
  -4  12   1        181.57        172.15         5.13 o                         
  -3  12   1        530.65        499.24         4.80 o                         
  -2  12   1         11.49         13.33         1.18 o                         
  -1  12   1        553.20        547.27         4.84 o                         
   0  12   1         79.71         86.74         1.68 o                         
   1  12   1       1110.69       1094.36        14.83 o                         
   2  12   1        378.38        356.44         2.70 o                         
   3  12   1        817.52        793.37         7.35 o                         
   4  12   1          8.71          8.19         1.39 o                         
   5  12   1          5.39          3.82         1.59 o                         
  -5  13   1         37.85         38.48         1.93 o                         
  -4  13   1        116.59        123.46         2.05 o                         
  -3  13   1        310.15        314.20         3.74 o                         
  -2  13   1        483.25        439.50         3.75 o                         
  -1  13   1         34.58         42.27         1.47 o                         
   0  13   1        143.65        139.65         2.16 o                         
   1  13   1        259.94        240.89         2.78 o                         
   2  13   1         71.70         60.78         1.62 o                         
   3  13   1       1410.66       1416.97         7.51 o                         
   4  13   1          1.71          3.10         1.36 o                         
   5  13   1          0.23         -0.46         1.93 o                         
  -5  14   1         44.06         47.49         2.10 o                         
  -4  14   1         11.23         13.94         1.77 o                         
  -3  14   1       1566.66       1546.55        19.15 o                         
  -2  14   1          0.22          0.83         1.10 o                         
  -1  14   1        262.80        262.56         2.50 o                         
   0  14   1          1.74          1.64         1.09 o                         
   1  14   1         72.51         62.06         2.47 o                         
   2  14   1       1217.16       1224.48        12.61 o                         
   3  14   1         72.83         77.11         1.89 o                         
   4  14   1         11.37         13.87         1.79 o                         
   5  14   1         23.57         32.73         2.36 o                         
  -5  15   1         43.49         37.54         1.97 o                         
  -4  15   1         52.71         52.87         2.27 o                         
  -3  15   1         53.58         57.91         1.86 o                         
  -2  15   1        386.17        384.55         5.50 o                         
  -1  15   1          6.93          4.70         1.39 o                         
   0  15   1         72.55         71.20         1.70 o                         
   1  15   1         22.57         18.72         1.37 o                         
   2  15   1        982.77        972.81         4.40 o                         
   3  15   1          5.89          7.32         1.94 o                         
   4  15   1         32.38         33.10         2.17 o                         
   5  15   1         84.14         91.07         2.72 o                         
  -5  16   1          0.08         -1.06         2.87 o                         
  -4  16   1          4.89          2.36         1.91 o                         
  -3  16   1          5.62          5.01         1.47 o                         
  -2  16   1         43.28         42.00         1.62 o                         
  -1  16   1          5.05          6.05         1.71 o                         
   0  16   1         10.25         12.87         1.53 o                         
   1  16   1         99.40         99.94         2.04 o                         
   2  16   1         80.14         82.25         2.70 o                         
   3  16   1        117.68        121.42         1.96 o                         
   4  16   1          4.32          4.46         2.10 o                         
  -4  17   1          0.47         -0.70         1.79 o                         
  -3  17   1          2.06          0.86         1.86 o                         
  -2  17   1         36.91         36.90         1.84 o                         
  -1  17   1         13.88         13.49         1.62 o                         
   0  17   1        698.77        660.70        14.49 o                         
   1  17   1         30.25         30.36         1.72 o                         
   2  17   1        401.60        424.48         4.45 o                         
   3  17   1         33.45         28.61         2.54 o                         
   4  17   1          7.79          7.47         2.21 o                         
  -4  18   1        142.50        146.02         3.72 o                         
  -3  18   1         24.39         19.00         2.37 o                         
  -2  18   1         89.55         92.91         3.05 o                         
  -1  18   1         13.46          9.01         1.50 o                         
   0  18   1          0.04          0.31         1.36 o                         
   1  18   1          9.91         11.77         1.50 o                         
   2  18   1         57.52         57.53         2.19 o                         
   3  18   1         35.81         25.38         1.77 o                         
   4  18   1        120.89        151.08         2.81 o                         
  -4  19   1         36.90         36.60         3.00 o                         
  -3  19   1         18.71         18.22         1.86 o                         
  -2  19   1          3.89          3.88         1.91 o                         
  -1  19   1          2.14          0.25         1.73 o                         
   0  19   1          6.00          9.30         1.33 o                         
   1  19   1          0.11         -0.54         1.98 o                         
   2  19   1         96.79         91.08         2.12 o                         
   3  19   1         47.39         39.13         1.88 o                         
  -3  20   1          6.35          6.85         2.56 o                         
  -2  20   1         52.54         54.54         1.78 o                         
  -1  20   1         78.18         72.59         2.30 o                         
   0  20   1         16.42         16.63         1.72 o                         
   1  20   1        122.62        110.71         3.30 o                         
   2  20   1        231.26        242.01         6.14 o                         
   3  20   1        233.20        242.69         4.37 o                         
  -2  21   1         39.30         38.90         2.46 o                         
  -1  21   1          4.81          1.02         2.09 o                         
   0  21   1          1.41          2.32         1.57 o                         
   1  21   1          2.55          3.05         2.14 o                         
   2  21   1         14.34         13.84         2.40 o                         
  -2  22   1         14.71          6.14         2.62 o                         
  -1  22   1         35.53         31.38         1.93 o                         
   0  22   1          4.33          2.56         1.81 o                         
   1  22   1        214.22        226.04         3.16 o                         
  -7   0   2         21.49         21.30         2.65 o                         
  -6   0   2        946.79        917.45         5.51 o                         
  -5   0   2         58.32         63.76         1.90 o                         
  -4   0   2         25.63         37.53         1.62 o                         
  -3   0   2         96.36         92.32         2.34 o                         
  -2   0   2       4882.51       5181.96       205.05 o                         
  -1   0   2       4143.77       4253.46        26.59 o                         
   1   0   2        471.36        420.77         4.73 o                         
   2   0   2       2124.99       2148.58        22.61 o                         
   3   0   2         50.98         46.85         1.93 o                         
   4   0   2          3.84          3.15         1.87 o                         
   5   0   2         32.86         43.95         2.47 o                         
   6   0   2          0.04          1.45         2.71 o                         
  -7   1   2          0.13          0.46         1.65 o                         
  -6   1   2        305.40        303.29         3.65 o                         
  -5   1   2        228.20        232.48         3.56 o                         
  -4   1   2         10.31          7.89         1.12 o                         
  -3   1   2        211.50        212.81         1.91 o                         
  -2   1   2         28.96         34.65         1.25 o                         
   1   1   2         93.90         78.86         1.80 o                         
   2   1   2          4.02          3.51         1.11 o                         
   3   1   2         63.09         64.65         1.70 o                         
   4   1   2       1285.50       1227.81         6.15 o                         
   5   1   2        252.28        250.74         3.88 o                         
   6   1   2          0.00         -0.78         1.78 o                         
  -7   2   2         60.36         55.60         1.79 o                         
  -6   2   2          2.23          1.19         1.59 o                         
  -5   2   2         44.91         43.21         1.39 o                         
  -4   2   2          0.12          0.23         1.09 o                         
  -3   2   2         15.29         11.33         1.31 o                         
  -2   2   2        266.20        230.88         2.24 o                         
  -1   2   2       2181.29       2254.02        33.28 o                         
   0   2   2       1266.86       1210.96         6.62 o                         
   1   2   2          3.72          4.64         1.32 o                         
   2   2   2       1695.85       1715.35         7.27 o                         
   3   2   2        244.08        228.29         2.88 o                         
   4   2   2        359.89        334.21         2.89 o                         
   5   2   2       1052.87       1067.36         8.79 o                         
   6   2   2          4.44          3.17         1.69 o                         
  -7   3   2         44.03         37.57         2.17 o                         
  -6   3   2          1.43          1.46         1.52 o                         
  -5   3   2        100.26         94.12         1.98 o                         
  -4   3   2         13.76         11.48         1.23 o                         
  -3   3   2        267.57        272.84         2.24 o                         
  -2   3   2          0.35          0.96         0.97 o                         
  -1   3   2       1414.23       1440.17        31.17 o                         
   0   3   2         97.99         87.12         2.06 o                         
   1   3   2        116.34        120.99         1.99 o                         
   2   3   2       1930.33       2144.37        22.10 o                         
   3   3   2        218.04        234.56         5.37 o                         
   4   3   2         47.50         41.46         1.39 o                         
   5   3   2         49.46         55.83         1.77 o                         
   6   3   2         35.24         42.04         2.25 o                         
  -7   4   2         72.20         75.86         2.56 o                         
  -6   4   2         37.69         34.05         1.65 o                         
  -5   4   2         61.34         59.93         1.50 o                         
  -4   4   2        200.67        233.59         3.42 o                         
  -3   4   2        238.15        237.05         2.48 o                         
  -2   4   2        331.13        345.77         2.84 o                         
  -1   4   2        144.59        131.08         2.86 o                         
   0   4   2          3.83          2.59         1.36 o                         
   1   4   2        265.31        244.16         3.54 o                         
   2   4   2         16.14         17.79         1.47 o                         
   3   4   2        435.99        477.58         3.96 o                         
   4   4   2         96.97         99.43         1.56 o                         
   5   4   2         39.10         41.24         1.84 o                         
   6   4   2          2.93          1.02         1.93 o                         
  -7   5   2         66.17         64.99         3.15 o                         
  -6   5   2         35.27         34.83         1.88 o                         
  -5   5   2         37.96         30.00         1.58 o                         
  -4   5   2          1.14          2.86         1.04 o                         
  -3   5   2       1029.01       1077.70        11.75 o                         
  -2   5   2          7.42          7.81         1.23 o                         
  -1   5   2        640.28        614.55         5.22 o                         
   0   5   2         52.70         51.88         1.74 o                         
   1   5   2       1434.41       1423.55        14.69 o                         
   2   5   2        142.01        168.57         3.03 o                         
   3   5   2        545.70        536.52         3.06 o                         
   4   5   2        389.15        393.36         3.22 o                         
   5   5   2         89.38         86.07         1.87 o                         
   6   5   2          4.80          3.31         2.39 o                         
  -6   6   2          1.24          0.02         1.65 o                         
  -5   6   2         91.00         89.24         1.66 o                         
  -4   6   2         73.73         72.99         1.74 o                         
  -3   6   2        298.58        288.90         2.71 o                         
  -2   6   2          1.74          3.64         1.54 o                         
  -1   6   2         41.08         32.08         1.91 o                         
   0   6   2        141.07        117.43         2.22 o                         
   1   6   2       2137.25       2114.61        10.95 o                         
   2   6   2        125.94        121.24         2.02 o                         
   3   6   2         14.75         17.49         1.36 o                         
   4   6   2        138.35        130.71         1.95 o                         
   5   6   2         45.37         42.96         1.92 o                         
   6   6   2        241.76        286.67         4.98 o                         
  -6   7   2          4.76          3.44         1.79 o                         
  -5   7   2          6.35          2.04         1.93 o                         
  -4   7   2          2.15          1.15         1.40 o                         
  -3   7   2         11.77         20.15         1.67 o                         
  -2   7   2         19.83         21.92         1.71 o                         
  -1   7   2         77.46         73.63         2.18 o                         
   0   7   2          9.97          8.23         1.40 o                         
   1   7   2        197.50        201.00         3.26 o                         
   2   7   2        142.43        159.92         1.97 o                         
   3   7   2        301.42        272.79         4.05 o                         
   4   7   2        221.03        217.02         3.87 o                         
   5   7   2         14.17         13.00         1.51 o                         
   6   7   2        147.09        141.77         2.76 o                         
  -6   8   2         29.67         29.88         1.88 o                         
  -5   8   2        142.76        147.62         2.25 o                         
  -4   8   2         19.21         17.34         1.36 o                         
  -3   8   2         99.98         95.51         1.49 o                         
  -2   8   2          9.73          7.57         1.22 o                         
  -1   8   2         23.25         22.16         2.00 o                         
   0   8   2        327.15        356.89         3.27 o                         
   1   8   2        837.28        819.64         7.22 o                         
   2   8   2         73.16         74.91         1.77 o                         
   3   8   2        227.86        211.84         2.06 o                         
   4   8   2         61.31         60.52         1.70 o                         
   5   8   2          3.41          1.66         1.76 o                         
   6   8   2         79.69         80.83         3.25 o                         
  -6   9   2          6.44          3.38         2.12 o                         
  -5   9   2          0.31         -0.49         1.72 o                         
  -4   9   2         13.18          9.05         1.51 o                         
  -3   9   2         38.12         39.93         1.22 o                         
  -2   9   2         40.40         47.10         1.46 o                         
  -1   9   2         86.52         82.22         2.03 o                         
   0   9   2         57.18         67.80         1.87 o                         
   1   9   2          0.18          0.79         1.34 o                         
   2   9   2          0.16          1.05         1.03 o                         
   3   9   2         54.61         55.63         1.51 o                         
   4   9   2         32.84         35.60         1.42 o                         
   5   9   2         37.87         33.78         1.74 o                         
  -6  10   2         10.52          6.92         1.83 o                         
  -5  10   2        106.27         97.16         3.05 o                         
  -4  10   2        185.14        183.11         2.64 o                         
  -3  10   2         46.04         42.27         1.49 o                         
  -2  10   2         23.02         29.70         1.29 o                         
  -1  10   2        182.73        203.65         2.65 o                         
   0  10   2        226.00        216.91         2.63 o                         
   1  10   2        110.31        124.81         1.94 o                         
   2  10   2        267.97        243.95         2.10 o                         
   3  10   2        363.64        349.60         6.72 o                         
   4  10   2        216.94        199.55         4.11 o                         
   5  10   2         10.47          7.44         1.79 o                         
  -6  11   2          0.80          1.18         2.14 o                         
  -5  11   2          0.01         -0.54         2.13 o                         
  -4  11   2         86.53         98.02         2.10 o                         
  -3  11   2         54.57         48.84         1.31 o                         
  -2  11   2          0.66          0.78         1.10 o                         
  -1  11   2         25.37         24.83         1.52 o                         
   0  11   2        109.53        101.36         2.16 o                         
   1  11   2         68.25         71.79         2.38 o                         
   2  11   2         31.01         30.99         1.27 o                         
   3  11   2        330.18        304.65         2.61 o                         
   4  11   2         16.50         16.80         1.34 o                         
   5  11   2         14.37         16.09         1.73 o                         
  -6  12   2         23.79         20.72         2.94 o                         
  -5  12   2         58.17         60.30         2.10 o                         
  -4  12   2        196.39        187.19         3.70 o                         
  -3  12   2          7.26          7.76         1.22 o                         
  -2  12   2         23.76         27.03         1.32 o                         
  -1  12   2          0.10          2.23         1.36 o                         
   0  12   2        731.26        709.60         9.14 o                         
   1  12   2         44.25         41.79         1.66 o                         
   2  12   2         22.14         21.00         1.28 o                         
   3  12   2         99.33         99.16         1.73 o                         
   4  12   2          0.52          0.50         1.27 o                         
   5  12   2          0.22          2.36         1.77 o                         
  -5  13   2         12.26         12.58         2.00 o                         
  -4  13   2        132.24        120.74         2.45 o                         
  -3  13   2         17.22         17.44         1.35 o                         
  -2  13   2        232.11        223.54         3.63 o                         
  -1  13   2         61.46         59.40         1.65 o                         
   0  13   2          9.88         10.33         1.49 o                         
   1  13   2          3.18          4.33         1.31 o                         
   2  13   2        612.56        613.40        10.82 o                         
   3  13   2         72.48         72.77         1.84 o                         
   4  13   2          8.35          7.79         1.67 o                         
   5  13   2         18.32         12.93         2.18 o                         
  -5  14   2          4.72          2.13         1.94 o                         
  -4  14   2          0.33          0.21         1.71 o                         
  -3  14   2         29.04         32.99         1.56 o                         
  -2  14   2          0.05         -0.14         1.45 o                         
  -1  14   2         67.70         74.42         1.72 o                         
   0  14   2         43.34         41.26         1.52 o                         
   1  14   2         54.50         54.96         1.60 o                         
   2  14   2          2.09          3.15         1.47 o                         
   3  14   2         30.85         34.83         1.59 o                         
   4  14   2          9.32         10.40         2.11 o                         
   5  14   2          4.12          2.87         2.36 o                         
  -5  15   2          0.02          0.51         1.90 o                         
  -4  15   2         13.93         10.80         2.11 o                         
  -3  15   2         53.43         57.60         1.57 o                         
  -2  15   2         16.99         17.06         1.78 o                         
  -1  15   2         14.20         14.81         1.65 o                         
   0  15   2        135.73        138.85         2.41 o                         
   1  15   2        254.21        266.22         4.11 o                         
   2  15   2         93.19         92.57         1.80 o                         
   3  15   2          0.36          1.46         1.55 o                         
   4  15   2          5.88          5.95         1.68 o                         
  -5  16   2         13.35          8.55         2.52 o                         
  -4  16   2          6.06          3.58         2.11 o                         
  -3  16   2          0.09          0.45         1.44 o                         
  -2  16   2          7.71          5.47         1.35 o                         
  -1  16   2        145.25        157.40         2.24 o                         
   0  16   2          1.95          1.77         1.72 o                         
   1  16   2          5.96          5.10         1.47 o                         
   2  16   2        164.65        169.23         2.21 o                         
   3  16   2         26.23         24.25         1.84 o                         
   4  16   2          9.32          7.75         1.70 o                         
  -4  17   2         18.83         17.90         2.19 o                         
  -3  17   2          2.06          3.26         1.63 o                         
  -2  17   2         17.22         16.03         1.63 o                         
  -1  17   2         85.24         72.00         1.71 o                         
   0  17   2         65.69         59.57         1.85 o                         
   1  17   2          0.01         -0.80         1.44 o                         
   2  17   2        200.66        203.40         2.99 o                         
   3  17   2          3.58          2.25         1.90 o                         
   4  17   2         38.36         45.88         2.49 o                         
  -4  18   2         10.14         10.45         2.87 o                         
  -3  18   2         54.15         48.78         2.24 o                         
  -2  18   2          4.18          2.88         1.70 o                         
  -1  18   2        240.31        235.37         4.40 o                         
   0  18   2          6.12          6.89         1.74 o                         
   1  18   2         11.90          9.75         1.78 o                         
   2  18   2         26.91         27.98         2.42 o                         
   3  18   2         33.18         31.30         2.04 o                         
  -3  19   2         31.84         22.33         1.75 o                         
  -2  19   2          8.50          4.54         1.92 o                         
  -1  19   2         15.37         14.99         1.82 o                         
   0  19   2          2.38          2.02         2.08 o                         
   1  19   2         75.03         71.66         2.19 o                         
   2  19   2          0.42          0.55         1.89 o                         
   3  19   2         78.18         86.31         2.82 o                         
  -3  20   2         20.74         18.86         2.41 o                         
  -2  20   2         75.81         80.30         2.15 o                         
  -1  20   2          3.97          1.29         1.78 o                         
   0  20   2         31.35         32.10         2.22 o                         
   1  20   2          5.62          3.18         1.92 o                         
   2  20   2          0.06          0.60         2.22 o                         
  -2  21   2         21.85         21.79         2.24 o                         
  -1  21   2         33.40         29.89         1.83 o                         
   0  21   2        141.52        136.20         2.54 o                         
   1  21   2        147.65        164.76         2.77 o                         
   2  21   2         75.25         94.76         2.91 o                         
  -1  22   2          0.02          0.10         2.34 o                         
   0  22   2         12.40         14.36         2.40 o                         
   1  22   2        162.45        192.42         5.40 o                         
  -7   1   3        107.56        106.11         2.55 o                         
  -6   1   3         20.12         21.16         1.46 o                         
  -5   1   3         49.56         56.29         1.41 o                         
  -4   1   3          8.63         10.83         1.31 o                         
  -3   1   3         20.30         23.48         1.60 o                         
  -2   1   3          0.47          0.71         0.93 o                         
  -1   1   3        236.09        274.07         3.07 o                         
   0   1   3         53.23         48.43         1.69 o                         
   1   1   3        231.37        238.65         2.43 o                         
   2   1   3        140.74        160.42         2.28 o                         
   3   1   3          5.08          5.46         1.56 o                         
   4   1   3         63.56         60.27         1.67 o                         
   5   1   3         61.88         56.07         1.69 o                         
   6   1   3         24.96         21.81         2.83 o                         
  -7   2   3         15.76         10.93         2.09 o                         
  -6   2   3          0.60          1.02         1.48 o                         
  -5   2   3         39.63         42.02         1.36 o                         
  -4   2   3         86.32         90.29         1.54 o                         
  -3   2   3        192.18        205.30         2.36 o                         
  -2   2   3         59.73         66.95         1.61 o                         
  -1   2   3        402.29        398.31         3.68 o                         
   0   2   3         16.35         18.75         1.55 o                         
   1   2   3         76.37         81.91         2.00 o                         
   2   2   3        571.13        567.36         3.50 o                         
   3   2   3        259.27        243.62         2.15 o                         
   4   2   3         97.42         94.56         1.80 o                         
   5   2   3         17.87         25.23         1.72 o                         
   6   2   3          0.63         -0.83         2.02 o                         
  -7   3   3          0.00         -1.74         2.04 o                         
  -6   3   3         12.82         12.84         1.52 o                         
  -5   3   3          9.77         13.59         1.42 o                         
  -4   3   3        113.47        124.31         2.82 o                         
  -3   3   3          5.20          5.59         1.16 o                         
  -2   3   3         23.07         28.59         1.71 o                         
  -1   3   3        418.74        437.71         6.28 o                         
   0   3   3        190.46        182.92         2.47 o                         
   1   3   3        719.01        768.07         5.06 o                         
   2   3   3          3.06          3.07         1.16 o                         
   3   3   3         20.64         24.75         1.40 o                         
   4   3   3         50.06         52.71         1.77 o                         
   5   3   3         83.19         92.72         2.31 o                         
   6   3   3         46.05         59.66         2.35 o                         
  -7   4   3          0.03          0.16         2.37 o                         
  -6   4   3        134.08        145.57         2.85 o                         
  -5   4   3        119.84        134.96         2.65 o                         
  -4   4   3         12.56         14.79         1.25 o                         
  -3   4   3          0.36          0.86         1.12 o                         
  -2   4   3         49.56         49.93         1.95 o                         
  -1   4   3         10.77         17.50         1.66 o                         
   0   4   3          0.61          1.74         1.41 o                         
   1   4   3        107.38        117.92         2.07 o                         
   2   4   3         68.50         61.20         1.70 o                         
   3   4   3         12.45         14.82         1.17 o                         
   4   4   3         39.58         45.14         1.73 o                         
   5   4   3          0.96          0.32         1.76 o                         
   6   4   3         15.83         16.05         2.41 o                         
  -6   5   3         44.37         36.10         1.78 o                         
  -5   5   3         19.41         18.37         1.42 o                         
  -4   5   3         17.37         20.89         1.10 o                         
  -3   5   3         82.13         82.73         1.49 o                         
  -2   5   3        291.13        311.21         3.02 o                         
  -1   5   3          0.47          0.42         2.65 o                         
   0   5   3        199.56        234.77         2.80 o                         
   1   5   3          7.42          6.72         1.59 o                         
   2   5   3        233.00        252.00         3.87 o                         
   3   5   3          4.75          4.81         1.27 o                         
   4   5   3          0.07          1.00         1.43 o                         
   5   5   3         46.45         47.53         1.92 o                         
  -6   6   3         17.59         15.99         1.72 o                         
  -5   6   3          8.10          8.63         1.31 o                         
  -4   6   3         72.58         65.56         1.51 o                         
  -3   6   3         46.36         57.83         1.39 o                         
  -2   6   3         10.76         15.09         1.73 o                         
  -1   6   3          2.60          5.43         2.12 o                         
   0   6   3         38.63         33.40         1.91 o                         
   1   6   3         43.48         46.73         1.62 o                         
   2   6   3        180.57        170.61         2.06 o                         
   3   6   3         33.49         35.02         1.33 o                         
   4   6   3          0.15         -0.82         1.71 o                         
   5   6   3         13.49         14.78         1.82 o                         
  -6   7   3        156.93        153.35         2.48 o                         
  -5   7   3          5.39          4.60         1.59 o                         
  -4   7   3        121.68        117.49         2.70 o                         
  -3   7   3         10.79         12.48         1.16 o                         
  -2   7   3        386.08        435.38         4.76 o                         
  -1   7   3         89.13         88.70         2.56 o                         
   0   7   3         71.33         87.98         2.03 o                         
   1   7   3         81.17         78.96         1.69 o                         
   2   7   3        206.77        210.10         4.11 o                         
   3   7   3          1.26         -0.76         1.25 o                         
   4   7   3         13.63          9.59         1.60 o                         
   5   7   3         20.67         18.23         1.71 o                         
  -6   8   3         15.50         11.10         1.81 o                         
  -5   8   3          2.54          1.33         1.44 o                         
  -4   8   3         49.87         46.61         2.13 o                         
  -3   8   3         10.82         11.81         1.22 o                         
  -2   8   3        608.58        614.88        14.73 o                         
  -1   8   3         56.01         60.05         2.31 o                         
   0   8   3         72.65         66.68         2.00 o                         
   1   8   3        106.71        106.13         1.95 o                         
   2   8   3        221.15        219.28         3.31 o                         
   3   8   3        222.75        211.60         2.47 o                         
   4   8   3         98.69         88.58         2.73 o                         
   5   8   3          1.51         -0.98         2.08 o                         
  -6   9   3         14.13         11.41         2.16 o                         
  -5   9   3          0.16          0.70         1.44 o                         
  -4   9   3          8.73          8.49         1.95 o                         
  -3   9   3          7.50          8.85         1.17 o                         
  -2   9   3        132.95        134.23         2.40 o                         
  -1   9   3       1164.04       1163.81         5.95 o                         
   0   9   3        206.72        242.83         4.40 o                         
   1   9   3          0.86          2.13         1.09 o                         
   2   9   3          9.55         11.18         1.34 o                         
   3   9   3        229.33        215.12         2.26 o                         
   4   9   3        123.59        129.23         2.10 o                         
   5   9   3         46.86         39.99         3.24 o                         
  -6  10   3         16.49         15.96         2.35 o                         
  -5  10   3        164.42        169.79         3.02 o                         
  -4  10   3         12.43         14.24         1.62 o                         
  -3  10   3          7.64          7.69         1.46 o                         
  -2  10   3         31.02         30.59         1.76 o                         
  -1  10   3        432.51        417.73        18.82 o                         
   0  10   3        213.93        233.36         3.46 o                         
   1  10   3         43.51         43.71         1.35 o                         
   2  10   3        150.26        140.09         1.66 o                         
   3  10   3         57.62         58.37         1.52 o                         
   4  10   3          3.66          1.85         1.36 o                         
   5  10   3         47.75         39.01         1.92 o                         
  -6  11   3         25.79         27.54         2.38 o                         
  -5  11   3         29.20         27.26         2.04 o                         
  -4  11   3        197.28        209.55         4.77 o                         
  -3  11   3          9.44          9.18         1.42 o                         
  -2  11   3          0.19          0.29         1.51 o                         
  -1  11   3         30.64         33.67         1.83 o                         
   0  11   3         43.88         46.77         1.79 o                         
   1  11   3        114.20         99.16         1.85 o                         
   2  11   3          5.51          4.47         1.28 o                         
   3  11   3         42.06         41.02         1.52 o                         
   4  11   3         12.69          9.55         1.55 o                         
   5  11   3         29.16         21.71         2.24 o                         
  -6  12   3          0.05         -0.88         2.58 o                         
  -5  12   3        162.63        165.98         2.40 o                         
  -4  12   3         26.47         29.20         2.08 o                         
  -3  12   3       1013.75       1015.66        16.71 o                         
  -2  12   3          3.94          4.25         1.55 o                         
  -1  12   3         66.82         71.41         2.76 o                         
   0  12   3         41.32         35.50         1.68 o                         
   1  12   3         14.47         12.52         1.48 o                         
   2  12   3        752.40        754.32         3.82 o                         
   3  12   3         10.72         10.16         1.25 o                         
   4  12   3        280.48        288.37         4.90 o                         
   5  12   3          1.46          1.88         2.34 o                         
  -5  13   3         43.92         41.37         2.25 o                         
  -4  13   3        330.77        352.59        10.99 o                         
  -3  13   3        143.66        148.75         2.63 o                         
  -2  13   3         16.02         16.94         2.32 o                         
  -1  13   3         25.42         36.34         2.36 o                         
   0  13   3          6.62          7.54         1.29 o                         
   1  13   3       1650.95       1697.52        22.34 o                         
   2  13   3         42.22         42.21         1.76 o                         
   3  13   3         56.41         57.30         1.94 o                         
   4  13   3          0.91          0.83         1.57 o                         
  -5  14   3         33.61         34.12         2.09 o                         
  -4  14   3         41.64         40.75         2.06 o                         
  -3  14   3        135.68        149.13         4.15 o                         
  -2  14   3          4.04          3.71         1.93 o                         
  -1  14   3        118.88        122.09         2.57 o                         
   0  14   3        212.15        197.56         2.66 o                         
   1  14   3          2.04          3.97         1.60 o                         
   2  14   3        271.65        267.16         4.73 o                         
   3  14   3          9.67         10.89         1.90 o                         
   4  14   3         21.56         13.67         1.99 o                         
  -5  15   3         16.54         14.06         2.60 o                         
  -4  15   3        597.74        610.57        17.80 o                         
  -3  15   3         11.74          9.92         1.69 o                         
  -2  15   3         22.89         24.97         2.33 o                         
  -1  15   3         27.47         28.52         1.92 o                         
   0  15   3          4.31          4.54         2.02 o                         
   1  15   3        168.30        162.03         2.65 o                         
   2  15   3          2.89          1.19         1.56 o                         
   3  15   3         18.79         23.01         1.99 o                         
   4  15   3         57.01         49.90         2.33 o                         
  -4  16   3          0.08          0.57         1.93 o                         
  -3  16   3        119.73        130.87         2.70 o                         
  -2  16   3         41.85         44.74         2.15 o                         
  -1  16   3        322.13        314.43         3.77 o                         
   0  16   3          5.54          5.58         1.78 o                         
   1  16   3         25.19         25.59         1.57 o                         
   2  16   3        233.58        231.41         2.70 o                         
   3  16   3         40.63         51.47         2.09 o                         
   4  16   3         80.02         79.76         3.32 o                         
  -4  17   3         85.01         80.62         2.85 o                         
  -3  17   3          2.85          1.88         1.72 o                         
  -2  17   3          4.52          3.83         2.69 o                         
  -1  17   3         61.38         64.49         2.25 o                         
   0  17   3         81.32         75.49         2.15 o                         
   1  17   3          2.29          1.98         1.70 o                         
   2  17   3         14.91         11.28         1.95 o                         
   3  17   3          0.18          1.77         1.90 o                         
  -4  18   3          0.21          0.77         2.85 o                         
  -3  18   3         10.11          9.07         2.37 o                         
  -2  18   3          0.10          0.03         2.66 o                         
  -1  18   3          0.67          1.22         2.67 o                         
   0  18   3         88.80         89.54         2.29 o                         
   1  18   3          3.60          3.29         1.91 o                         
   2  18   3         74.00         79.58         2.25 o                         
   3  18   3          0.35          1.67         2.31 o                         
  -3  19   3         21.25         18.90         2.32 o                         
  -2  19   3         22.87         17.60         2.19 o                         
  -1  19   3         20.02         14.09         2.43 o                         
   0  19   3         25.49         20.74         1.98 o                         
   1  19   3          7.30          6.43         2.12 o                         
   2  19   3         15.60         16.62         2.30 o                         
  -3  20   3         14.20         15.25         2.54 o                         
  -2  20   3         68.72         64.04         5.22 o                         
  -1  20   3          0.49         -0.57         2.31 o                         
   0  20   3         46.48         50.15         2.59 o                         
   1  20   3         69.96         78.62         2.69 o                         
   2  20   3         13.95         10.50         2.58 o                         
  -2  21   3         23.97         14.15         2.67 o                         
  -1  21   3          0.14          2.28         2.79 o                         
   0  21   3         46.58         50.27         3.18 o                         
   1  21   3          1.99          1.35         2.34 o                         
  -6   0   4        406.39        440.14         4.54 o                         
  -5   0   4          4.28          4.54         2.23 o                         
  -4   0   4       1043.53       1037.43        35.10 o                         
  -3   0   4          8.53         13.82         1.93 o                         
  -2   0   4       1894.91       2044.12        35.33 o                         
  -1   0   4       1483.19       1397.48         8.42 o                         
   0   0   4        228.00        232.66         3.64 o                         
   1   0   4          1.59          1.95         1.81 o                         
   2   0   4         28.90         32.85         1.81 o                         
   3   0   4          6.68          9.32         1.91 o                         
   4   0   4        571.03        583.70        18.00 o                         
   5   0   4          0.16          0.47         3.28 o                         
  -6   1   4          3.06          3.01         1.92 o                         
  -5   1   4          0.81          0.48         1.56 o                         
  -4   1   4         55.12         54.11         1.75 o                         
  -3   1   4          0.12          0.41         1.38 o                         
  -2   1   4       2286.35       2373.17        37.10 o                         
  -1   1   4          0.02          0.98         1.32 o                         
   0   1   4        147.36        175.66         2.34 o                         
   1   1   4          4.19          5.49         1.30 o                         
   2   1   4         81.52         84.62         1.67 o                         
   3   1   4        411.80        409.20         2.53 o                         
   4   1   4        104.56        118.76         2.10 o                         
   5   1   4         12.03          7.17         1.80 o                         
  -6   2   4        120.83        125.86         2.50 o                         
  -5   2   4         27.63         32.81         1.50 o                         
  -4   2   4       1165.49       1171.88        20.33 o                         
  -3   2   4          3.95          4.97         1.40 o                         
  -2   2   4         18.92         26.47         1.48 o                         
  -1   2   4       3074.76       3411.97        32.28 o                         
   0   2   4         77.62         90.85         1.86 o                         
   1   2   4        277.65        279.32         2.54 o                         
   2   2   4          5.81          5.48         1.43 o                         
   3   2   4        431.41        457.63         3.41 o                         
   4   2   4        167.23        173.22         2.15 o                         
   5   2   4          0.23         -0.58         2.11 o                         
  -6   3   4          0.81         -0.04         1.55 o                         
  -5   3   4        121.88        117.20         2.75 o                         
  -4   3   4         16.86         23.67         1.45 o                         
  -3   3   4         90.45         88.84         1.64 o                         
  -2   3   4          2.37          4.07         1.48 o                         
  -1   3   4        725.50        772.24        14.58 o                         
   0   3   4        111.15         96.30         1.91 o                         
   1   3   4         49.91         45.33         1.55 o                         
   2   3   4        439.67        449.91         2.88 o                         
   3   3   4          3.51          2.58         1.58 o                         
   4   3   4         15.61         13.12         1.77 o                         
   5   3   4          4.23          1.85         1.92 o                         
  -6   4   4          7.71          5.73         1.79 o                         
  -5   4   4        105.83        114.17         2.04 o                         
  -4   4   4         39.25         45.32         1.83 o                         
  -3   4   4        312.62        298.74         4.31 o                         
  -2   4   4        115.98        121.91         2.33 o                         
  -1   4   4         11.91         14.84         1.81 o                         
   0   4   4         34.54         37.21         1.85 o                         
   1   4   4        795.78        823.06         4.02 o                         
   2   4   4        173.67        178.48         1.92 o                         
   3   4   4          2.70          3.75         1.45 o                         
   4   4   4         78.67         72.24         1.73 o                         
   5   4   4          0.73         -0.01         1.67 o                         
  -6   5   4          2.21          2.54         1.77 o                         
  -5   5   4        423.29        432.72         3.81 o                         
  -4   5   4        102.11         97.13         2.16 o                         
  -3   5   4       1149.87       1189.06        13.95 o                         
  -2   5   4         45.64         48.55         1.77 o                         
  -1   5   4        538.87        563.46         3.85 o                         
   0   5   4        127.50        131.00         2.31 o                         
   1   5   4          8.84         14.38         1.47 o                         
   2   5   4          5.69          5.25         1.42 o                         
   3   5   4         11.13         11.36         1.60 o                         
   4   5   4          0.02          1.83         1.43 o                         
   5   5   4         57.13         56.57         2.00 o                         
  -6   6   4         17.38         15.42         1.72 o                         
  -5   6   4        239.82        248.47         4.38 o                         
  -4   6   4          7.67          6.79         1.95 o                         
  -3   6   4          1.11          2.27         1.15 o                         
  -2   6   4         17.28         20.85         1.68 o                         
  -1   6   4         91.88         93.04         2.05 o                         
   0   6   4        290.19        332.86         3.06 o                         
   1   6   4         89.00         95.48         1.87 o                         
   2   6   4         25.67         20.86         1.38 o                         
   3   6   4         53.77         58.51         1.69 o                         
   4   6   4         16.83         16.03         1.50 o                         
   5   6   4         44.50         40.60         3.07 o                         
  -6   7   4          9.56          8.59         1.95 o                         
  -5   7   4         50.85         55.13         1.62 o                         
  -4   7   4          0.51          0.90         1.71 o                         
  -3   7   4        477.03        465.35         4.50 o                         
  -2   7   4        106.17        100.74         5.37 o                         
  -1   7   4          2.19          5.55         1.55 o                         
   0   7   4        152.71        179.50         2.27 o                         
   1   7   4         98.31        104.92         2.04 o                         
   2   7   4          2.91          5.43         1.27 o                         
   3   7   4         58.56         49.75         1.76 o                         
   4   7   4        127.62        126.37         2.97 o                         
   5   7   4         21.95         21.30         2.37 o                         
  -6   8   4         62.77         63.62         2.06 o                         
  -5   8   4         76.98         78.49         2.15 o                         
  -4   8   4         75.76         73.26         1.75 o                         
  -3   8   4         11.47         12.31         1.28 o                         
  -2   8   4        121.73        112.51         6.62 o                         
  -1   8   4          0.41          2.32         1.50 o                         
   0   8   4        263.33        287.15         3.28 o                         
   1   8   4         83.20         70.52         1.65 o                         
   2   8   4          8.42          8.89         1.14 o                         
   3   8   4          2.35          2.03         1.92 o                         
   4   8   4          9.99         12.31         1.78 o                         
   5   8   4         17.91         24.68         2.62 o                         
  -6   9   4         83.01         82.84         2.79 o                         
  -5   9   4          0.11          0.04         1.77 o                         
  -4   9   4          0.03          0.52         1.55 o                         
  -3   9   4        160.37        146.15         2.94 o                         
  -2   9   4          0.23         -0.15         1.86 o                         
  -1   9   4         17.27         18.80         1.68 o                         
   0   9   4         91.26         88.53         1.94 o                         
   1   9   4          0.72          0.51         1.25 o                         
   2   9   4          8.25          7.60         1.94 o                         
   3   9   4         32.90         25.79         1.65 o                         
   4   9   4          0.07          0.86         2.07 o                         
   5   9   4          1.74          0.76         2.36 o                         
  -6  10   4         58.68         63.25         2.32 o                         
  -5  10   4         22.66         27.08         1.98 o                         
  -4  10   4          5.83          6.82         1.39 o                         
  -3  10   4         16.71         18.42         2.28 o                         
  -2  10   4        396.24        394.68         7.27 o                         
  -1  10   4          4.31          8.14         2.16 o                         
   0  10   4         50.11         53.38         1.71 o                         
   1  10   4         82.77         85.61         1.64 o                         
   2  10   4        112.47        115.37         1.99 o                         
   3  10   4         20.77         14.44         1.74 o                         
   4  10   4         11.55         10.96         1.80 o                         
  -5  11   4         89.12         83.31         2.39 o                         
  -4  11   4         58.51         64.14         1.62 o                         
  -3  11   4          6.34          8.00         2.22 o                         
  -2  11   4        150.81        160.19         2.91 o                         
  -1  11   4        181.24        168.39         2.53 o                         
   0  11   4         67.59         76.57         1.85 o                         
   1  11   4         40.45         41.37         1.75 o                         
   2  11   4         25.52         27.42         1.57 o                         
   3  11   4         42.10         39.97         1.70 o                         
   4  11   4         14.61          9.07         1.81 o                         
  -5  12   4          0.69          0.53         1.76 o                         
  -4  12   4         61.45         64.29         1.87 o                         
  -3  12   4         11.11         12.92         2.25 o                         
  -2  12   4        162.71        153.44        10.20 o                         
  -1  12   4         19.00         21.67         2.28 o                         
   0  12   4         32.67         31.02         1.93 o                         
   1  12   4         40.73         44.93         1.98 o                         
   2  12   4        108.56        101.49         1.65 o                         
   3  12   4          0.01          0.79         1.74 o                         
   4  12   4          9.71          4.71         1.70 o                         
  -5  13   4          2.58          1.73         1.79 o                         
  -4  13   4         98.86        104.11         2.38 o                         
  -3  13   4         33.95         40.90         2.34 o                         
  -2  13   4         84.84         85.08         3.73 o                         
  -1  13   4         25.24         32.35         2.35 o                         
   0  13   4         46.71         49.12         2.70 o                         
   1  13   4         81.39         80.21         1.93 o                         
   2  13   4          3.50          0.94         1.57 o                         
   3  13   4          2.09          4.02         1.89 o                         
   4  13   4         41.72         50.17         2.06 o                         
  -5  14   4         47.63         46.49         2.57 o                         
  -4  14   4          6.13          5.68         2.11 o                         
  -3  14   4         19.94         20.05         1.79 o                         
  -2  14   4        102.47        119.35         2.76 o                         
  -1  14   4          1.76          2.31         2.69 o                         
   0  14   4         60.85         65.21         2.93 o                         
   1  14   4        153.60        163.23         2.26 o                         
   2  14   4          2.93          3.62         1.60 o                         
   3  14   4         23.91         22.46         1.72 o                         
  -5  15   4         13.48         10.88         4.09 o                         
  -4  15   4          0.00          0.62         2.31 o                         
  -3  15   4          3.86          2.70         2.07 o                         
  -2  15   4         37.14         34.80         3.01 o                         
  -1  15   4         88.37         96.67         2.68 o                         
   0  15   4         34.38         38.09         2.35 o                         
   1  15   4         91.82         96.04         2.15 o                         
   2  15   4         11.32          9.95         2.10 o                         
   3  15   4          1.76          3.62         1.92 o                         
  -4  16   4          8.95          8.02         3.40 o                         
  -3  16   4         54.30         55.08         2.94 o                         
  -2  16   4         86.80         89.77         2.91 o                         
  -1  16   4        265.68        258.60        15.76 o                         
   0  16   4         63.80         64.95         2.21 o                         
   1  16   4         22.00         21.91         2.00 o                         
   2  16   4         40.83         39.23         2.06 o                         
   3  16   4          1.49          1.96         2.32 o                         
  -4  17   4         14.34          8.42         2.59 o                         
  -3  17   4          2.40          2.77         2.32 o                         
  -2  17   4         89.23         89.08         6.25 o                         
  -1  17   4         42.81         37.60         2.53 o                         
   0  17   4         38.22         42.28         2.83 o                         
   1  17   4          0.03          0.77         2.11 o                         
   2  17   4          8.22          6.19         2.12 o                         
  -3  18   4          0.18          2.09         2.49 o                         
  -2  18   4          2.56          2.87         2.36 o                         
  -1  18   4         19.39         20.52         2.39 o                         
   0  18   4         15.59         16.64         2.35 o                         
   1  18   4         25.97         22.74         2.21 o                         
   2  18   4         12.99         12.85         2.35 o                         
  -2  19   4          5.81          7.57         3.14 o                         
  -1  19   4         50.92         51.38         2.94 o                         
   0  19   4         32.12         32.10         2.51 o                         
   1  19   4         12.96          8.04         2.41 o                         
  -2  20   4          9.74          5.41         4.13 o                         
  -1  20   4         93.74         95.42         7.31 o                         
   0  20   4         15.23         11.44         3.30 o                         
  -6   1   5         32.84         31.43         2.05 o                         
  -5   1   5        630.36        644.15         3.74 o                         
  -4   1   5          0.39          0.09         1.74 o                         
  -3   1   5          2.08          2.59         1.07 o                         
  -2   1   5         20.30         22.65         1.56 o                         
  -1   1   5        103.47        101.64         1.83 o                         
   0   1   5         18.25         19.36         1.48 o                         
   1   1   5        276.80        260.05         3.79 o                         
   2   1   5          0.00          0.72         1.64 o                         
   3   1   5         28.77         32.86         1.69 o                         
   4   1   5        107.86         98.92         2.07 o                         
   5   1   5         22.07         22.86         2.46 o                         
  -6   2   5          4.87          3.73         1.97 o                         
  -5   2   5         77.22         74.71         1.85 o                         
  -4   2   5        330.43        330.16         5.08 o                         
  -3   2   5         21.73         19.19         1.37 o                         
  -2   2   5          0.95          0.48         1.19 o                         
  -1   2   5          8.06          7.09         1.42 o                         
   0   2   5         95.11         96.92         1.90 o                         
   1   2   5        380.96        365.65         2.67 o                         
   2   2   5        103.87        111.08         2.00 o                         
   3   2   5         30.11         22.91         1.45 o                         
   4   2   5         44.28         46.83         1.92 o                         
   5   2   5          9.15          5.86         4.06 o                         
  -6   3   5          0.34          1.10         1.77 o                         
  -5   3   5        262.88        281.46         3.18 o                         
  -4   3   5        197.77        204.31         5.28 o                         
  -3   3   5         16.15         20.21         1.22 o                         
  -2   3   5          3.21          2.46         1.19 o                         
  -1   3   5          4.44          5.13         1.56 o                         
   0   3   5          4.79          4.77         1.18 o                         
   1   3   5         26.38         23.80         1.40 o                         
   2   3   5        215.13        210.89         2.24 o                         
   3   3   5        189.59        186.10         2.45 o                         
   4   3   5         27.84         25.68         1.84 o                         
  -6   4   5        173.16        187.02         7.76 o                         
  -5   4   5          5.82          7.07         1.60 o                         
  -4   4   5        195.56        175.29         3.40 o                         
  -3   4   5          3.69          2.12         1.11 o                         
  -2   4   5         90.05         90.92         1.71 o                         
  -1   4   5          2.74          3.33         1.28 o                         
   0   4   5          2.94          3.01         1.39 o                         
   1   4   5         21.23         21.92         1.51 o                         
   2   4   5         29.85         31.14         1.85 o                         
   3   4   5         27.95         19.69         1.64 o                         
   4   4   5         54.59         63.61         2.13 o                         
  -6   5   5         42.46         36.96         2.32 o                         
  -5   5   5          1.92          1.53         1.36 o                         
  -4   5   5        221.94        215.28         4.16 o                         
  -3   5   5          6.24          9.95         1.15 o                         
  -2   5   5          0.09         -0.67         1.37 o                         
  -1   5   5         44.37         49.81         1.62 o                         
   0   5   5        159.37        156.18         2.13 o                         
   1   5   5         60.83         63.01         1.57 o                         
   2   5   5         14.03         15.67         1.63 o                         
   3   5   5          6.40          1.80         1.44 o                         
   4   5   5          1.98          2.71         1.76 o                         
  -6   6   5        237.68        282.92         3.89 o                         
  -5   6   5          5.39          2.96         1.92 o                         
  -4   6   5        360.57        363.82         7.54 o                         
  -3   6   5         19.65         25.25         1.69 o                         
  -2   6   5         44.86         43.26         1.67 o                         
  -1   6   5          1.70         -0.65         1.48 o                         
   0   6   5          0.23         -0.41         1.39 o                         
   1   6   5         28.10         27.52         1.42 o                         
   2   6   5         20.36         20.10         1.79 o                         
   3   6   5        101.91         83.57         2.00 o                         
   4   6   5          0.03         -0.70         1.75 o                         
  -6   7   5          0.00          1.69         2.33 o                         
  -5   7   5          2.79          1.53         2.08 o                         
  -4   7   5        226.35        223.88         3.52 o                         
  -3   7   5         10.34         11.10         1.61 o                         
  -2   7   5          0.69          4.64         1.81 o                         
  -1   7   5          0.22          0.30         1.49 o                         
   0   7   5        237.64        237.03         2.91 o                         
   1   7   5         54.32         48.10         2.18 o                         
   2   7   5         16.75         19.13         1.44 o                         
   3   7   5          2.29          0.64         1.45 o                         
   4   7   5          7.45          4.31         1.80 o                         
  -6   8   5         94.18        105.52         2.69 o                         
  -5   8   5          6.29          6.96         1.90 o                         
  -4   8   5          2.15          1.63         1.58 o                         
  -3   8   5        116.29        108.18         1.99 o                         
  -2   8   5        245.06        227.10         4.69 o                         
  -1   8   5         32.65         33.69         2.34 o                         
   0   8   5        329.34        318.64         4.02 o                         
   1   8   5         34.15         30.89         1.72 o                         
   2   8   5        118.47        104.45         2.40 o                         
   3   8   5          1.76          2.61         1.75 o                         
   4   8   5          2.60          1.51         1.79 o                         
  -5   9   5         35.81         35.63         2.07 o                         
  -4   9   5         16.00         15.06         1.48 o                         
  -3   9   5        496.93        531.99         4.60 o                         
  -2   9   5          1.17          2.28         2.93 o                         
  -1   9   5        238.84        235.88        14.55 o                         
   0   9   5        103.75        102.83         2.55 o                         
   1   9   5          5.21          4.81         1.59 o                         
   2   9   5        105.69         92.32         2.12 o                         
   3   9   5          0.00         -0.52         1.91 o                         
   4   9   5         75.57         68.00         2.39 o                         
  -5  10   5          3.00          4.47         2.14 o                         
  -4  10   5         52.82         52.79         2.31 o                         
  -3  10   5        383.87        390.08         9.57 o                         
  -2  10   5        123.70        126.29         3.24 o                         
  -1  10   5         19.98         22.70         2.33 o                         
   0  10   5        183.17        187.07         2.64 o                         
   1  10   5        119.09        131.64         2.11 o                         
   2  10   5         38.92         28.89         1.57 o                         
   3  10   5        274.75        300.16         4.41 o                         
   4  10   5          0.39          3.38         2.52 o                         
  -5  11   5         93.86        101.81         2.88 o                         
  -4  11   5         67.38         73.80         2.90 o                         
  -3  11   5        263.50        286.89         5.82 o                         
  -2  11   5          0.00         -0.62         1.90 o                         
  -1  11   5        177.96        182.04         3.40 o                         
   0  11   5          9.09          7.16         2.23 o                         
   1  11   5        179.18        195.61         4.62 o                         
   2  11   5        126.40        108.35         2.17 o                         
   3  11   5         77.83         72.39         2.18 o                         
  -5  12   5        257.68        303.67         4.46 o                         
  -4  12   5        135.79        141.49         4.21 o                         
  -3  12   5        226.14        241.79         3.29 o                         
  -2  12   5        206.73        216.68        14.65 o                         
  -1  12   5        102.56        107.15         4.07 o                         
   0  12   5        146.24        141.22         2.86 o                         
   1  12   5         72.71         73.40         1.92 o                         
   2  12   5          0.00          0.74         1.91 o                         
   3  12   5          0.10         -0.05         1.92 o                         
  -5  13   5         65.19         61.84         3.15 o                         
  -4  13   5         37.83         37.61         2.28 o                         
  -3  13   5          9.70         13.81         2.13 o                         
  -2  13   5         72.70         70.77         2.91 o                         
  -1  13   5        264.42        259.90         7.54 o                         
   0  13   5        266.52        269.24         4.21 o                         
   1  13   5        531.56        544.35         9.08 o                         
   2  13   5         27.10         28.34         2.01 o                         
   3  13   5          6.35          4.38         2.15 o                         
  -4  14   5        268.44        284.91         8.45 o                         
  -3  14   5          0.47          0.58         1.89 o                         
  -2  14   5         93.99         99.52         5.83 o                         
  -1  14   5         99.11        101.04         3.40 o                         
   0  14   5        186.78        196.42         3.10 o                         
   1  14   5        311.78        318.66         3.09 o                         
   2  14   5        103.20        106.35         3.73 o                         
   3  14   5          5.49          5.73         2.34 o                         
  -4  15   5        184.83        198.82         3.41 o                         
  -3  15   5          4.93          2.52         1.93 o                         
  -2  15   5        298.47        338.78        15.79 o                         
  -1  15   5        103.20        100.63         6.15 o                         
   0  15   5          4.41          3.88         3.26 o                         
   1  15   5         13.06         17.63         1.99 o                         
   2  15   5          2.41          2.01         2.08 o                         
  -3  16   5          0.40          0.53         2.33 o                         
  -2  16   5        159.52        167.40         4.37 o                         
  -1  16   5          5.13          5.46         3.95 o                         
   0  16   5         48.25         50.45         4.16 o                         
   1  16   5         11.20         10.61         2.05 o                         
   2  16   5          0.06         -1.39         2.14 o                         
  -3  17   5          2.39          5.89         2.30 o                         
  -2  17   5        338.08        339.95        19.96 o                         
  -1  17   5          4.52          3.55         2.34 o                         
   0  17   5         40.81         33.84         4.46 o                         
   1  17   5         72.88         69.69         2.99 o                         
  -2  18   5         75.02         72.09         3.66 o                         
  -1  18   5         60.40         60.71         3.45 o                         
   0  18   5         71.58         74.37         4.16 o                         
   1  18   5          2.04          2.87         3.99 o                         
  -1  19   5         54.59         47.36         3.10 o                         
  -6   0   6         39.41         41.64         3.56 o                         
  -5   0   6          1.64          3.29         2.70 o                         
  -4   0   6         36.32         44.46         3.75 o                         
  -3   0   6        110.53        115.90         4.97 o                         
  -2   0   6          0.56          1.29         2.62 o                         
  -1   0   6         34.91         31.43         2.15 o                         
   0   0   6        350.24        338.32        11.62 o                         
   1   0   6        829.74        871.54         5.94 o                         
   2   0   6        186.07        214.86         4.62 o                         
   3   0   6         70.79         57.89         2.95 o                         
   4   0   6        118.46        127.63         3.88 o                         
  -6   1   6         12.22         10.25         2.59 o                         
  -5   1   6          9.15          9.21         2.14 o                         
  -4   1   6         26.15         27.47         1.73 o                         
  -3   1   6         30.93         32.49         1.39 o                         
  -2   1   6       1067.60       1046.91         4.92 o                         
  -1   1   6        135.61        149.41         2.02 o                         
   0   1   6         40.22         39.27         1.94 o                         
   1   1   6         46.92         48.99         2.13 o                         
   2   1   6         12.22         13.93         1.62 o                         
   3   1   6        369.41        398.74         5.72 o                         
   4   1   6          1.48          1.05         2.02 o                         
  -6   2   6          8.45          5.61         2.38 o                         
  -5   2   6         38.01         39.15         2.24 o                         
  -4   2   6          8.87          9.14         1.64 o                         
  -3   2   6        437.32        409.74         7.16 o                         
  -2   2   6        349.44        326.14         3.09 o                         
  -1   2   6        172.59        177.43         2.22 o                         
   0   2   6        121.54        126.60         2.20 o                         
   1   2   6        395.16        391.78         3.05 o                         
   2   2   6         87.84        102.95         2.86 o                         
   3   2   6         12.52          9.18         1.82 o                         
   4   2   6         14.94         11.32         2.36 o                         
  -6   3   6          9.56         10.36         2.60 o                         
  -5   3   6         72.92         73.62         2.66 o                         
  -4   3   6        376.13        391.32         5.65 o                         
  -3   3   6        102.06        103.30         1.91 o                         
  -2   3   6         33.11         29.00         1.78 o                         
  -1   3   6         43.51         40.01         2.85 o                         
   0   3   6        973.42        972.30         6.74 o                         
   1   3   6        630.94        612.08         4.36 o                         
   2   3   6         38.44         41.52         1.73 o                         
   3   3   6        132.41        132.70         3.25 o                         
   4   3   6         34.25         30.05         2.41 o                         
  -6   4   6         19.72         17.79         2.63 o                         
  -5   4   6         45.94         46.95         2.11 o                         
  -4   4   6          1.35          0.48         1.74 o                         
  -3   4   6          0.51          1.74         1.47 o                         
  -2   4   6          0.17          0.56         1.45 o                         
  -1   4   6         30.60         26.46         1.86 o                         
   0   4   6        718.52        733.98         4.06 o                         
   1   4   6        282.64        285.36         2.60 o                         
   2   4   6         21.56         26.68         1.68 o                         
   3   4   6         17.11         13.29         1.98 o                         
   4   4   6          0.21          1.93         2.02 o                         
  -5   5   6         10.77         11.46         1.96 o                         
  -4   5   6          5.19          4.29         1.38 o                         
  -3   5   6        100.62        101.14         2.41 o                         
  -2   5   6         21.33         23.57         1.89 o                         
  -1   5   6         87.20         75.25         2.29 o                         
   0   5   6        142.60        139.40         2.19 o                         
   1   5   6         11.31          7.80         1.74 o                         
   2   5   6         86.94         85.39         2.39 o                         
   3   5   6          0.88          2.66         2.08 o                         
   4   5   6         15.34         18.84         2.38 o                         
  -5   6   6         63.38         62.35         2.19 o                         
  -4   6   6         20.50         18.88         1.46 o                         
  -3   6   6        177.50        168.30         2.63 o                         
  -2   6   6         25.79         22.81         2.22 o                         
  -1   6   6        200.71        233.04         2.64 o                         
   0   6   6          0.10          1.67         1.45 o                         
   1   6   6          6.55          6.67         1.74 o                         
   2   6   6         98.64        122.56         3.13 o                         
   3   6   6         45.30         43.75         2.25 o                         
  -5   7   6         12.66          9.36         2.41 o                         
  -4   7   6          0.08          1.40         1.96 o                         
  -3   7   6         16.41         13.35         1.98 o                         
  -2   7   6         84.99         84.91         4.09 o                         
  -1   7   6        299.53        306.32         3.59 o                         
   0   7   6         94.46         99.95         2.36 o                         
   1   7   6         20.35         21.85         1.68 o                         
   2   7   6        331.64        337.00         8.73 o                         
   3   7   6          0.21          0.50         2.08 o                         
  -5   8   6         21.81         22.90         2.25 o                         
  -4   8   6          2.28          1.49         1.72 o                         
  -3   8   6         80.42         78.87         2.64 o                         
  -2   8   6         69.21         68.27         2.94 o                         
  -1   8   6        218.20        228.82         8.37 o                         
   0   8   6          0.86          1.96         1.75 o                         
   1   8   6         67.91         68.53         2.01 o                         
   2   8   6        147.42        163.95         2.81 o                         
   3   8   6          2.33          0.43         1.79 o                         
  -5   9   6         47.86         49.44         3.03 o                         
  -4   9   6         94.77         93.75         3.73 o                         
  -3   9   6         10.49         10.71         2.76 o                         
  -2   9   6          9.55          8.37         2.41 o                         
  -1   9   6        195.69        187.07         6.35 o                         
   0   9   6         11.97         11.16         1.90 o                         
   1   9   6         14.35         15.63         1.99 o                         
   2   9   6        225.11        224.17         3.17 o                         
   3   9   6         22.57         22.65         2.09 o                         
  -5  10   6         15.53         12.16         2.88 o                         
  -4  10   6          7.67          7.32         2.15 o                         
  -3  10   6         37.61         35.80         4.29 o                         
  -2  10   6         92.08         92.63         2.67 o                         
  -1  10   6        364.27        355.02        12.07 o                         
   0  10   6        114.23        109.48         2.13 o                         
   1  10   6          7.97          8.65         2.06 o                         
   2  10   6         88.51        100.24         2.43 o                         
   3  10   6         29.86         33.77         2.94 o                         
  -4  11   6         31.46         31.74         2.06 o                         
  -3  11   6          4.64          6.36         3.27 o                         
  -2  11   6         34.36         40.96         2.81 o                         
  -1  11   6         52.62         50.20         2.48 o                         
   0  11   6         10.24         10.07         1.94 o                         
   1  11   6         14.60         13.04         2.21 o                         
   2  11   6          6.61          6.96         1.82 o                         
   3  11   6         25.57         22.10         2.71 o                         
  -4  12   6         12.82          9.83         2.16 o                         
  -3  12   6         40.67         32.16         2.87 o                         
  -2  12   6         58.35         63.50         2.93 o                         
  -1  12   6         17.84         18.39         2.37 o                         
   0  12   6          0.03          2.21         2.27 o                         
   1  12   6         62.06         60.02         2.31 o                         
   2  12   6          3.73          4.71         1.70 o                         
  -4  13   6         58.51         54.74         2.53 o                         
  -3  13   6          8.01         12.23         3.34 o                         
  -2  13   6        229.99        224.77        10.24 o                         
  -1  13   6          1.35          0.75         3.25 o                         
   0  13   6         32.99         32.18         2.76 o                         
   1  13   6         45.09         55.07         2.34 o                         
   2  13   6          8.04          8.06         2.03 o                         
  -3  14   6        137.66        133.62         3.00 o                         
  -2  14   6         25.70         27.12         2.86 o                         
  -1  14   6         15.94         11.06         3.30 o                         
   0  14   6          0.68          0.62         2.34 o                         
   1  14   6          3.08          0.41         2.19 o                         
   2  14   6          3.85          4.76         3.32 o                         
  -3  15   6         11.60         13.58         2.89 o                         
  -2  15   6        310.36        327.49        33.80 o                         
  -1  15   6        112.71        109.53        10.11 o                         
   0  15   6         33.02         33.12         2.86 o                         
   1  15   6          5.14          3.89         2.51 o                         
  -2  16   6        106.61        114.35         3.73 o                         
  -1  16   6         28.90         29.18         3.19 o                         
   0  16   6          2.01          7.49         3.17 o                         
  -1  17   6          6.60          4.27         5.73 o                         
  -5   1   7         34.09         38.50         2.44 o                         
  -4   1   7         16.87         17.80         1.73 o                         
  -3   1   7        278.06        255.04         2.22 o                         
  -2   1   7         33.83         25.17         1.70 o                         
  -1   1   7         26.90         26.50         1.81 o                         
   0   1   7        412.30        419.75         4.46 o                         
   1   1   7         54.74         54.24         1.70 o                         
   2   1   7         66.83         69.59         2.18 o                         
   3   1   7         14.41         12.47         2.39 o                         
  -5   2   7          8.87          5.55         2.31 o                         
  -4   2   7         39.23         38.95         2.07 o                         
  -3   2   7         16.89         12.61         1.35 o                         
  -2   2   7         78.23         71.77         2.06 o                         
  -1   2   7          0.74         -0.48         1.57 o                         
   0   2   7          7.17         11.22         1.77 o                         
   1   2   7         14.87         13.21         1.82 o                         
   2   2   7         18.72         18.69         1.97 o                         
   3   2   7          0.04          1.25         2.32 o                         
  -5   3   7         16.40         13.52         2.21 o                         
  -4   3   7          9.22         11.22         2.13 o                         
  -3   3   7         51.52         49.90         1.54 o                         
  -2   3   7         45.71         40.35         1.79 o                         
  -1   3   7         51.76         52.66         1.95 o                         
   0   3   7          0.73          0.73         1.56 o                         
   1   3   7         99.29        102.65         2.27 o                         
   2   3   7          5.59          4.51         2.10 o                         
   3   3   7         31.49         37.12         2.27 o                         
  -5   4   7          5.92          4.09         2.57 o                         
  -4   4   7         10.54          7.30         2.13 o                         
  -3   4   7         48.82         39.97         1.98 o                         
  -2   4   7        235.93        199.42         2.43 o                         
  -1   4   7         85.67         90.19         2.11 o                         
   0   4   7         16.54         19.73         1.66 o                         
   1   4   7         34.43         30.44         1.77 o                         
   2   4   7         78.36         79.23         2.81 o                         
   3   4   7         79.96         88.05         2.46 o                         
  -5   5   7         13.21         11.16         2.42 o                         
  -4   5   7         36.00         39.09         2.25 o                         
  -3   5   7          0.26          0.74         2.14 o                         
  -2   5   7         39.86         36.57         1.97 o                         
  -1   5   7          4.36          3.00         1.72 o                         
   0   5   7         15.19         14.29         1.52 o                         
   1   5   7        174.30        184.44         3.14 o                         
   2   5   7          0.32          0.47         1.77 o                         
  -5   6   7          1.49          2.81         2.57 o                         
  -4   6   7         42.69         38.30         2.16 o                         
  -3   6   7          3.61          2.24         2.17 o                         
  -2   6   7        118.70        118.86         2.44 o                         
  -1   6   7         99.70         95.27         2.29 o                         
   0   6   7         40.31         43.17         1.93 o                         
   1   6   7          0.25          0.95         2.10 o                         
   2   6   7          1.49          1.29         1.78 o                         
  -4   7   7        137.26        144.67         4.12 o                         
  -3   7   7          0.95          0.75         2.14 o                         
  -2   7   7          6.48          5.60         2.36 o                         
  -1   7   7          1.36          2.63         1.80 o                         
   0   7   7         19.07         16.21         2.13 o                         
   1   7   7        163.17        168.45         3.27 o                         
   2   7   7          1.78          0.92         1.79 o                         
  -4   8   7          2.58          2.85         1.96 o                         
  -3   8   7         14.08         13.02         2.41 o                         
  -2   8   7          5.97          7.69         2.67 o                         
  -1   8   7        246.56        246.35         4.11 o                         
   0   8   7         25.90         31.22         2.02 o                         
   1   8   7         38.93         36.01         2.25 o                         
   2   8   7         20.32         21.47         2.11 o                         
  -4   9   7         62.29         60.59         3.48 o                         
  -3   9   7        171.62        161.69         3.49 o                         
  -2   9   7          9.30          9.69         2.71 o                         
  -1   9   7         88.75         91.28         2.73 o                         
   0   9   7          1.94          2.05         2.54 o                         
   1   9   7         57.49         63.45         2.60 o                         
   2   9   7         39.89         43.30         3.72 o                         
  -4  10   7          0.20          0.42         2.59 o                         
  -3  10   7         54.86         56.63         6.06 o                         
  -2  10   7         65.82         65.79         2.64 o                         
  -1  10   7         45.26         36.02         4.33 o                         
   0  10   7        115.23        125.93         2.75 o                         
   1  10   7         11.31         11.37         1.99 o                         
   2  10   7        133.48        143.82         3.13 o                         
  -3  11   7         34.39         32.39         3.36 o                         
  -2  11   7        168.89        163.44        13.98 o                         
  -1  11   7         96.47         94.06         6.37 o                         
   0  11   7        173.74        186.74         3.51 o                         
   1  11   7          0.78          2.89         2.29 o                         
  -3  12   7         24.57         28.24         2.95 o                         
  -2  12   7          0.00          0.20         2.67 o                         
  -1  12   7         16.89         11.38         3.40 o                         
   0  12   7         32.99         32.93         3.16 o                         
   1  12   7         79.69         75.12         2.71 o                         
  -2  13   7         51.33         47.61         3.08 o                         
  -1  13   7         28.49         28.60         3.40 o                         
   0  13   7        356.08        358.60         9.63 o                         
  -1  14   7        121.80        123.58         3.79 o                         
  -4   0   8         58.73         47.23         4.31 o                         
  -3   0   8        287.71        237.27        15.05 o                         
  -2   0   8        212.61        205.90         8.12 o                         
  -1   0   8         74.43         73.75         3.17 o                         
   0   0   8          3.32          4.36         2.72 o                         
   1   0   8        138.81        147.43         3.34 o                         
  -4   1   8         45.40         39.15         2.35 o                         
  -3   1   8        154.95        135.68         2.15 o                         
  -2   1   8         72.08         70.02         2.62 o                         
  -1   1   8          8.01          7.77         2.12 o                         
   0   1   8          0.22          0.57         1.90 o                         
   1   1   8         12.73         12.52         2.29 o                         
  -4   2   8          1.44         -0.59         2.05 o                         
  -3   2   8         27.25         21.75         1.77 o                         
  -2   2   8        121.92        116.33         2.36 o                         
  -1   2   8         23.13         21.35         2.02 o                         
   0   2   8         59.10         60.27         2.33 o                         
   1   2   8         17.29         14.25         2.07 o                         
  -4   3   8          6.30          4.31         2.37 o                         
  -3   3   8        141.43        117.41         2.13 o                         
  -2   3   8         49.93         54.95         2.20 o                         
  -1   3   8        116.13        118.93         2.43 o                         
   0   3   8          0.42          0.70         2.09 o                         
   1   3   8         29.17         33.43         2.66 o                         
  -4   4   8         11.31          7.28         2.40 o                         
  -3   4   8          9.83          5.59         1.98 o                         
  -2   4   8         28.23         29.13         1.89 o                         
  -1   4   8         12.57         13.70         2.17 o                         
   0   4   8         99.23         97.12         2.53 o                         
   1   4   8          0.01         -0.48         2.32 o                         
  -4   5   8         15.00          9.33         2.17 o                         
  -3   5   8          9.18          5.94         2.42 o                         
  -2   5   8          1.81          1.69         1.98 o                         
  -1   5   8         42.10         40.28         2.30 o                         
   0   5   8         40.26         37.39         2.10 o                         
   1   5   8         39.61         39.53         2.52 o                         
  -3   6   8         32.85         30.08         2.62 o                         
  -2   6   8         10.84          9.00         1.85 o                         
  -1   6   8          2.69          1.95         1.93 o                         
   0   6   8          6.68          4.29         2.12 o                         
   1   6   8         40.10         43.64         2.74 o                         
  -3   7   8          7.36          7.69         2.84 o                         
  -2   7   8          3.24          1.20         2.39 o                         
  -1   7   8          0.20          0.32         2.18 o                         
   0   7   8         36.96         35.56         2.75 o                         
   1   7   8          5.50          6.27         3.01 o                         
  -3   8   8         18.92         19.11         4.37 o                         
  -2   8   8         30.30         20.73         2.96 o                         
  -1   8   8         17.03         16.80         2.77 o                         
   0   8   8          0.03         -0.21         2.75 o                         
  -2   9   8         54.20         48.31         3.06 o                         
  -1   9   8          0.95          0.24         3.23 o                         
   0   9   8         82.51         85.13         4.09 o                         
  -1  10   8          0.22         -1.40         2.82 o                         
                                                                                
